# Supplementary material for: Distinct but Intertwined Evolutionary Histories of Multiple Salmonella enterica Subspecies
Source: mSystems. 2020 Jan 14;5(1):e00515-19. doi: 10.1128/mSystems.00515-19 (PMC6967386; doi:10.1128/mSystems.00515-19)
Supplement: TABLE S1 [file mSystems.00515-19-st001.xlsx]

## Sheet: a_accession
Genome	Accession ID	sequence length	gene count	GC content	Contigs
SAL_PA7383AA_AS	NCTC10047	4932645	4674	51.3777	1
SAL_PA7336AA_AS	NCTC12417	4978447	4679	51.4259	1
SAL_PA7332AA_AS	NCTC12420	4932562	4740	51.564	1
SAL_PA7389AA_AS	NCTC13175	4677641	4377	52.2334	1
SAL_PA7361AA_AS	NCTC4444	4757587	4573	52.1915	1
SAL_PA7338AA_AS	NCTC4840	4670307	4411	52.1829	1
SAL_PA7409AA_AS	NCTC5706	4756780	4536	52.2113	1
SAL_PA7396AA_AS	NCTC5717	4785264	4579	52.1705	1
SAL_PA7341AA_AS	NCTC5722	4822607	4543	52.1188	1
SAL_PA7390AA_AS	NCTC5742	4755236	4512	52.202	2
SAL_PA7403AA_AS	NCTC5743	4700944	4449	52.1156	2
SAL_PA7362AA_AS	NCTC5773	4722557	4419	52.1581	1
SAL_PA7392AA_AS	NCTC5793	4882894	4637	52.2086	3
SAL_PA7363AA_AS	NCTC6024	4756789	4575	52.1849	1
SAL_PA7344AA_AS	NCTC6245	4793451	4548	52.1861	1
SAL_PA7404AA_AS	NCTC6482	4607575	4433	52.3598	2
SAL_PA7395AA_AS	NCTC6802	4794000	4595	52.1922	2
SAL_PA7348AA_AS	NCTC7102	4923856	4733	52.1586	1
SAL_PA7346AA_AS	NCTC7295	4776790	4631	51.3734	1
SAL_PA7349AA_AS	NCTC7299	4742237	4549	51.4574	1
SAL_PA7350AA_AS	NCTC7302	4536920	4298	51.4489	1
SAL_PA7352AA_AS	NCTC7303	4601983	4357	51.345	1
SAL_PA7353AA_AS	NCTC7304	4629302	4474	51.3157	2
SAL_PA7354AA_AS	NCTC7306	4685251	4496	51.3372	3
SAL_PA7355AA_AS	NCTC7308	4667013	4479	51.4681	1
SAL_PA7357AA_AS	NCTC7318	4867369	4622	51.6865	1
SAL_PA7358AA_AS	NCTC7323	4524017	4301	51.4346	1
SAL_PA7398AA_AS	NCTC7349	5355929	5131	51.3346	2
SAL_PA7371AA_AS	NCTC7832	4709623	4481	52.1707	3
SAL_PA7373AA_AS	NCTC8256	4984734	4787	52.0742	2
SAL_PA7375AA_AS	NCTC8261	4727362	4493	52.2636	1
SAL_PA7376AA_AS	NCTC8272	4615032	4374	52.2993	1
SAL_PA7378AA_AS	NCTC8273	4951997	4668	52.1289	1
SAL_PA7366AA_AS	NCTC8297	4541012	4323	51.5242	2
SAL_PA7408AA_AS	NCTC92	4798320	4581	52.203	2
SAL_PA7388AA_AS	NCTC9606	5178461	4980	52.1496	3
SAL_PA7407AA_AS	NCTC9684	4611624	4373	52.3439	1
SAL_PA7382AA_AS	NCTC9948	4726047	4398	52.1279	1
SAL_BA2519AA_AS	ERR023563	4620241	4398	51.2784	168
SAL_BA2641AA_AS	SRR1553874	4536655	4278	52.2482	43
SAL_BA2704AA_AS	SRR952928	4811870	4542	51.977	80
SAL_BA2920AA_AS	SRR1636576	5137653	4817	51.4682	92
SAL_BA3057AA_AS	SRR1272778	4832278	4553	52.1063	58
SAL_BA3174AA_AS	SRR1966895	4811262	4652	52.2136	61
SAL_BA3269AA_AS	SRR1175820	4623560	4438	51.3345	134
SAL_BA3330AA_AS	SRR1257310	4747852	4505	52.2205	66
SAL_BA3379AA_AS	ERR027319	4696156	4391	51.6009	205
SAL_BA3507AA_AS	ERR023561	4748266	4442	51.8106	180
SAL_BA3735AA_AS	SRR1959293	4692999	4470	52.2821	59
SAL_BA3822AA_AS	SRR1300647	5609227	5497	50.9767	159
SAL_BA3872AA_AS	SRR1793345	4645010	4426	51.2663	140
SAL_BA4127AA_AS	ERR023314	4597122	4393	51.3951	129
SAL_BA4154AA_AS	SRR1965818	5003259	4757	51.8808	97
SAL_BA4248AA_AS	SRR1411132	4782894	4539	52.0317	56
SAL_BA4548AA_AS	SRR1027786	4624916	4363	52.2115	47
SAL_BA4755AA_AS	SRR1525572	4706775	4427	52.2408	41
SAL_BA4935AA_AS	SRR1965262	5170894	4867	51.7463	197
SAL_BA5302AA_AS	SRR1966222	4519499	4231	52.2476	54
SAL_BA5360AA_AS	SRR1693370	4685657	4399	51.6547	71
SAL_BA5390AA_AS	SRR1030813	4560958	4341	51.5025	88
SAL_BA5392AA_AS	ERR045780	5644798	5442	50.9834	237
SAL_BA5786AA_AS	SRR1233897	4607574	4385	51.4089	109
SAL_BA5801AA_AS	SRR1574307	4664353	4385	52.2367	44
SAL_BA6068AA_AS	SRR1981969	4568643	4377	51.4287	62
SAL_BA6162AA_AS	SRR2131380	4909653	4732	51.6549	74
SAL_BA7799AA_AS	ERR226484	4717801	4466	52.1925	67
SAL_BA8969AA_AS	ERR573933	4708504	4442	52.1988	36
SAL_CA1994AA_AS	SRR1346254	4802062	4536	52.1176	55
SAL_CA3037AA_AS	ERR212624	4963661	4764	51.8628	94
SAL_CA3140AA_AS	SRR6725741	4578988	4337	51.7412	58
SAL_CA3169AA_AS	ERR212601	4867524	4658	52.0124	66
SAL_CA3498AA_AS	SRR1963344	5100905	4938	51.9318	112
SAL_CA3685AA_AS	SRR1645845	4977414	4748	51.6167	123
SAL_CA4312AA_AS	ERR160977	5062233	4828	51.7727	67
SAL_CA5643AA_AS	SRR1645995	4989527	4827	52.1378	54
SAL_EA1760AA_AS	SRR1968336	4944008	4715	51.2835	67
SAL_EA2449AA_AS	ERR433181	5019307	4911	52.0396	36
SAL_EA3175AA_AS	SRR5121884	4683314	4475	52.1161	49
SAL_EA3272AA_AS	SRR1981948	4776464	4490	52.0047	80
SAL_EA3354AA_AS	SRR2124518	5311022	5011	51.4472	94
SAL_EA3391AA_AS	SRR2124422	5309671	5041	51.2892	120
SAL_EA3440AA_AS	SRR2107132	4758687	4529	52.2014	58
SAL_EA3516AA_AS	SRR2102521	4911726	4742	51.6477	62
SAL_EA3582AA_AS	SRR2096627	4779435	4481	51.9364	105
SAL_EA3620AA_AS	SRR1015725	4808883	4558	52.2071	61
SAL_EA3695AA_AS	SRR2086909	4656309	4363	52.24	74
SAL_EA3731AA_AS	SRR2086562	5054939	4759	51.363	89
SAL_EA3822AA_AS	SRR2080109	5161378	4981	51.8049	111
SAL_EA3907AA_AS	SRR2075299	4624758	4307	52.0487	48
SAL_EA3950AA_AS	SRR2075085	4711194	4378	52.145	66
SAL_EA4049AA_AS	SRR1002807	4998574	4897	52.0188	80
SAL_EA4121AA_AS	SRR2577300	4739659	4505	52.1869	74
SAL_EA4216AA_AS	SRR2054175	4813366	4539	51.6566	170
SAL_EA4332AA_AS	SRR2050968	4691724	4427	52.1865	59
SAL_EA4852AA_AS	SRR2015693	4707901	4456	52.2476	49
SAL_EA4995AA_AS	SRR2011421	4884949	4655	51.6092	79
SAL_EA5009AA_AS	SRR2007638	4797986	4586	52.0949	46
SAL_EA5468AA_AS	SRR1980611	4786955	4586	52.2828	51
SAL_EA5470AA_AS	SRR1980604	4876148	4607	51.8791	116
SAL_EA5511AA_AS	ERR160971	4775046	4545	52.0338	48
SAL_EA5620AA_AS	SRR1973971	4760702	4502	52.2227	66
SAL_EA5771AA_AS	SRR1973736	4915004	4684	51.4842	64
SAL_EA5874AA_AS	SRR1970308	5520151	5422	51.1163	162
SAL_EA5884AA_AS	ERR045781	4681692	4438	51.6541	96
SAL_EA5888AA_AS	ERR045779	4718540	4385	51.9407	123
SAL_EA5890AA_AS	ERR045776	4630337	4376	51.7253	186
SAL_EA5891AA_AS	ERR045777	4886124	4594	51.752	176
SAL_EA5907AA_AS	SRR1970260	4866715	4593	51.4853	82
SAL_EA5937AA_AS	SRR1970233	5116981	4823	51.3762	118
SAL_EA5950AA_AS	SRR1970212	5094586	4850	50.9277	81
SAL_EA6165AA_AS	SRR952926	4738934	4412	52.0639	91
SAL_EA6186AA_AS	SRR1969814	5696680	5532	51.5115	208
SAL_EA6193AA_AS	SRR1969796	4739756	4481	51.573	76
SAL_EA6368AA_AS	SRR1969587	4400478	4079	51.2621	56
SAL_EA6373AA_AS	SRR949374	4674428	4447	51.5531	49
SAL_EA6432AA_AS	ERR317005	4609129	4506	52.2282	53
SAL_EA6467AA_AS	SRR945123	4738422	4394	51.5604	70
SAL_EA6477AA_AS	SRR1177229	5429047	5276	51.2321	180
SAL_EA6483AA_AS	SRR945097	4805064	4555	51.3419	83
SAL_EA6516AA_AS	SRR1969402	4849344	4589	51.3645	77
SAL_EA6835AA_AS	ERR019450	4437142	4100	51.2084	99
SAL_EA6847AA_AS	ERR019459	4380276	4057	51.4374	60
SAL_EA6849AA_AS	ERR019457	4357287	4028	51.3418	86
SAL_EA6856AA_AS	ERR019470	4614139	4323	51.1805	102
SAL_EA6932AA_AS	SRR1968580	5113400	4859	51.2391	95
SAL_EA7034AA_AS	SRR1968382	5716958	5479	51.3509	141
SAL_EA7130AA_AS	SRR493648	4692054	4420	51.8131	63
SAL_EA7330AA_AS	SRR1967676	4646385	4372	52.2415	61
SAL_EA7385AA_AS	SRR1967518	4745894	4573	51.3195	101
SAL_EA7398AA_AS	SRR1967495	4892267	4669	51.8559	88
SAL_EA7583AA_AS	SRR1966906	4867232	4698	51.978	105
SAL_EA7633AA_AS	SRR1966753	4913337	4634	51.3385	74
SAL_EA7761AA_AS	SRR1966385	4785605	4510	51.884	84
SAL_EA7798AA_AS	SRR1966264	4935356	4734	51.9575	108
SAL_EA7814AA_AS	SRR1966212	4805920	4563	52.1151	100
SAL_EA7833AA_AS	SRR1966136	4922571	4693	52.0209	47
SAL_EA7849AA_AS	SRR1966094	4869148	4611	51.912	57
SAL_EA7915AA_AS	SRR1965916	5281175	4943	51.3534	154
SAL_EA7918AA_AS	SRR1965908	5109711	4849	51.842	90
SAL_EA7925AA_AS	SRR1965873	5043072	4859	51.9322	64
SAL_EA8141AA_AS	SRR1965146	4516297	4212	51.7043	95
SAL_EA8198AA_AS	SRR1963508	4820527	4573	52.1796	69
SAL_EA8291AA_AS	SRR1963103	4593090	4374	51.1566	94
SAL_EA8321AA_AS	SRR1961129	5085764	4830	51.5364	89
SAL_EA8697AA_AS	SRR1958188	4600720	4335	51.2584	48
SAL_EA8781AA_AS	SRR1957912	4471911	4212	51.3391	113
SAL_EA8847AA_AS	SRR1952758	4859504	4664	52.1889	48
SAL_EA9009AA_AS	SRR1946857	5276315	5063	51.7397	188
SAL_EA9028AA_AS	SRR1920229	4789829	4558	52.1597	30
SAL_EA9090AA_AS	SRR1917496	4585722	4353	51.7017	52
SAL_EA9092AA_AS	SRR1917491	5067832	4847	51.8075	101
SAL_EA9098AA_AS	SRR1917478	4762138	4503	51.5948	101
SAL_EA9108AA_AS	SRR1917438	4567703	4299	51.8417	75
SAL_EA9164AA_AS	SRR1915426	4655342	4404	52.2205	46
SAL_EA9330AA_AS	SRR1821300	4716652	4453	51.8364	57
SAL_EA9439AA_AS	SRR1812810	4535734	4324	51.3644	87
SAL_EA9556AA_AS	SRR1805579	4562360	4289	51.6193	68
SAL_EA9557AA_AS	SRR1805578	4629852	4441	52.1481	44
SAL_EA9580AA_AS	SRR1803048	4598350	4395	51.4401	77
SAL_EA9695AA_AS	SRR1792730	4440325	4215	51.4374	110
SAL_EA9886AA_AS	SRR1772983	4537112	4284	51.7553	80
SAL_EA9892AA_AS	SRR1772941	4667936	4436	52.1773	38
SAL_FA0661AA_AS	SRR1685378	4896223	4708	51.62	80
SAL_FA0873AA_AS	SRR1653445	4706067	4458	51.7677	57
SAL_FA0892AA_AS	SRR1653420	4790967	4579	51.6937	90
SAL_FA0974AA_AS	SRR1648175	4763471	4553	52.1839	54
SAL_FA0981AA_AS	SRR1648165	4549669	4301	52.3007	69
SAL_FA1025AA_AS	SRR1646569	4940347	4733	52.1347	70
SAL_FA1107AA_AS	SRR1646231	4662336	4375	51.7079	64
SAL_FA1230AA_AS	SRR1645533	5153881	4950	51.7447	78
SAL_FA1240AA_AS	SRR1645428	5025811	4794	51.5486	139
SAL_FA1246AA_AS	SRR1645375	4642595	4334	51.6076	91
SAL_FA1295AA_AS	SRR1645071	4783537	4470	51.5543	50
SAL_FA1303AA_AS	SRR1644545	4591916	4347	52.1309	80
SAL_FA1304AA_AS	SRR1643164	4720025	4443	52.2447	41
SAL_FA1325AA_AS	SRR1643113	4676016	4370	51.9533	57
SAL_FA1348AA_AS	SRR1643073	4652111	4383	52.0276	42
SAL_FA1464AA_AS	SRR1636917	4612337	4344	51.6612	71
SAL_FA1478AA_AS	SRR1636902	4592699	4320	51.6722	74
SAL_FA1549AA_AS	SRR1636524	4514966	4286	51.4406	69
SAL_FA1612AA_AS	SRR1633541	5078618	4833	51.7089	89
SAL_FA1700AA_AS	SRR1617365	4316061	4002	51.3998	53
SAL_FA1793AA_AS	SRR1616722	4794266	4538	52.1408	47
SAL_FA1944AA_AS	SRR1612322	4647775	4460	52.205	64
SAL_FA2342AA_AS	SRR1576602	4739648	4454	51.6949	71
SAL_FA2371AA_AS	SRR1576241	4799980	4641	51.426	79
SAL_FA2381AA_AS	SRR1576228	5500461	5377	51.3462	114
SAL_FA2407AA_AS	SRR1576197	5247264	5000	51.3282	90
SAL_FA2457AA_AS	SRR1576008	5078459	4873	52.0634	44
SAL_FA2553AA_AS	SRR1569746	5321736	5064	51.1869	69
SAL_FA2583AA_AS	SRR1569678	4809676	4580	51.9408	156
SAL_FA2727AA_AS	SRR1566368	4698908	4465	51.7252	82
SAL_FA2756AA_AS	SRR1566318	4670850	4427	51.6807	67
SAL_FA2876AA_AS	SRR1561178	4874428	4621	51.5748	68
SAL_FA2894AA_AS	SRR1560596	4778782	4591	51.5884	92
SAL_FA2951AA_AS	SRR1556117	4605454	4424	51.4791	71
SAL_FA2999AA_AS	SRR1554531	4837068	4612	52.1149	45
SAL_FA3009AA_AS	SRR1554509	5105960	4909	51.6628	108
SAL_FA3010AA_AS	SRR1554511	4833423	4697	51.601	105
SAL_FA3055AA_AS	SRR1553771	5677714	5512	51.0832	174
SAL_FA3119AA_AS	SRR1548394	4800181	4581	52.1744	44
SAL_FA3207AA_AS	ERR019432	4492402	4211	51.2546	158
SAL_FA3208AA_AS	ERR019433	4398168	4039	51.3413	162
SAL_FA3212AA_AS	ERR019438	4433434	4142	51.348	137
SAL_FA3215AA_AS	ERR019442	4492704	4143	51.0876	237
SAL_FA3218AA_AS	ERR019445	4626097	4326	51.201	224
SAL_FA3255AA_AS	ERR027321	4972582	4758	51.8891	172
SAL_FA3256AA_AS	ERR027318	4708649	4468	51.8218	196
SAL_FA3257AA_AS	ERR027323	4863786	4585	51.8154	230
SAL_FA3365AA_AS	ERR023550	4621600	4406	51.4054	118
SAL_FA3366AA_AS	ERR023551	5723311	5571	51.1258	388
SAL_FA3367AA_AS	ERR023549	4518096	4308	51.4142	154
SAL_FA3370AA_AS	ERR023552	4588576	4344	51.7381	176
SAL_FA3371AA_AS	ERR023548	5097789	4746	51.7868	175
SAL_FA3372AA_AS	ERR023555	5090329	4763	51.5346	191
SAL_FA3373AA_AS	ERR023547	4666862	4421	51.4634	144
SAL_FA3374AA_AS	ERR023566	4775611	4480	51.8107	207
SAL_FA3376AA_AS	ERR023557	5071466	4813	51.2664	250
SAL_FA3377AA_AS	ERR023565	4901483	4664	51.681	271
SAL_FA3378AA_AS	ERR023559	4903228	4650	51.9059	142
SAL_FA3379AA_AS	ERR023562	4786380	4447	51.9334	178
SAL_FA3382AA_AS	ERR023564	4847407	4577	51.8452	185
SAL_FA3383AA_AS	ERR023310	4759618	4442	51.4204	111
SAL_FA3384AA_AS	ERR023311	4563495	4356	51.3649	102
SAL_FA3387AA_AS	ERR023316	4948827	4708	51.7686	162
SAL_FA3390AA_AS	ERR023319	4439529	4168	51.3788	127
SAL_FA3391AA_AS	ERR023317	4468624	4194	51.8128	179
SAL_FA3401AA_AS	SRR1544242	4872051	4667	51.661	76
SAL_FA3443AA_AS	SRR1233896	4627136	4387	52.1493	45
SAL_FA3469AA_AS	SRR1539619	4611269	4287	51.6975	55
SAL_FA3530AA_AS	SRR1535748	4809057	4586	51.936	82
SAL_FA3553AA_AS	SRR1535705	4939400	4753	52.0096	112
SAL_FA3597AA_AS	DRR015755	4384962	4069	51.3103	77
SAL_FA3695AA_AS	SRR1519461	4516032	4317	51.4312	83
SAL_FA3804AA_AS	SRR1511524	4921936	4627	52.0354	133
SAL_FA3880AA_AS	SRR1501690	5031380	4808	51.9593	82
SAL_FA3917AA_AS	SRR1501628	4916747	4727	52.1154	51
SAL_FA3918AA_AS	SRR1501626	4872392	4675	51.69	105
SAL_FA3920AA_AS	SRR1501624	4802272	4611	51.9852	57
SAL_FA3977AA_AS	SRR1481653	4550750	4262	52.2131	42
SAL_FA3979AA_AS	SRR1481651	4692908	4431	52.2206	52
SAL_FA4047AA_AS	SRR1427085	4713729	4491	51.724	75
SAL_FA4090AA_AS	SRR1411178	4999362	4712	51.4561	51
SAL_FA4093AA_AS	SRR1411173	5285560	5042	51.355	98
SAL_FA4099AA_AS	SRR1411165	5201531	4947	51.3658	86
SAL_FA4102AA_AS	SRR1411157	4858191	4604	51.9368	85
SAL_FA4111AA_AS	SRR1411129	4967703	4778	52.0141	52
SAL_FA4131AA_AS	SRR1384994	4608612	4356	52.2799	53
SAL_FA4216AA_AS	SRR1346238	4935654	4661	52.0517	72
SAL_FA4286AA_AS	SRR1206168	4497615	4247	52.3332	47
SAL_FA4334AA_AS	SRR1300674	4900717	4719	52.23	85
SAL_FA4339AA_AS	SRR1300661	4749829	4613	51.1649	107
SAL_FA4359AA_AS	SRR1300626	4529998	4290	51.2315	67
SAL_FA4449AA_AS	SRR1292306	4630450	4348	52.3257	50
SAL_FA4481AA_AS	SRR1288372	5132438	4902	51.3094	72
SAL_FA4581AA_AS	SRR1272785	4701182	4453	51.7664	52
SAL_FA4653AA_AS	SRR1269373	4642637	4416	51.6178	118
SAL_FA4691AA_AS	ERR033901	4603741	4334	51.212	96
SAL_FA4932AA_AS	SRR1258593	4664986	4430	52.2987	103
SAL_FA4937AA_AS	SRR1258580	4822561	4576	51.9658	57
SAL_FA4986AA_AS	SRR1249089	4837926	4590	52.1333	90
SAL_FA4988AA_AS	SRR1249086	4801511	4474	51.4452	72
SAL_FA4997AA_AS	SRR1248943	5230861	5026	51.8407	222
SAL_FA5215AA_AS	SRR1220793	4537005	4310	51.7237	70
SAL_FA5216AA_AS	SRR1220794	4776705	4529	51.2542	106
SAL_FA5249AA_AS	SRR1212369	4998956	4843	51.642	145
SAL_FA5258AA_AS	SRR1212359	4953700	4781	51.9385	49
SAL_FA5291AA_AS	SRR1212281	4726469	4409	51.5993	68
SAL_FA5343AA_AS	SRR1203016	5111661	4890	51.467	108
SAL_FA5483AA_AS	SRR1186221	5178239	4966	51.8425	108
SAL_FA5496AA_AS	SRR1185811	5654354	5528	51.0874	140
SAL_FA5548AA_AS	SRR1164559	5002390	4815	52.1449	75
SAL_FA5677AA_AS	SRR1170842	5005444	4754	51.5642	94
SAL_FA5826AA_AS	SRR1139529	4480784	4261	51.5868	76
SAL_FA5882AA_AS	SRR1107425	4773717	4514	52.0877	45
SAL_FA5903AA_AS	SRR1106176	4564412	4381	51.4247	91
SAL_FA5926AA_AS	SRR1105674	4931494	4794	52.0536	31
SAL_FA5966AA_AS	SRR1068340	4740249	4442	51.7393	50
SAL_FA6007AA_AS	SRR1067631	5152781	4939	51.4467	76
SAL_FA6089AA_AS	SRR1045868	4635609	4397	52.1103	28
SAL_FA6122AA_AS	SRR1041498	5426155	5248	51.2876	139
SAL_FA6140AA_AS	SRR1041454	4996042	4796	51.997	66
SAL_FA6145AA_AS	SRR1035587	4863571	4732	52.0493	96
SAL_FA6208AA_AS	SRR1033507	4620851	4407	51.4056	184
SAL_FA6307AA_AS	ERR304836	4601490	4382	52.2026	47
SAL_FA6399AA_AS	ERR279233	4574289	4470	52.1867	29
SAL_FA7218AA_AS	SRR1511501	5265647	5002	51.5123	136
SAL_FA7416AA_AS	SRR1534878	4652847	4429	52.1919	46
SAL_FA8099AA_AS	SRR2407579	4427571	4171	51.4619	83
SAL_HA9442AA_AS	SRR2533410	4784037	4582	52.0496	49
SAL_IA1734AA_AS	SRR2585558	5062735	4766	51.681	94
SAL_IA2453AA_AS	SRR2585573	4614409	4308	52.1859	129
SAL_IA2712AA_AS	SRR2585561	4657538	4429	52.2039	37
SAL_IA3194AA_AS	SRR2585491	4816775	4597	51.6446	96
SAL_IA3795AA_AS	SRR2585436	4914883	4661	52.0455	91
SAL_IA5509AA_AS	ERR387672	5309973	5027	51.6449	126
SAL_IA5597AA_AS	ERR369397	4846752	4639	52.0889	48
SAL_IA7010AA_AS	SRR2890087	4713843	4537	51.2676	99
SAL_IA7022AA_AS	SRR2890075	4683373	4484	51.4381	118
SAL_IA7049AA_AS	SRR2890048	4836501	4570	51.6806	59
SAL_IA7353AA_AS	ERR1082775	4761942	4528	52.0715	52
SAL_IA7417AA_AS	SRR1974027	4658146	4385	51.6315	51
SAL_IA7778AA_AS	SRR949519	4570229	4275	51.6852	90
SAL_IA8040AA_AS	ERR212672	4703381	4428	52.1535	45
SAL_IA8152AA_AS	ERR212546	4644835	4373	52.0894	43
SAL_IA8447AA_AS	SRR1968574	5003498	4762	51.5691	88
SAL_IA8859AA_AS	SRR1967072	5059033	4762	51.4501	75
SAL_IA9120AA_AS	SRR1966118	5045388	4898	52.055	116
SAL_IA9130AA_AS	SRR1966095	4694940	4383	52.0873	72
SAL_JA0135AA_AS	SRR1617363	4960931	4727	51.8166	107
SAL_JA0387AA_AS	SRR2174153	4725668	4450	52.0074	381
SAL_JA1044AA_AS	SRR1614877	4494782	4260	51.4213	140
SAL_JA4007AA_AS	SRR1198963	5231833	5041	51.3668	132
SAL_JA4089AA_AS	SRR1957944	4649966	4387	52.1697	59
SAL_JA4142AA_AS	SRR1959490	4682425	4451	51.7905	74
SAL_JA4191AA_AS	SRR1646228	4656017	4410	52.2626	39
SAL_JA5355AA_AS	SRR1164514	5213367	4989	51.6751	121
SAL_JA6278AA_AS	SRR1964469	5038856	4901	51.9703	131
SAL_JA6279AA_AS	SRR1964468	5025887	4782	52.0079	48
SAL_JA7775AA_AS	SRR1212316	4868267	4641	51.6016	49
SAL_JA8292AA_AS	SRR2532676	4664328	4384	52.1673	36
SAL_JA8318AA_AS	SRR2533385	4813578	4558	52.0776	63
SAL_JA8336AA_AS	SRR2534078	4576684	4288	51.7618	68
SAL_JA8351AA_AS	SRR2534074	4815560	4547	51.906	113
SAL_JA8386AA_AS	SRR1177650	4986863	4797	52.1489	80
SAL_JA8455AA_AS	SRR2911801	4849571	4632	52.0907	79
SAL_JA8833AA_AS	SRR2939527	4536813	4324	51.414	72
SAL_JA8984AA_AS	SRR2960582	4755937	4504	52.1323	61
SAL_JA9023AA_AS	SRR3001936	5273943	5091	51.0779	77
SAL_JA9452AA_AS	SRR2979529	4705530	4446	52.2927	63
SAL_JA9577AA_AS	SRR2975856	5718625	5569	51.8514	192
SAL_JA9653AA_AS	SRR2973723	5026586	4846	52.2534	55
SAL_JA9825AA_AS	SRR3002514	4708205	4465	52.2703	40
SAL_KA0029AA_AS	SRR3038292	4824924	4630	52.2117	53
SAL_KA0046AA_AS	SRR3038207	4770383	4548	52.1389	49
SAL_KA0563AA_AS	SRR3049791	4974285	4704	51.8339	132
SAL_KA1320AA_AS	SRR3048967	5644847	5426	51.3132	144
SAL_KA1363AA_AS	SRR3048916	4869356	4611	51.854	114
SAL_KA1496AA_AS	SRR3048776	5142488	4862	51.3152	66
SAL_KA1519AA_AS	SRR3048746	5314580	5053	51.2067	86
SAL_KA1567AA_AS	SRR3048657	4752644	4468	51.9551	106
SAL_KA1778AA_AS	SRR3081685	4685445	4446	52.2618	46
SAL_KA1801AA_AS	SRR3081662	4702454	4445	52.2677	37
SAL_KA2057AA_AS	SRR3088928	4854513	4640	52.2435	53
SAL_KA2159AA_AS	SRR3091390	4726248	4491	52.0591	53
SAL_KA2216AA_AS	SRR3092110	5637912	5481	51.4207	220
SAL_KA2223AA_AS	SRR3092103	4575804	4338	51.7562	71
SAL_KA2535AA_AS	SRR3110508	4958541	4670	51.5828	79
SAL_KA2596AA_AS	SRR3111264	4502884	4292	51.4986	74
SAL_KA2709AA_AS	SRR3115977	4716058	4468	52.2632	56
SAL_KA2826AA_AS	SRR3133797	4788961	4521	52.0711	41
SAL_KA2954AA_AS	SRR3138500	5391607	5209	51.8075	158
SAL_KA3376AA_AS	GCF_001457675	4763085	4486	52.0826	4
SAL_KA3377AA_AS	GCF_001454965	4799793	4569	52.2625	1
SAL_KA3383AA_AS	SRR787587	4675267	4499	52.1761	3
SAL_KA3387AA_AS	ERR1079227	5161692	4980	52.1015	2
SAL_KA3388AA_AS	SRR1794446	4768236	4584	52.1542	3
SAL_KA3393AA_AS	GCF_001302605	4793553	4732	52.0318	1
SAL_KA3396AA_AS	SRR955200	4943435	4773	52.1372	2
SAL_KA3399AA_AS	GCF_000252995	4460105	4144	51.3297	1
SAL_KA3414AA_AS	SRR2533537	4690430	4414	52.2714	1
SAL_KA3416AA_AS	SRR1997852	4759372	4563	52.139	1
SAL_KA3418AA_AS	GCF_000973685	4790387	4563	52.2611	1
SAL_KA3425AA_AS	GCF_000953495	4710675	4470	52.293	1
SAL_KA3427AA_AS	GCF_000940975	4565462	4313	52.336	1
SAL_KA3428AA_AS	GCF_000940935	4695590	4471	52.182	1
SAL_KA3437AA_AS	GCF_000818075	4599018	4501	52.1516	1
SAL_KA3438AA_AS	GCF_000756465	4574846	4373	51.4738	1
SAL_KA3451AA_AS	GCF_000742815	4751585	4638	52.1821	1
SAL_KA3454AA_AS	GCF_000430145	5089224	4899	52.1491	4
SAL_KA3455AA_AS	GCF_000709535	4394500	4108	51.3972	1
SAL_KA3481AA_AS	SRR1183738	4678418	4441	52.1701	1
SAL_KA3493AA_AS	GCF_000487915	4547600	4292	52.3209	1
SAL_KA3494AA_AS	SRR955256	4603849	4346	52.255	1
SAL_KA3496AA_AS	GCF_000486405	4864410	4614	52.1645	1
SAL_KA3497AA_AS	GCF_000487575	4706101	4461	52.2236	1
SAL_KA3505AA_AS	GCF_000444445	4682599	4738	52.1379	1
SAL_KA3507AA_AS	SRR2544674	4808805	4559	52.2229	2
SAL_KA3509AA_AS	GCF_000439255	4773537	4567	51.319	2
SAL_KA3510AA_AS	GCF_000020925	4917459	4779	52.1259	2
SAL_KA3511AA_AS	GCF_000020885	4836638	4608	51.9951	2
SAL_KA3515AA_AS	SRR926378	5267011	5089	51.929	3
SAL_KA3516AA_AS	GCF_000430105	4951478	4755	52.0938	4
SAL_KA3517AA_AS	GCF_000018705	4858887	4658	52.1098	1
SAL_KA3518AA_AS	GCF_000018625	4600800	4372	51.3767	1
SAL_KA3520AA_AS	GCF_000016045	5007719	4806	52.2313	3
SAL_KA3522AA_AS	GCF_000009525	4658697	4552	52.2046	1
SAL_KA3643AA_AS	SRR3156751	4853529	4653	52.2366	59
SAL_KA3668AA_AS	ERR1251823	4772920	4509	52.0681	37
SAL_KA4192AA_AS	SRR3174977	4777621	4510	51.9774	83
SAL_KA4337AA_AS	SRR3173631	4796419	4459	51.4923	70
SAL_KA4544AA_AS	SRR3182389	5011003	4694	51.429	80
SAL_KA4890AA_AS	SRR3185120	4402894	4153	51.5041	57
SAL_KA4907AA_AS	SRR3185219	4632817	4358	52.2702	49
SAL_KA5059AA_AS	SRR3183974	4361604	4034	51.3344	71
SAL_KA5092AA_AS	SRR3191378	4809042	4586	51.4187	110
SAL_KA5114AA_AS	SRR3191401	4762915	4473	51.9745	56
SAL_KA5315AA_AS	SRR3199588	4953866	4699	51.906	156
SAL_KA5406AA_AS	SRR3197642	4823603	4563	51.9426	113
SAL_KA5407AA_AS	ERR2011050	4836140	4695	52.138	55
SAL_KA5439AA_AS	SRR3205698	4497090	4287	51.4914	69
SAL_KA5719AA_AS	SRR3210364	4512598	4214	51.7675	56
SAL_KA5720AA_AS	SRR3210365	4743360	4488	52.2473	56
SAL_KA6389AA_AS	SRR3272062	4576637	4383	52.2766	50
SAL_KA7037AA_AS	SRR3295863	4841978	4644	52.214	58
SAL_KA7354AA_AS	SRR3306217	5379446	5265	51.1814	169
SAL_KA7482AA_AS	SRR3284728	5460079	5269	51.1318	103
SAL_KA8203AA_AS	SRR3322061	4482440	4250	51.5276	89
SAL_KA8875AA_AS	SRR3331085	4766251	4542	52.2252	57
SAL_KA9645AA_AS	SRR3402104	5036664	4820	51.7438	49
SAL_KA9658AA_AS	SRR3402176	4840962	4619	52.0435	50
SAL_KA9673AA_AS	SRR3405726	5113153	4825	51.3934	67
SAL_KA9686AA_AS	SRR3405758	5174947	4904	51.2375	74
SAL_KA9720AA_AS	SRR3405944	5358264	5081	51.0884	79
SAL_KA9800AA_AS	ERR1363512	4719034	4474	52.1475	45
SAL_LA0006AA_AS	SRR3453149	4806931	4551	51.5925	88
SAL_LA0025AA_AS	SRR3457645	4718944	4434	52.0643	37
SAL_LA0040AA_AS	SRR4098712	5313411	5193	51.6252	206
SAL_LA0730AA_AS	SRR3497866	4880293	4731	52.1718	57
SAL_LA1103AA_AS	SRR3535129	4521928	4230	52.2321	47
SAL_LA2258AA_AS	SRR3572401	5137678	4895	51.8864	51
SAL_LA2385AA_AS	SRR3585368	5052301	4808	52.0421	109
SAL_LA3363AA_AS	SRR3654336	4506113	4280	51.3657	68
SAL_LA3365AA_AS	SRR3654559	4480674	4265	51.4964	105
SAL_LA3504AA_AS	SRR3667839	4586433	4337	52.1226	42
SAL_LA3518AA_AS	SRR3667854	4494627	4199	52.2639	59
SAL_LA3665AA_AS	SRR3708002	4454937	4210	52.3265	34
SAL_LA4036AA_AS	ERR1082911	4774824	4582	52.1501	45
SAL_LA4053AA_AS	ERR1082845	4615670	4336	52.2079	60
SAL_LA4691AA_AS	SRR3721577	4909166	4654	51.9902	57
SAL_LA4856AA_AS	SRR3572992	4927758	4770	52.0561	65
SAL_LA4921AA_AS	SRR3547964	4947502	4756	52.1707	65
SAL_LA5129AA_AS	SRR1686582	5761288	5536	51.1577	245
SAL_LA5173AA_AS	SRR1686627	5437508	5187	51.2479	118
SAL_LA5313AA_AS	SRR1753727	4612327	4335	52.1475	68
SAL_LA5588AA_AS	SRR1060737	5131781	4874	51.6299	94
SAL_LA5591AA_AS	SRR1060734	4639772	4325	52.0775	31
SAL_LA5595AA_AS	SRR1060730	5254905	5022	51.2829	133
SAL_LA5597AA_AS	SRR1060728	5213312	4975	50.9898	163
SAL_LA5598AA_AS	SRR1060727	4835902	4528	51.2862	167
SAL_LA5605AA_AS	SRR1060721	4515040	4138	50.941	177
SAL_LA5606AA_AS	SRR1060720	4335271	4015	51.4183	71
SAL_LA5712AA_AS	SRR1060615	4885547	4609	51.8631	69
SAL_LA5716AA_AS	SRR1060611	5064821	4857	51.8468	130
SAL_LA5719AA_AS	SRR1060608	4883162	4613	51.8665	81
SAL_LA5723AA_AS	SRR1060604	4684151	4417	51.6807	97
SAL_LA5726AA_AS	SRR1060601	4584525	4275	51.7509	65
SAL_LA5728AA_AS	SRR1060599	4767867	4506	51.6656	92
SAL_LA5729AA_AS	SRR1060598	4553486	4270	51.6203	73
SAL_LA5731AA_AS	SRR1060596	4664456	4412	51.6944	106
SAL_LA5733AA_AS	SRR1060594	4958914	4705	51.6152	147
SAL_LA5734AA_AS	SRR1060593	4593355	4279	51.6724	94
SAL_LA5735AA_AS	SRR1060592	4564483	4282	51.6313	65
SAL_LA5737AA_AS	SRR1060590	4789042	4551	51.6833	116
SAL_LA5813AA_AS	SRR1060514	4638094	4408	51.3446	65
SAL_LA5815AA_AS	SRR1060512	4674773	4369	51.8441	65
SAL_LA5863AA_AS	SRR1106473	4882756	4700	52.1939	51
SAL_LA6103AA_AS	SRR1118713	4670761	4483	51.4059	106
SAL_LA6123AA_AS	SRR1118693	4603792	4374	52.0919	51
SAL_LA6163AA_AS	SRR1122703	4834289	4599	52.1524	53
SAL_LA6180AA_AS	SRR1122686	4882464	4648	51.8352	81
SAL_LA6183AA_AS	SRR1122683	4817845	4508	51.9461	63
SAL_LA6186AA_AS	SRR1122680	4864543	4614	51.7454	89
SAL_LA6188AA_AS	SRR1122678	5358570	5279	51.6694	314
SAL_LA6191AA_AS	SRR1122674	4379818	4052	51.3128	70
SAL_LA6322AA_AS	SRR1122542	4419993	4136	51.3551	39
SAL_LA6323AA_AS	SRR1122541	4381941	4063	51.2626	72
SAL_LA6751AA_AS	SRR1753815	4601863	4302	51.7351	81
SAL_LA6755AA_AS	SRR1753819	4633418	4337	51.5888	96
SAL_LA6782AA_AS	SRR1753846	4484144	4184	52.216	55
SAL_LA6804AA_AS	SRR1814242	4549116	4259	51.2958	88
SAL_LA6811AA_AS	SRR1814249	4694384	4404	51.5623	110
SAL_LA6813AA_AS	SRR1814251	4641669	4427	51.7982	106
SAL_LA6816AA_AS	SRR1814254	4611149	4301	51.3654	89
SAL_LA6819AA_AS	SRR1814257	4638323	4364	51.7931	45
SAL_LA6820AA_AS	SRR1814258	4653878	4338	51.7535	56
SAL_LA6824AA_AS	SRR1814262	4683105	4393	51.8069	57
SAL_LA6827AA_AS	SRR1814267	4619953	4461	51.2851	102
SAL_LA6842AA_AS	SRR1814283	4786935	4489	52.0575	95
SAL_LA7183AA_AS	SRR1815241	4503524	4275	51.38	114
SAL_LA7284AA_AS	SRR1815484	5380631	5162	51.3158	179
SAL_LA7288AA_AS	SRR1815488	5142018	4939	51.4193	102
SAL_LA7320AA_AS	SRR1815647	4593387	4350	51.7488	96
SAL_LA7384AA_AS	SRR1816446	5168622	4974	51.2916	99
SAL_LA7413AA_AS	SRR3747653	5234157	5062	51.8878	117
SAL_LA7603AA_AS	SRR1840592	4777631	4459	51.9468	84
SAL_LA7607AA_AS	SRR1840596	4647922	4355	51.547	106
SAL_LA7610AA_AS	SRR1840599	4560965	4237	51.1483	97
SAL_LA7669AA_AS	SRR1840658	4720853	4471	51.6136	100
SAL_LA7692AA_AS	SRR1840681	4578982	4367	51.3766	91
SAL_LA8015AA_AS	ERR731412	4649753	4379	52.145	48
SAL_LA8693AA_AS	ERR998515	4643560	4364	52.214	49
SAL_LA8795AA_AS	ERR998630	4620428	4386	52.2816	31
SAL_LA9136AA_AS	ERR1046254	4572344	4309	52.1991	37
SAL_LA9822AA_AS	SRR3134923	4717870	4477	52.2509	62
SAL_LA9898AA_AS	SRR3825219	5118148	4950	51.2377	85
SAL_LA9950AA_AS	SRR3928748	5017357	4755	51.8896	109
SAL_MA0339AA_AS	SRR3223887	4802581	4565	52.0558	78
SAL_MA0349AA_AS	SRR3930173	4457259	4206	51.3573	52
SAL_MA0478AA_AS	SRR3930410	5016271	4871	52.1456	65
SAL_MA0546AA_AS	SRR3225399	4780677	4533	51.9786	101
SAL_MA0891AA_AS	SRR3932929	4508492	4298	51.4417	80
SAL_MA1181AA_AS	SRR3934085	5432622	5277	51.2456	68
SAL_MA1251AA_AS	SRR3934110	5556798	5448	51.1991	83
SAL_MA1291AA_AS	SRR3934137	4811136	4560	52.1794	60
SAL_MA1933AA_AS	SRR3665157	4505108	4294	51.4941	104
SAL_MA2029AA_AS	SRR3933685	4786225	4623	52.0774	138
SAL_MA2182AA_AS	SRR3711017	4713824	4419	52.2587	52
SAL_MA2328AA_AS	SRR3948419	4962592	4797	51.5309	107
SAL_MA2338AA_AS	SRR3948429	4949531	4696	51.9288	103
SAL_MA2377AA_AS	SRR3951365	4576960	4389	52.1328	143
SAL_MA2957AA_AS	SRR3999889	4674916	4441	52.3108	35
SAL_MA3022AA_AS	SRR4000225	5277453	5083	51.3269	87
SAL_MA3151AA_AS	ERR1556131	4685784	4441	52.2483	54
SAL_MA3426AA_AS	SRR4012679	5378885	5200	51.1295	98
SAL_MA3463AA_AS	SRR4012815	5326758	5146	51.239	70
SAL_MA5122AA_AS	SRR4024757	4536830	4279	51.3662	102
SAL_MA5543AA_AS	SRR4044440	4886594	4717	52.2108	39
SAL_MA6237AA_AS	SRR4044589	4750920	4470	51.5631	62
SAL_MA6963AA_AS	SRR4100114	4630506	4335	51.7011	68
SAL_MA6966AA_AS	SRR4100117	4605225	4359	52.2459	43
SAL_MA7019AA_AS	SRR4101346	4859687	4577	51.5694	67
SAL_MA7278AA_AS	SRR4119779	4660689	4416	51.6477	129
SAL_MA7471AA_AS	SRR4190268	4574424	4411	51.4403	68
SAL_MA7529AA_AS	SRR4202526	4535511	4395	51.4656	89
SAL_MA7621AA_AS	SRR4237678	4820535	4580	51.8598	53
SAL_MA7651AA_AS	SRR4237874	4862935	4552	51.9453	61
SAL_MA7660AA_AS	SRR4241279	4714290	4474	52.2057	53
SAL_MA7706AA_AS	SRR4243036	4707452	4455	52.1243	40
SAL_MA7791AA_AS	SRR4244412	4713722	4466	51.6532	68
SAL_MA7814AA_AS	SRR4245550	4349805	4031	51.3719	82
SAL_MA7822AA_AS	SRR4245563	4811623	4581	52.208	48
SAL_MA8022AA_AS	SRR4279922	4445804	4198	51.4718	58
SAL_MA8026AA_AS	SRR4279926	4629994	4391	51.3449	101
SAL_MA8721AA_AS	SRR4292608	4720095	4371	51.6135	109
SAL_MA9047AA_AS	SRR4293099	5220021	5154	51.9246	129
SAL_MA9074AA_AS	SRR4293094	4888642	4602	51.9159	59
SAL_MA9142AA_AS	SRR4293098	4733973	4480	51.9251	61
SAL_MA9174AA_AS	SRR4293093	4975643	4697	51.9014	85
SAL_MA9176AA_AS	SRR4293097	5028096	4816	51.8877	120
SAL_MA9182AA_AS	SRR4293100	4585961	4415	51.408	78
SAL_MA9852AA_AS	SRR4297728	4639688	4468	51.3593	99
SAL_NA0070AA_AS	SRR4342903	4636560	4483	51.7979	173
SAL_NA0197AA_AS	SRR4342985	4770452	4661	51.3684	79
SAL_NA0918AA_AS	SRR4418781	4601358	4416	51.2966	97
SAL_NA0974AA_AS	SRR4418295	4758995	4543	52.2102	40
SAL_NA1463AA_AS	SRR4421062	4850550	4620	52.2179	44
SAL_NA2753AA_AS	SRR4449961	4872352	4697	51.5891	75
SAL_NA2994AA_AS	SRR4450044	4759524	4540	51.6324	75
SAL_NA3323AA_AS	SRR4292955	5729093	5593	51.2618	187
SAL_NA3344AA_AS	SRR4293092	5008572	4792	51.9154	74
SAL_NA5739AA_AS	SRR4841727	4675913	4400	52.2726	34
SAL_NA6119AA_AS	SRR5000184	4968926	4768	51.7023	115
SAL_NA8253AA_AS	SRR5017151	4672085	4415	52.2225	54
SAL_OA0130AA_AS	SRR5042748	4888595	4616	51.484	69
SAL_OA0190AA_AS	SRR5043282	4588392	4345	51.6571	106
SAL_OA0372AA_AS	SRR5042753	4618664	4390	51.553	75
SAL_OA0462AA_AS	SRR5042751	4558118	4363	51.4891	118
SAL_OA0488AA_AS	SRR5044026	5087385	4870	51.4969	59
SAL_OA0567AA_AS	SRR5045020	4831589	4601	51.9968	44
SAL_OA1338AA_AS	ERR1737316	4764184	4515	51.9945	47
SAL_OA2125AA_AS	SRR5057359	4914544	4724	52.0299	64
SAL_OA2130AA_AS	SRR5057364	4964371	4721	51.8527	58
SAL_OA2311AA_AS	SRR5060586	4814841	4618	52.0185	63
SAL_OA3075AA_AS	ERR1743710	4578949	4292	52.2409	69
SAL_OA3115AA_AS	ERR1743746	4881579	4594	51.4923	55
SAL_OA3126AA_AS	ERR1743757	4527271	4334	51.5331	55
SAL_OA3129AA_AS	ERR1743760	4656005	4419	51.7418	57
SAL_OA3131AA_AS	ERR1743762	4725753	4530	51.7283	48
SAL_OA3133AA_AS	ERR1743764	5032187	4899	51.8495	73
SAL_OA3136AA_AS	ERR1743767	4845154	4567	51.3708	53
SAL_OA3137AA_AS	ERR1743768	4542517	4231	51.732	58
SAL_OA3140AA_AS	ERR1743771	5729596	5513	51.2059	89
SAL_OA3141AA_AS	ERR1743772	4914550	4744	52.0821	65
SAL_OA3142AA_AS	ERR1743773	5005278	4833	51.941	59
SAL_OA4847AA_AS	SRR4733916	5004442	4785	51.8884	78
SAL_OA4957AA_AS	SRR5274824	5146711	4952	51.4178	90
SAL_OA5169AA_AS	SRR5016837	4845317	4593	51.4174	92
SAL_OA5313AA_AS	ERR1743662	4615535	4322	52.1403	43
SAL_PA0722AA_AS	SRR5092022	4782817	4496	51.5736	76
SAL_PA2085AA_AS	SRR5105130	5205489	4934	50.942	69
SAL_PA2477AA_AS	SRR5076781	4811252	4587	51.9385	96
SAL_PA2478AA_AS	SRR5076783	4558411	4340	51.3304	122
SAL_PA2806AA_AS	SRR5115793	4899877	4757	51.5926	50
SAL_PA2810AA_AS	SRR5115800	4723731	4455	52.1085	79
SAL_PA2828AA_AS	SRR5116290	4661144	4371	52.1989	53
SAL_PA3178AA_AS	SRR5077944	4690128	4395	52.1595	41
SAL_PA3226AA_AS	SRR5081401	4841940	4638	52.0741	55
SAL_PA3348AA_AS	SRR5081562	4678638	4494	51.2936	87
SAL_PA3866AA_AS	SRR5081403	4846239	4572	51.6414	66
SAL_PA7204AA_AS	SRR5139130	4781258	4505	51.7673	59
SAL_PA7325AA_AS	SRR5145041	4973222	4664	51.824	93
SAL_PA7416AA_AS	GCF_001890445	4746969	4464	52.1825	1
SAL_PA7443AA_AS	GCF_001647755	5001829	4847	51.9351	2
SAL_PA7446AA_AS	SRR1956778	4869451	4564	51.3257	3
SAL_PA7599AA_AS	GCF_000330485	4722009	4762	52.1878	305
SAL_PA7605AA_AS	SRR359773	4653131	4411	52.1806	45
SAL_PA7630AA_AS	GCA_000499465	4773329	4565	52.1704	2
SAL_PA8086AA_AS	SRR5159871	4478133	4229	51.4282	93
SAL_PA8404AA_AS	ERR1791810	4702151	4607	52.0998	54
SAL_PA8554AA_AS	SRR5173682	4559111	4300	52.309	49
SAL_PA8587AA_AS	SRR5176561	4648767	4402	52.2015	54
SAL_PA9147AA_AS	SRR5188662	4728979	4494	51.5765	73
SAL_PA9286AA_AS	SRR5188983	4554005	4283	51.3179	65
SAL_PA9303AA_AS	SRR5189000	4603693	4423	51.3118	83
SAL_PA9317AA_AS	SRR5189014	4921369	4680	51.8228	69
SAL_PA9341AA_AS	SRR5189045	4775310	4480	52.0189	79
SAL_QA2636AA_AS	SRR5217683	4531346	4246	51.7486	41
SAL_QA3953AA_AS	SRR5224256	4889270	4706	51.6917	96
SAL_QA4197AA_AS	ERR1816694	4819204	4572	52.1476	81
SAL_QA4517AA_AS	SRR5230181	4751250	4521	52.2351	51
SAL_QA4534AA_AS	SRR5230373	4705820	4411	51.925	67
SAL_QA4691AA_AS	SRR5231277	4743231	4443	51.6616	80
SAL_QA5280AA_AS	ERR1817508	5001197	4785	51.9648	55
SAL_QA5609AA_AS	SRR5238213	4594568	4417	52.1801	83
SAL_QA5738AA_AS	SRR5238974	4630953	4437	52.0716	52
SAL_QA5837AA_AS	SRR5242678	4719753	4473	51.6852	66
SAL_QA6097AA_AS	SRR5251245	4752372	4469	52.1922	36
SAL_QA6227AA_AS	SRR5238139	4556960	4283	51.7579	55
SAL_QA6370AA_AS	SRR5260037	4545424	4332	51.4128	60
SAL_QA6473AA_AS	SRR5270125	4631153	4426	51.4787	92
SAL_QA6727AA_AS	SRR5274839	4674917	4404	51.7853	66
SAL_QA6757AA_AS	SRR5275045	4493423	4263	51.3787	85
SAL_QA6776AA_AS	ERR1840424	4795612	4517	51.3605	70
SAL_QA7205AA_AS	SRR5278678	4543549	4261	52.1867	35
SAL_QA7488AA_AS	SRR5289503	4848034	4656	51.6883	51
SAL_QA7490AA_AS	SRR5289507	4631748	4381	51.8033	126
SAL_QA7533AA_AS	SRR5291606	4911184	4671	51.5922	77
SAL_QA7545AA_AS	SRR5291618	4479278	4260	51.3806	75
SAL_QA8248AA_AS	SRR5318264	4804607	4496	52.0632	135
SAL_QA8655AA_AS	SRR5329405	4581736	4330	51.717	81
SAL_QA8665AA_AS	SRR5330446	4504755	4258	51.3411	85
SAL_QA8791AA_AS	SRR5335967	4911413	4785	52.0408	42
SAL_QA8796AA_AS	SRR5335975	4655713	4484	51.9857	38
SAL_QA8797AA_AS	SRR5335976	4836999	4556	51.5746	99
SAL_QA8981AA_AS	SRR5336279	4838001	4624	52.1924	43
SAL_QA9279AA_AS	SRR5804740	4697983	4389	52.0388	63
SAL_QA9296AA_AS	SRR5341557	4653516	4426	51.9172	263
SAL_QA9304AA_AS	SRR5341695	4774049	4517	52.1518	37
SAL_QA9326AA_AS	SRR5341718	4818157	4643	51.2213	111
SAL_QA9380AA_AS	SRR5341914	4921883	4705	51.7065	65
SAL_QA9401AA_AS	SRR5342851	5637875	5523	51.0784	335
SAL_QA9453AA_AS	SRR5342963	5595057	5520	51.1673	334
SAL_QA9479AA_AS	SRR5342989	4713201	4464	51.6499	73
SAL_QA9510AA_AS	SRR5343020	4725692	4503	51.6771	68
SAL_RA0069AA_AS	SRR5360708	4836042	4643	52.0975	50
SAL_RA0168AA_AS	SRR5360991	4775699	4541	52.2962	40
SAL_RA0370AA_AS	SRR5361427	4533557	4305	51.4595	85
SAL_RA0414AA_AS	SRR5361518	4561611	4259	51.6272	55
SAL_RA0495AA_AS	SRR5361218	5135229	4929	51.4413	84
SAL_RA0768AA_AS	SRR5364976	4593937	4391	51.2705	94
SAL_RA0773AA_AS	SRR5364271	5077474	4871	51.467	49
SAL_RA0878AA_AS	SRR5366175	4607725	4356	52.232	38
SAL_RA0895AA_AS	SRR5366192	4758270	4508	52.1204	36
SAL_RA1065AA_AS	SRR5368941	4911609	4721	51.6603	88
SAL_RA1462AA_AS	SRR5379163	4508471	4310	51.4293	76
SAL_RA1474AA_AS	SRR5379176	4743337	4474	51.6172	38
SAL_RA1483AA_AS	SRR5379187	4623628	4390	52.1862	38
SAL_RA1491AA_AS	SRR5379197	4586470	4340	51.7379	52
SAL_RA1531AA_AS	SRR5379253	4806550	4510	51.4197	65
SAL_RA1807AA_AS	SRR5380876	4937647	4736	51.5628	114
SAL_RA4414AA_AS	SRR5398006	4694240	4450	52.1897	57
SAL_RA6230AA_AS	ERR1910715	4548216	4249	52.1445	40
SAL_RA8870AA_AS	SRR5409361	5171390	4991	51.5665	77
SAL_RA8952AA_AS	SRR5429819	4500585	4217	52.2488	46
SAL_RA9021AA_AS	SRR5409324	4625021	4344	51.6047	54
SAL_RA9037AA_AS	SRR5409895	5604377	5339	51.1216	83
SAL_RA9039AA_AS	SRR5410070	4774896	4459	51.5706	66
SAL_RA9042AA_AS	SRR5410073	5143811	4919	51.3116	73
SAL_RA9333AA_AS	SRR5418830	4818886	4483	51.5956	73
SAL_RA9347AA_AS	SRR5418848	4803247	4581	52.2207	40
SAL_RA9572AA_AS	SRR5396396	4462152	4157	51.2704	45
SAL_RA9657AA_AS	SRR5387119	4775869	4491	51.4115	53
SAL_RA9678AA_AS	SRR5387490	4706574	4446	52.1906	43
SAL_RA9690AA_AS	SRR5387525	4944985	4598	51.4213	75
SAL_RA9691AA_AS	SRR5387526	5440668	5193	51.2681	67
SAL_RA9809AA_AS	SRR5382730	4949861	4761	52.0343	37
SAL_SA0030AA_AS	SRR5436988	5234235	5009	51.2667	68
SAL_SA0037AA_AS	SRR5436995	5116915	4804	51.5647	70
SAL_SA0107AA_AS	SRR5438429	4673859	4429	52.2756	43
SAL_SA0826AA_AS	SRR5459225	4463008	4223	51.4715	75
SAL_SA1679AA_AS	SRR5486421	4726741	4484	51.5617	43
SAL_SA2105AA_AS	SRR5498136	4519848	4207	51.6743	74
SAL_SA2592AA_AS	SRR5508334	4853617	4652	51.4802	100
SAL_SA2650AA_AS	SRR5508415	4580609	4334	51.6805	60
SAL_SA2775AA_AS	SRR5514435	4570437	4344	52.2859	38
SAL_SA8630AA_AS	SRR5574832	4660903	4416	52.2413	46
SAL_SA8719AA_AS	SRR5576114	4840826	4579	52.0851	40
SAL_SA8755AA_AS	SRR5576554	4508116	4252	52.2589	46
SAL_SA8817AA_AS	SRR5577120	4717956	4494	51.7418	86
SAL_SA8927AA_AS	SRR5579119	4434414	4212	51.5974	108
SAL_SA8975AA_AS	SRR5581848	4346417	4024	51.3172	57
SAL_SA8976AA_AS	SRR5581860	4541172	4276	51.4884	50
SAL_SA8978AA_AS	SRR5581862	4752983	4479	51.8941	71
SAL_SA8980AA_AS	SRR5581865	4526695	4289	51.5016	68
SAL_SA8982AA_AS	SRR5581877	4937857	4738	51.7511	69
SAL_SA8983AA_AS	SRR5581878	4812777	4509	51.5589	49
SAL_SA8989AA_AS	SRR5581918	5600894	5398	51.0607	54
SAL_SA8990AA_AS	SRR5581919	4702292	4375	51.5168	39
SAL_SA8991AA_AS	SRR5581920	4881997	4633	51.8421	56
SAL_SA8992AA_AS	SRR5581922	4667242	4429	51.239	46
SAL_SA8993AA_AS	SRR5581923	4844793	4550	51.923	74
SAL_SA8995AA_AS	SRR5581925	4913716	4601	51.4922	57
SAL_SA8996AA_AS	SRR5581926	4536491	4272	51.7686	49
SAL_SA8998AA_AS	SRR5581928	4594139	4425	51.3091	86
SAL_SA9000AA_AS	SRR5581934	4564737	4320	51.7357	56
SAL_SA9001AA_AS	SRR5581936	4434378	4151	51.3552	63
SAL_SA9005AA_AS	SRR5581941	4974745	4769	51.5377	140
SAL_SA9006AA_AS	SRR5581942	4730224	4529	51.1808	63
SAL_SA9007AA_AS	SRR5581943	4704020	4428	52.055	55
SAL_SA9008AA_AS	SRR5581946	4425252	4096	51.2222	59
SAL_SA9009AA_AS	SRR5581947	4678541	4426	51.7716	50
SAL_SA9010AA_AS	SRR5581948	4578345	4304	51.8828	47
SAL_SA9012AA_AS	SRR5581980	4496800	4260	51.4674	56
SAL_SA9013AA_AS	SRR5581981	4647013	4358	51.3287	68
SAL_SA9015AA_AS	SRR5581983	4847905	4578	51.7996	52
SAL_SA9016AA_AS	SRR5581984	4792377	4505	51.9348	63
SAL_SA9112AA_AS	SRR5583005	4445058	4122	51.219	54
SAL_SA9114AA_AS	SRR5583007	4623183	4346	51.6307	57
SAL_SA9116AA_AS	SRR5583009	4564833	4339	51.369	48
SAL_SA9117AA_AS	SRR5583010	4719506	4424	52.0098	69
SAL_SA9118AA_AS	SRR5583011	4764682	4515	51.6253	73
SAL_SA9123AA_AS	SRR5583016	5050493	4789	51.2925	73
SAL_SA9125AA_AS	SRR5583018	4767444	4556	52.1383	50
SAL_SA9126AA_AS	SRR5583019	4557797	4346	51.4664	68
SAL_SA9127AA_AS	SRR5583020	4563061	4356	51.4044	69
SAL_SA9128AA_AS	SRR5583021	4731931	4393	51.6467	49
SAL_SA9131AA_AS	SRR5583024	4607907	4394	51.3556	60
SAL_SA9132AA_AS	SRR5583025	4734415	4575	51.1334	92
SAL_SA9137AA_AS	SRR5583030	4647850	4344	51.5938	47
SAL_SA9138AA_AS	SRR5583031	4676799	4447	51.0271	103
SAL_SA9141AA_AS	SRR5583059	5379001	5137	51.2887	66
SAL_SA9142AA_AS	SRR5583060	4947090	4721	51.6088	46
SAL_SA9144AA_AS	SRR5583062	5155517	5013	51.4354	105
SAL_SA9145AA_AS	SRR5583063	4830263	4496	51.7612	75
SAL_SA9148AA_AS	SRR5583068	4694959	4446	51.7058	61
SAL_SA9149AA_AS	SRR5583069	4925238	4616	51.4753	44
SAL_SA9158AA_AS	SRR5583087	4665789	4364	52.0865	49
SAL_SA9172AA_AS	SRR5583101	4565767	4268	51.704	48
SAL_SA9175AA_AS	SRR5583104	4961069	4734	51.6248	77
SAL_SA9176AA_AS	SRR5583106	5141121	4891	51.3278	67
SAL_SA9183AA_AS	SRR5583113	5011743	4741	51.4096	52
SAL_SA9271AA_AS	SRR5583206	4554430	4366	51.3406	142
SAL_SA9335AA_AS	SRR5583439	4883449	4630	51.6712	50
SAL_SA9341AA_AS	SRR5583805	4868248	4661	51.5685	54
SAL_SA9347AA_AS	SRR5583812	4638408	4298	51.5661	29
SAL_SA9355AA_AS	SRR5583820	4514872	4288	51.4236	83
SAL_SA9361AA_AS	SRR5583826	5102336	4871	51.4075	73
SAL_SA9503AA_AS	SRR5583976	4952871	4749	51.7119	59
SAL_SA9671AA_AS	SRR5584547	4772147	4524	52.0488	41
SAL_SA9730AA_AS	SRR5584607	4909607	4655	51.4007	67
SAL_SA9866AA_AS	SRR5584757	4597098	4419	51.4783	86
SAL_SA9884AA_AS	SRR5584775	4849524	4572	51.553	54
SAL_TA0043AA_AS	SRR5584990	4486516	4245	51.3972	95
SAL_TA0707AA_AS	SRR5590303	4669520	4405	52.2636	38
SAL_TA0737AA_AS	SRR5593244	4735668	4464	51.9037	72
SAL_TA0778AA_AS	SRR5597243	5377429	5166	51.3367	136
SAL_TA0785AA_AS	SRR5598901	4517818	4250	51.2361	88
SAL_TA0786AA_AS	SRR5598902	5109546	4902	51.8223	103
SAL_TA0791AA_AS	SRR5598911	4465693	4117	51.2944	75
SAL_TA0958AA_AS	SRR5605898	5050023	4966	51.999	140
SAL_TA0970AA_AS	SRR5605910	4478164	4237	51.4772	92
SAL_TA1306AA_AS	SRR5632202	4663111	4390	51.6226	58
SAL_TA1433AA_AS	SRR5631559	4741007	4454	51.5737	86
SAL_TA1846AA_AS	SRR5632960	5012333	4704	51.3816	71
SAL_TA2001AA_AS	SRR5633227	5026347	4810	51.1649	79
SAL_TA2008AA_AS	SRR5633234	4703395	4354	51.5301	56
SAL_TA2101AA_AS	SRR5640207	4586403	4302	52.1607	46
SAL_TA2276AA_AS	SRR5642187	4814060	4595	52.0334	39
SAL_TA2474AA_AS	SRR5645417	4745418	4513	52.213	48
SAL_TA2653AA_AS	SRR5647067	4917295	4654	51.9751	44
SAL_TA2672AA_AS	SRR5647963	4859630	4562	52.0203	54
SAL_TA2815AA_AS	SRR5649890	4623901	4431	51.3996	104
SAL_TA2913AA_AS	SRR5655461	4835639	4606	52.1862	40
SAL_TA2955AA_AS	SRR5655504	4865980	4625	51.2581	71
SAL_TA2980AA_AS	SRR5655529	4804067	4609	52.1192	64
SAL_TA4572AA_AS	SRR5677859	4886422	4642	52.0609	63
SAL_TA4588AA_AS	SRR5676371	4698189	4437	52.1761	40
SAL_TA4797AA_AS	SRR5705135	4665961	4438	52.2678	36
SAL_TA4827AA_AS	SRR5711988	5152741	4877	51.5381	114
SAL_TA5071AA_AS	SRR5714738	5231704	4936	51.2348	127
SAL_TA5498AA_AS	SRR5739443	4530533	4243	52.2326	39
SAL_TA5546AA_AS	SRR5740071	4897074	4671	51.886	36
SAL_TA5551AA_AS	SRR5740153	4920452	4709	51.6481	43
SAL_TA5717AA_AS	SRR5742532	4476440	4222	51.5045	74
SAL_TA5805AA_AS	SRR5749989	5076025	4757	51.3375	87
SAL_TA6144AA_AS	SRR5756389	4716456	4509	52.1226	36
SAL_TA6248AA_AS	SRR5759611	4650188	4310	51.5635	35
SAL_TA6270AA_AS	SRR5759633	4711161	4475	52.1295	33
SAL_TA6377AA_AS	SRR5761324	4749366	4500	52.2129	45
SAL_TA6408AA_AS	SRR5762176	4806477	4573	52.192	54
SAL_TA6519AA_AS	SRR5765101	4799302	4551	51.5643	60
SAL_TA7122AA_AS	SRR5799624	4832239	4568	51.3614	74
SAL_TA7127AA_AS	SRR5799629	4578022	4433	51.5699	135
SAL_TA7227AA_AS	SRR5799752	4821885	4611	51.5438	109
SAL_TA7269AA_AS	SRR5760379	4583168	4353	52.0421	36
SAL_TA7446AA_AS	SRR5805408	4903680	4579	51.4231	79
SAL_TA7450AA_AS	SRR5805412	5022496	4733	51.4369	62
SAL_TA7677AA_AS	SRR5808928	4637580	4401	51.4048	76
SAL_TA7822AA_AS	SRR5812033	4695347	4481	52.2021	48
SAL_TA8020AA_AS	SRR5812327	4596699	4372	51.365	125
SAL_TA8026AA_AS	SRR5812333	4731485	4536	51.2997	81
SAL_TA8474AA_AS	SRR6010021	5261595	4988	51.4248	119
SAL_TA8487AA_AS	SRR5817827	4733679	4458	52.2362	60
SAL_TA8648AA_AS	SRR5815685	5108099	4967	51.6261	110
SAL_TA8944AA_AS	SRR5820381	4728648	4453	52.2541	81
SAL_TA9193AA_AS	SRR5823421	4977126	4716	51.8594	77
SAL_TA9227AA_AS	SRR5821932	4998013	4690	51.2735	59
SAL_TA9344AA_AS	SRR5823440	4618431	4408	52.196	37
SAL_TA9704AA_AS	SRR5832650	4825096	4576	52.0893	48
SAL_UA0742AA_AS	SRR5839906	5112511	4998	52.0471	55
SAL_UA0957AA_AS	SRR5851125	5106341	4856	51.2921	58
SAL_UA1891AA_AS	SRR5861558	4676178	4434	52.3169	24
SAL_UA2245AA_AS	SRR5864436	4827873	4564	51.8811	82
SAL_UA2609AA_AS	SRR5868300	4894653	4657	52.1804	63
SAL_UA2625AA_AS	SRR5868548	4486726	4261	51.498	70
SAL_UA2630AA_AS	SRR5868553	5086659	4847	51.4514	71
SAL_UA3008AA_AS	SRR5876392	4718505	4540	52.1591	36
SAL_UA3076AA_AS	SRR5876846	4963031	4720	51.5501	64
SAL_UA3493AA_AS	SRR5890596	4691997	4525	51.3782	70
SAL_UA3626AA_AS	SRR5887848	4623952	4256	51.7041	198
SAL_UA3851AA_AS	SRR5888659	4719314	4423	51.6665	92
SAL_UA4183AA_AS	SRR5896235	4675866	4413	51.6362	66
SAL_UA4221AA_AS	SRR5901553	5553799	5389	51.1133	80
SAL_UA4474AA_AS	SRR5907139	4949575	4743	51.7248	83
SAL_UA5079AA_AS	SRR5921243	4711327	4492	52.08	45
SAL_UA5200AA_AS	SRR5921418	4494158	4268	51.4429	119
SAL_UA5320AA_AS	SRR5924434	4928950	4729	52.0374	38
SAL_UA5376AA_AS	SRR5926911	4723356	4458	52.1594	51
SAL_UA5380AA_AS	SRR5926915	4735157	4566	52.1141	47
SAL_UA5385AA_AS	SRR5926920	4940498	4690	51.9735	57
SAL_UA5399AA_AS	SRR5926934	4530884	4251	52.1752	23
SAL_UA5401AA_AS	SRR5926936	4637195	4375	52.239	43
SAL_UA5434AA_AS	SRR5926913	4941077	4618	51.8334	73
SAL_UA5458AA_AS	SRR5927279	4617119	4462	52.1994	47
SAL_UA5585AA_AS	SRR5927373	4737643	4555	52.0238	42
SAL_UA5697AA_AS	SRR5929610	4814242	4534	51.4209	65
SAL_UA5729AA_AS	SRR5929642	5218538	5007	51.1092	68
SAL_UA5751AA_AS	SRR5929667	4887785	4628	51.7278	75
SAL_UA6078AA_AS	SRR5935626	4854974	4641	51.8606	52
SAL_UA6089AA_AS	SRR5935643	4981480	4795	51.6571	90
SAL_UA6139AA_AS	SRR5935707	4591182	4298	51.6001	59
SAL_UA6856AA_AS	SRR5947770	4648498	4392	52.2836	55
SAL_UA6916AA_AS	SRR5948389	4599064	4342	51.7646	54
SAL_UA6938AA_AS	SRR5948413	4609065	4349	52.1325	53
SAL_UA6969AA_AS	SRR5948448	5391263	5207	51.1517	74
SAL_UA7298AA_AS	SRR5951342	4672150	4385	51.6896	58
SAL_UA7425AA_AS	SRR5951691	4646389	4400	52.1668	30
SAL_UA7785AA_AS	SRR6077135	4764947	4518	52.0692	62
SAL_UA7888AA_AS	SRR5966304	4682200	4426	52.255	24
SAL_UA8111AA_AS	SRR5978790	5070038	4863	51.2881	60
SAL_UA8964AA_AS	SRR5993054	4829162	4653	52.1288	45
SAL_UA9533AA_AS	SRR6011675	4638542	4347	52.2047	57
SAL_VA5393AA_AS	SRR6029275	4606024	4413	51.4828	156
SAL_VA5530AA_AS	SRR6037999	4612801	4362	51.7713	47
SAL_VA5541AA_AS	SRR6038011	5105209	4946	51.6421	76
SAL_VA5581AA_AS	SRR6038051	5080096	4870	52.0153	47
SAL_VA5670AA_AS	SRR6039028	4780827	4519	52.1849	40
SAL_VA5780AA_AS	SRR6039954	4820883	4655	52.2119	71
SAL_VA5843AA_AS	SRR6042592	4952282	4780	51.624	125
SAL_VA6262AA_AS	SRR6051401	5132494	4904	51.8598	82
SAL_VA6965AA_AS	SRR6071670	5336084	5122	51.2418	163
SAL_VA7881AA_AS	SRR6107338	5263917	4997	51.1759	84
SAL_VA8064AA_AS	SRR6107610	4698838	4452	52.3367	34
SAL_VA8201AA_AS	SRR6107954	4558875	4299	51.7525	60
SAL_VA8266AA_AS	SRR6108037	4682972	4508	51.4374	78
SAL_VA8541AA_AS	SRR6113339	4745743	4460	51.5134	79
SAL_VA8880AA_AS	SRR6113905	4486695	4161	51.4213	54
SAL_VA9064AA_AS	SRR6114366	4681548	4454	52.0839	37
SAL_VA9428AA_AS	SRR6117207	5149913	4800	51.7592	85
SAL_WA0646AA_AS	SRR6128850	4694247	4464	52.2133	36
SAL_WA0815AA_AS	SRR6129500	4716974	4538	51.3833	82
SAL_WA1207AA_AS	SRR6133550	4634514	4357	51.5957	53
SAL_WA1865AA_AS	SRR6155354	4618404	4372	52.2177	54
SAL_WA3242AA_AS	SRR6182861	4557842	4324	51.3667	87
SAL_WA3498AA_AS	SRR6190440	4546534	4285	51.7515	53
SAL_WA3509AA_AS	SRR6190451	4484402	4265	51.509	119
SAL_WA3515AA_AS	SRR6190485	5113498	4815	51.2416	78
SAL_WA3526AA_AS	SRR6190496	5065829	4763	51.3808	73
SAL_WA3541AA_AS	SRR6190511	4631672	4425	51.7604	78
SAL_WA3558AA_AS	SRR6190530	5337633	4989	51.4224	124
SAL_WA3593AA_AS	SRR6190987	5038238	4771	51.4247	81
SAL_WA3603AA_AS	SRR6190997	4570397	4285	51.7533	80
SAL_WA3634AA_AS	SRR6191064	4449030	4216	51.4433	71
SAL_WA3666AA_AS	SRR6191096	5130975	4865	51.4153	109
SAL_WA3671AA_AS	SRR6191101	4727338	4359	51.5833	63
SAL_WA3701AA_AS	SRR6191133	4974195	4691	51.4392	55
SAL_WA3715AA_AS	SRR6191147	5009791	4753	51.4508	69
SAL_WA3719AA_AS	SRR6191151	5011445	4707	51.4384	51
SAL_WA3768AA_AS	SRR6191273	4835692	4536	51.6326	58
SAL_WA3788AA_AS	SRR6191330	4636895	4423	51.806	78
SAL_WA3790AA_AS	SRR6191332	4769367	4451	51.5537	63
SAL_WA3825AA_AS	SRR6191377	5046429	4741	51.5709	78
SAL_WA3840AA_AS	SRR6191397	4659178	4454	51.7795	83
SAL_WA3857AA_AS	SRR6191514	4975536	4652	51.5205	84
SAL_WA3866AA_AS	SRR6191523	5098324	4857	51.4615	101
SAL_WA3924AA_AS	SRR6191604	4535756	4338	51.4383	92
SAL_WA3928AA_AS	SRR6191608	4700607	4460	51.7265	100
SAL_WA3958AA_AS	SRR6191687	4916625	4642	51.4049	81
SAL_WA3966AA_AS	SRR6191695	4571385	4281	51.7306	64
SAL_WA3975AA_AS	SRR6191704	4830104	4599	51.6935	104
SAL_WA4083AA_AS	SRR6192611	4682884	4429	51.6761	90
SAL_WA4303AA_AS	SRR6192995	4612069	4343	51.6782	84
SAL_WA4318AA_AS	SRR6193010	5020648	4702	51.5758	55
SAL_WA4338AA_AS	SRR6193030	5105548	4831	51.3565	65
SAL_WA4364AA_AS	SRR6193056	4472363	4262	51.4855	76
SAL_WA4370AA_AS	SRR6193062	4776956	4453	51.3482	62
SAL_WA4379AA_AS	SRR6193071	4725250	4399	51.5685	50
SAL_WA4380AA_AS	SRR6193072	4878740	4535	51.4288	71
SAL_WA4384AA_AS	SRR6193076	4924279	4630	51.4535	63
SAL_WA4392AA_AS	SRR6193084	4693857	4447	51.5994	61
SAL_WA4394AA_AS	SRR6193086	5072748	4761	51.3147	71
SAL_WA4571AA_AS	ERR2177148	4842710	4580	52.2074	67
SAL_WA4687AA_AS	SRR6203189	4999685	4733	51.4937	98
SAL_WA4860AA_AS	SRR6203655	4747433	4415	51.5319	64
SAL_WA4868AA_AS	SRR6203663	4682558	4463	52.3619	37
SAL_WA4990AA_AS	SRR6208867	4858115	4569	51.9183	179
SAL_WA5226AA_AS	SRR6217706	4949823	4665	51.4918	87
SAL_WA5309AA_AS	SRR6217794	4715704	4463	52.0918	37
SAL_WA5350AA_AS	SRR6217897	4567669	4349	51.4983	108
SAL_WA6102AA_AS	SRR6233879	4638373	4358	51.698	89
SAL_WA6165AA_AS	SRR6234011	4942963	4612	51.3902	70
SAL_WA6173AA_AS	SRR6234152	5186737	5078	51.6422	163
SAL_WA6279AA_AS	SRR6238569	4823859	4556	51.7914	82
SAL_WA6279AA_AS	SRR1960096	5312586	4952	51.4314	306
SAL_SA4395AA_AS	Enterobase	4011525	3745	52.359	140

## Sheet: b_pangenome
Population	Core Genes	Soft-Core Genes	Shell Genes	Cloud Genes	Total Genes
Salmonella	1596	489	3570	78386	84041
Salmonella enterica	1858	338	3544	75631	81371
S. bongori	3133	242	1110	3744	8229
S. e. subsp enterica (I)	2636	531	1782	28308	33257
S. e. subsp salamae (II)	3090	273	1606	16707	21676
S. e. subsp arizonae (IIIa)	3292	211	1162	7764	12429
S. e. subsp diarizonae (IIIb)	3137	441	1504	28105	33187
S. e. subsp houtenae (IV)	3128	318	1252	14258	18956
S. e. subsp indica (VI)	3513	0	1466	2954	7933
S. e. subsp VII	3733	0	2224	0	5957
S. e. novel subsp B	4034	0	1609	0	5643
S. e. novel subsp C	3522	0	1089	2712	7323
S. e. novel subsp A	3618	0	1612	0	5230

## Sheet: c_genus_core
Gene	Annotation
ibaG	Acid stress protein IbaG
yqgF	Putative pre-16S rRNA nuclease
sprT	Protein SprT
group_10393	hypothetical protein
ycjG	L-Ala-D/L-Glu epimerase
group_10492	hypothetical protein
arfB	Peptidyl-tRNA hydrolase ArfB
group_10596	hypothetical protein
tesA	Acyl-CoA thioesterase 1
ycaO	Ribosomal protein S12 methylthiotransferase accessory factor YcaO
murR	HTH-type transcriptional regulator MurR
group_10853	hypothetical protein
bcsZ	Endoglucanase
queF	NADPH-dependent 7-cyano-7-deazaguanine reductase
hscB	Co-chaperone protein HscB
group_11115	hypothetical protein
group_11140	hypothetical protein
nudL	putative Nudix hydrolase NudL
moeB	Molybdopterin-synthase adenylyltransferase
seqA	Negative modulator of initiation of replication
entA	2,3-dihydro-2,3-dihydroxybenzoate dehydrogenase
sfsA	Sugar fermentation stimulation protein A
ampD	1,6-anhydro-N-acetylmuramyl-L-alanine amidase AmpD
yjcH	Inner membrane protein YjcH
rhaD	Rhamnulose-1-phosphate aldolase
rhtC_2	Threonine efflux protein
aceK	Isocitrate dehydrogenase kinase/phosphatase
ftsN	Cell division protein FtsN
gph	Phosphoglycolate phosphatase
rimO_2	Ribosomal protein S12 methylthiotransferase RimO
glnE	Bifunctional glutamine synthetase adenylyltransferase/adenylyl-removing enzyme
hybE	Hydrogenase-2 operon protein HybE
hybG	Hydrogenase-2 operon protein HybG
syd	Protein Syd
group_11768	hypothetical protein
group_11772	hypothetical protein
tadA	tRNA-specific adenosine deaminase
cysW_1	Sulfate transport system permease protein CysW
fadI	3-ketoacyl-CoA thiolase
pdxB	Erythronate-4-phosphate dehydrogenase
hisC	Histidinol-phosphate aminotransferase
hisD	Histidinol dehydrogenase
rnd	Ribonuclease D
group_11839	hypothetical protein
srlR_2	Glucitol operon repressor
cedA	Cell division activator CedA
astC	Succinylornithine transaminase
group_11871	hypothetical protein
gstB	Glutathione S-transferase GstB
group_11883	hypothetical protein
pdxA1	4-hydroxythreonine-4-phosphate dehydrogenase 1
rhtB	Homoserine/homoserine lactone efflux protein
argD	Acetylornithine/succinyldiaminopimelate aminotransferase
cueR	HTH-type transcriptional regulator CueR
yjaB_1	putative N-acetyltransferase YjaB
group_12491	hypothetical protein
arsC	Arsenate reductase
aaeA_1	p-hydroxybenzoic acid efflux pump subunit AaeA
pfkB	ATP-dependent 6-phosphofructokinase isozyme 2
ycfH	putative metal-dependent hydrolase YcfH
moaB	Molybdenum cofactor biosynthesis protein B
bioA	Adenosylmethionine-8-amino-7-oxononanoate aminotransferase
xseB	Exodeoxyribonuclease 7 small subunit
group_12695	hypothetical protein
fkpB	FKBP-type 16 kDa peptidyl-prolyl cis-trans isomerase
dnaT	Primosomal protein 1
group_12740	hypothetical protein
group_12756	hypothetical protein
clcD	Carboxymethylenebutenolidase
rsmG	Ribosomal RNA small subunit methyltransferase G
exoX	Exodeoxyribonuclease 10
recD	RecBCD enzyme subunit RecD
trmL	tRNA (cytidine(34)-2'-O)-methyltransferase
mtlD	Mannitol-1-phosphate 5-dehydrogenase
selA	L-seryl-tRNA(Sec) selenium transferase
msrQ	Protein-methionine-sulfoxide reductase heme-binding subunit MsrQ
metC	Cystathionine beta-lyase MetC
mutY	Adenine DNA glycosylase
group_13445	26 kDa periplasmic immunogenic protein
mutH	DNA mismatch repair protein MutH
pepB	Peptidase B
group_13490	hypothetical protein
nfo	Endonuclease 4
yohC	Inner membrane protein YohC
wzb	Low molecular weight protein-tyrosine-phosphatase Wzb
hisH	Imidazole glycerol phosphate synthase subunit HisH
fliJ	Flagellar FliJ protein
appB_1	Cytochrome bd-II ubiquinol oxidase subunit 2
group_13551	hypothetical protein
anmK	Anhydro-N-acetylmuramic acid kinase
ydhC	Inner membrane transport protein YdhC
xthA	Exodeoxyribonuclease III
kdsB	3-deoxy-manno-octulosonate cytidylyltransferase
moaA	GTP 3',8-cyclase
pgl	6-phosphogluconolactonase
acrZ	Multidrug efflux pump accessory protein AcrZ
group_13630	hypothetical protein
nagA	N-acetylglucosamine-6-phosphate deacetylase
lptE	LPS-assembly lipoprotein LptE
entE	Enterobactin synthase component E
tsx	Nucleoside-specific channel-forming protein tsx
proA	Gamma-glutamyl phosphate reductase
fhuD	Iron(3+)-hydroxamate-binding protein FhuD
fhuC	Iron(3+)-hydroxamate import ATP-binding protein FhuC
panD	Aspartate 1-decarboxylase
nadC	Nicotinate-nucleotide pyrophosphorylase [carboxylating]
group_13674	hypothetical protein
psiE	Protein PsiE
glmU	Bifunctional protein GlmU
sohB	putative protease SohB
purH	Bifunctional purine biosynthesis protein PurH
rsmC	Ribosomal RNA small subunit methyltransferase C
ibpB	Small heat shock protein IbpB
yidG	Inner membrane protein YidG
rfaG	Lipopolysaccharide core biosynthesis protein RfaG
group_14558	hypothetical protein
tusA_1	Sulfurtransferase TusA
yrfG	GMP/IMP nucleotidase YrfG
group_14583	hypothetical protein
qseC_1	Sensor protein QseC
por_1	Polyol:NADP oxidoreductase
group_14597	hypothetical protein
rsmE	Ribosomal RNA small subunit methyltransferase E
loiP_1	Metalloprotease LoiP
gcvH	Glycine cleavage system H protein
cysC	Adenylyl-sulfate kinase
alaE	L-alanine exporter AlaE
group_14652	hypothetical protein
rplY	50S ribosomal protein L25
fliE	Flagellar hook-basal body complex protein FliE
ruvA	Holliday junction ATP-dependent DNA helicase RuvA
rstA	Transcriptional regulatory protein RstA
sodC	Superoxide dismutase [Cu-Zn]
menI	1,4-dihydroxy-2-naphthoyl-CoA hydrolase
nagK_2	N-acetyl-D-glucosamine kinase
hinT	Purine nucleoside phosphoramidase
galM	Aldose 1-epimerase
holA	DNA polymerase III subunit delta
group_14741	hypothetical protein
group_14762	2-oxoglutaramate amidase
yijD	Inner membrane protein YijD
argC	N-acetyl-gamma-glutamyl-phosphate reductase
ygaZ	hypothetical protein
yihX	Alpha-D-glucose 1-phosphate phosphatase YihX
tatA	Sec-independent protein translocase protein TatA
degQ	Periplasmic pH-dependent serine endoprotease DegQ
ydjM	Inner membrane protein YdjM
tatB	Sec-independent protein translocase protein TatB
modE	Transcriptional regulator ModE
rbsR	Ribose operon repressor
pyrE_1	Orotate phosphoribosyltransferase
group_15525	hypothetical protein
rlmJ	Ribosomal RNA large subunit methyltransferase J
group_15533	hypothetical protein
nudE	ADP compounds hydrolase NudE
group_15541	hypothetical protein
fkpA	FKBP-type peptidyl-prolyl cis-trans isomerase FkpA
dus	putative tRNA-dihydrouridine synthase
mtr	Tryptophan-specific transport protein
group_15558	hypothetical protein
queE	7-carboxy-7-deazaguanine synthase
pncC_3	Nicotinamide-nucleotide amidohydrolase PncC
trxC	Thioredoxin 2
qseE	Sensor histidine kinase QseE
trmJ	tRNA (cytidine/uridine-2'-O-)-methyltransferase TrmJ
group_15589	hypothetical protein
radD	Putative DNA repair helicase RadD
wfgD	UDP-Glc:alpha-D-GlcNAc-diphosphoundecaprenol beta-1,3-glucosyltransferase WfgD
cysE_2	Serine acetyltransferase
group_15605	hypothetical protein
cmoA	Carboxy-S-adenosyl-L-methionine synthase
znuA	High-affinity zinc uptake system protein ZnuA
group_15649	hypothetical protein
yciK	putative oxidoreductase YciK
pgpB	Phosphatidylglycerophosphatase B
pspB	Phage shock protein B
group_15662	hypothetical protein
yniC	2-deoxyglucose-6-phosphate phosphatase
flgL	Flagellar hook-associated protein 3
yceB	putative lipoprotein YceB
trxB	Thioredoxin reductase
yheH	putative multidrug resistance ABC transporter ATP-binding/permease protein YheH
group_15709	hypothetical protein
ybhC	Putative acyl-CoA thioester hydrolase YbhC
ylaC	Inner membrane protein YlaC
group_15727	hypothetical protein
yaiY	Inner membrane protein YaiY
mtnN	5'-methylthioadenosine/S-adenosylhomocysteine nucleosidase
zapD	Cell division protein ZapD
thrB	Homoserine kinase
yjjP	Inner membrane protein YjjP
bsmA	Lipoprotein BsmA
group_15796	hypothetical protein
fdoG_2	Formate dehydrogenase-O major subunit
fdhE	Protein FdhE
group_15803	hypothetical protein
group_15804	hypothetical protein
yigL	Pyridoxal phosphate phosphatase YigL
group_15808	hypothetical protein
wecB	UDP-N-acetylglucosamine 2-epimerase
atpI	ATP synthase protein I
msrP	Protein-methionine-sulfoxide reductase catalytic subunit MsrP
gltC_1	HTH-type transcriptional regulator GltC
metR	HTH-type transcriptional regulator MetR
recO	DNA repair protein RecO
lplT	Lysophospholipid transporter LplT
fliH	Flagellar assembly protein FliH
btr	HTH-type transcriptional activator Btr
yfcG_1	Disulfide-bond oxidoreductase YfcG
sdhD	Succinate dehydrogenase hydrophobic membrane anchor subunit
group_16506	hypothetical protein
mpl	UDP-N-acetylmuramate--L-alanyl-gamma-D-glutamyl-meso-2,6-diaminoheptandioate ligase
yidH	Inner membrane protein YidH
group_16768	hypothetical protein
rfaQ	Lipopolysaccharide core heptosyltransferase RfaQ
cph2	Phytochrome-like protein cph2
aroB	3-dehydroquinate synthase
prmA	Ribosomal protein L11 methyltransferase
nanA	N-acetylneuraminate lyase
argG	Argininosuccinate synthase
exbB_1	Biopolymer transport protein ExbB
gcvP	Glycine dehydrogenase (decarboxylating)
recB	RecBCD enzyme subunit RecB
mltB	Membrane-bound lytic murein transglycosylase B
stpA	DNA-binding protein StpA
trmD	tRNA (guanine-N(1)-)-methyltransferase
mltF	Membrane-bound lytic murein transglycosylase F
ptsH	Phosphocarrier protein HPr
ligA	DNA ligase
group_16863	hypothetical protein
sixA	Phosphohistidine phosphatase SixA
hisQ	Histidine transport system permease protein HisQ
yfcE	Phosphodiesterase YfcE
rcsB	Transcriptional regulatory protein RcsB
sbcB	Exodeoxyribonuclease I
znuB	High-affinity zinc uptake system membrane protein ZnuB
btuC	Vitamin B12 import system permease protein BtuC
topB	DNA topoisomerase 3
leuE	Leucine efflux protein
lolC	Lipoprotein-releasing system transmembrane protein LolC
tmk	Thymidylate kinase
tusE	Sulfurtransferase TusE
group_16989	hypothetical protein
ybhL	Inner membrane protein YbhL
moaC	Cyclic pyranopterin monophosphate synthase
modA	Molybdate-binding periplasmic protein
ybgC	Acyl-CoA thioester hydrolase YbgC
lipB	Octanoyltransferase
fepD	Ferric enterobactin transport system permease protein FepD
ybaK	Cys-tRNA(Pro)/Cys-tRNA(Cys) deacylase YbaK
tesB	Acyl-CoA thioesterase 2
queC	7-cyano-7-deazaguanine synthase
group_17031	hypothetical protein
brnQ	Branched-chain amino acid transport system 2 carrier protein
phoR	Phosphate regulon sensor protein PhoR
yjhB_1	Putative metabolite transport protein YjhB
lspA	Lipoprotein signal peptidase
thrC	Threonine synthase
argB	Acetylglutamate kinase
fadB	Fatty acid oxidation complex subunit alpha
fre	NAD(P)H-flavin reductase
yigB	5-amino-6-(5-phospho-D-ribitylamino)uracil phosphatase YigB
wecC	UDP-N-acetyl-D-mannosamine dehydrogenase
nlpD_1	Murein hydrolase activator NlpD
group_17133	hypothetical protein
group_17143	hypothetical protein
ilvD	Dihydroxy-acid dehydratase
nanT	Putative sialic acid transporter
ugpB	sn-glycerol-3-phosphate-binding periplasmic protein UgpB
cca	Multifunctional CCA protein
group_17476	hypothetical protein
gltB	Glutamate synthase [NADPH] large chain
lysO	Lysine exporter LysO
group_18239	hypothetical protein
yhhQ	Inner membrane protein YhhQ
gltD_2	Glutamate synthase [NADPH] small chain
kdsC	3-deoxy-D-manno-octulosonate 8-phosphate phosphatase KdsC
mlaD	putative phospholipid ABC transporter-binding protein MlaD
group_18264	hypothetical protein
yhaH	Inner membrane protein YhaH
ribB	3,4-dihydroxy-2-butanone 4-phosphate synthase
group_18273	hypothetical protein
exbD_1	Biopolymer transport protein ExbD
group_18283	hypothetical protein
group_18286	hypothetical protein
gcvT	Aminomethyltransferase
fldB	Flavodoxin 2
queD	6-carboxy-5,6,7,8-tetrahydropterin synthase
emrA	Multidrug export protein EmrA
group_18305	hypothetical protein
rlmB_1	23S rRNA (guanosine-2'-O-)-methyltransferase RlmB
lepB	Signal peptidase I
group_18318	hypothetical protein
prmB	50S ribosomal protein L3 glutamine methyltransferase
cheV	Chemotaxis protein CheV
ubiG	Ubiquinone biosynthesis O-methyltransferase
psaC	Photosystem I iron-sulfur center
rsuA	Ribosomal small subunit pseudouridine synthase A
galS_1	HTH-type transcriptional regulator GalS
cidA_1	Holin-like protein CidA
hisF	Imidazole glycerol phosphate synthase subunit HisF
fliT	Flagellar protein FliT
fliS	Flagellar protein FliS
cmoB	tRNA U34 carboxymethyltransferase
lpxM	Lipid A biosynthesis myristoyltransferase
yabJ	2-iminobutanoate/2-iminopropanoate deaminase
rssB	Regulator of RpoS
oppB	Oligopeptide transport system permease protein OppB
oppD_2	Oligopeptide transport ATP-binding protein OppD
aroH	Phospho-2-dehydro-3-deoxyheptonate aldolase, Trp-sensitive
group_18428	hypothetical protein
nadE	NH(3)-dependent NAD(+) synthetase
group_18431	hypothetical protein
ydcV_1	Inner membrane ABC transporter permease protein YdcV
fabD	Malonyl CoA-acyl carrier protein transacylase
plsX	Phosphate acyltransferase
flgH	Flagellar L-ring protein
flgB	Flagellar basal body rod protein FlgB
pncB	Nicotinate phosphoribosyltransferase
cmoM	tRNA 5-carboxymethoxyuridine methyltransferase
gsiD	Glutathione transport system permease protein GsiD
ybhN	Inner membrane protein YbhN
lnt	Apolipoprotein N-acyltransferase
nadD	Nicotinate-nucleotide adenylyltransferase
fadM	Long-chain acyl-CoA thioesterase FadM
group_18497	hypothetical protein
pepD_2	Cytosol non-specific dipeptidase
yafJ	Putative glutamine amidotransferase YafJ
group_18502	hypothetical protein
dgt	Deoxyguanosinetriphosphate triphosphohydrolase
clcA	H(+)/Cl(-) exchange transporter ClcA
guaC	GMP reductase
murD	UDP-N-acetylmuramoylalanine--D-glutamate ligase
apaH	Bis(5'-nucleosyl)-tetraphosphatase, symmetrical
folA	Dihydrofolate reductase
satP	Succinate-acetate/proton symporter SatP
thrA	Bifunctional aspartokinase/homoserine dehydrogenase 1
group_18523	hypothetical protein
miaA	tRNA dimethylallyltransferase
soxR	Redox-sensitive transcriptional activator SoxR
hemE	Uroporphyrinogen decarboxylase
priA	Primosomal protein N'
fpr	Ferredoxin--NADP reductase
hemG	Protoporphyrinogen IX dehydrogenase [menaquinone]
pldB	Lysophospholipase L2
ravA	ATPase RavA
gntK_1	Thermoresistant gluconokinase
yajR	Inner membrane transport protein YajR
tolC_1	Outer membrane protein TolC
group_18696	hypothetical protein
flk	Flagellar regulator flk
cbpA	Curved DNA-binding protein
glgX_1	Glycogen debranching enzyme
argI	Ornithine carbamoyltransferase subunit I
pldA	Phospholipase A1
trmA	tRNA/tmRNA (uracil-C(5))-methyltransferase
slmA	Nucleoid occlusion factor SlmA
mutM	Formamidopyrimidine-DNA glycosylase
group_19998	hypothetical protein
nikR	Nickel-responsive regulator
cfxP	Phosphoribulokinase, plasmid
kdsD	Arabinose 5-phosphate isomerase KdsD
mlaC	putative phospholipid-binding protein MlaC
uxaC	Uronate isomerase
rdgB	dITP/XTP pyrophosphatase
group_20042	hypothetical protein
group_20043	hypothetical protein
dsbC	Thiol:disulfide interchange protein DsbC
prfB	Peptide chain release factor RF2
recC	RecBCD enzyme subunit RecC
gcvA	Glycine cleavage system transcriptional activator
rlmM	Ribosomal RNA large subunit methyltransferase M
srlR_3	Glucitol operon repressor
gshA	Glutamate--cysteine ligase
luxS	S-ribosylhomocysteine lyase
ung	Uracil-DNA glycosylase
pdxJ	Pyridoxine 5'-phosphate synthase
group_20086	hypothetical protein
guaB	Inosine-5'-monophosphate dehydrogenase
narX_1	Nitrate/nitrite sensor protein NarX
gltX	Glutamate--tRNA ligase
group_20094	hypothetical protein
alaC	Glutamate-pyruvate aminotransferase AlaC
lpxP	Lipid A biosynthesis palmitoleoyltransferase
group_20109	hypothetical protein
folE	GTP cyclohydrolase 1
yohK_1	Inner membrane protein YohK
hisB	Histidine biosynthesis bifunctional protein HisB
flhB	Flagellar biosynthetic protein FlhB
gdhA_1	Glutamate dehydrogenase
hyaC_1	putative Ni/Fe-hydrogenase 1 B-type cytochrome subunit
pdxH	Pyridoxine/pyridoxamine 5'-phosphate oxidase
gloA	Lactoylglutathione lyase
group_20163	hypothetical protein
chbA	PTS system N,N'-diacetylchitobiose-specific EIIA component
spy	Periplasmic chaperone Spy
flgF	Flagellar basal-body rod protein FlgF
flgC	Flagellar basal-body rod protein FlgC
flgN	Flagella synthesis protein FlgN
aspC	Aspartate aminotransferase
clpS	ATP-dependent Clp protease adapter protein ClpS
dacC	D-alanyl-D-alanine carboxypeptidase DacC
gsiC	Glutathione transport system permease protein GsiC
group_20206	hypothetical protein
exbD_2	Biopolymer transport protein ExbD
citC	[Citrate [pro-3S]-lyase] ligase
uspG	Universal stress protein UP12
lolD_1	Lipoprotein-releasing system ATP-binding protein LolD
apt	Adenine phosphoribosyltransferase
pgpA	Phosphatidylglycerophosphatase A
ribH	6,7-dimethyl-8-ribityllumazine synthase
rnhA	Ribonuclease HI
lpxD_2	UDP-3-O-(3-hydroxymyristoyl)glucosamine N-acyltransferase
hpt	Hypoxanthine phosphoribosyltransferase
coaE	Dephospho-CoA kinase
nhaA	Na(+)/H(+) antiporter NhaA
cysQ	3'(2'),5'-bisphosphate nucleotidase CysQ
soxS	Regulatory protein SoxS
zur	Zinc uptake regulation protein
ubiA	4-hydroxybenzoate octaprenyltransferase
iclR	Transcriptional repressor IclR
group_20277	hypothetical protein
nudC	NADH pyrophosphatase
metF	5,10-methylenetetrahydrofolate reductase
zapB	Cell division protein ZapB
sodA	Superoxide dismutase [Mn]
group_20287	Acetyltransferase
pepQ	Xaa-Pro dipeptidase
rffH	Glucose-1-phosphate thymidylyltransferase 2
pstA	Phosphate transport system permease protein PstA
cheA	Chemotaxis protein CheA
macA_2	Macrolide export protein MacA
sapA	Peptide transport periplasmic protein SapA
slyA_2	Transcriptional regulator SlyA
glnK	Nitrogen regulatory protein P-II 2
hldE	Bifunctional protein HldE
trmB	tRNA (guanine-N(7)-)-methyltransferase
deaD	ATP-dependent RNA helicase DeaD
appA_2	Oligopeptide-binding protein AppA
napA	Periplasmic nitrate reductase
argH	Argininosuccinate lyase
otsA	Trehalose-6-phosphate synthase
xanP	Xanthine permease XanP
rph	Ribonuclease PH
hldD	ADP-L-glycero-D-manno-heptose-6-epimerase
grxC	Glutaredoxin 3
dppB	Dipeptide transport system permease protein DppB
dppC_1	Dipeptide transport system permease protein DppC
lptB_1	Lipopolysaccharide export system ATP-binding protein LptB
asd	Aspartate-semialdehyde dehydrogenase
glpR_1	Glycerol-3-phosphate regulon repressor
dam	DNA adenine methylase
hpf_1	Ribosome hibernation promoting factor
secG	Protein-export membrane protein SecG
rbfA	30S ribosome-binding factor
nlpI	Lipoprotein NlpI
osmY_3	Osmotically-inducible protein Y
argA	Amino-acid acetyltransferase
cysD	Sulfate adenylyltransferase subunit 2
ftsB	Cell division protein FtsB
ratA	Ribosome association toxin RatA
ndk	Nucleoside diphosphate kinase
purM	Phosphoribosylformylglycinamidine cyclo-ligase
group_22219	hypothetical protein
bamC	Outer membrane protein assembly factor BamC
maeB	NADP-dependent malic enzyme
amiA	N-acetylmuramoyl-L-alanine amidase AmiA
aroC	Chorismate synthase
usg	USG-1 protein
tusA_2	Sulfurtransferase TusA
group_22256	hypothetical protein
znuC_1	Zinc import ATP-binding protein ZnuC
emtA	Endo-type membrane-bound lytic murein transglycosylase A
group_22280	hypothetical protein
narL_2	Nitrate/nitrite response regulator protein NarL
group_22282	hypothetical protein
ywlC	Threonylcarbamoyl-AMP synthase
lapA	Lipopolysaccharide assembly protein A
chbF	6-phospho-beta-glucosidase
ptsG	PTS system glucose-specific EIICB component
flgD	Basal-body rod modification protein FlgD
group_22338	hypothetical protein
matP	Macrodomain Ter protein
ybiT	putative ABC transporter ATP-binding protein YbiT
bioB	Biotin synthase
sdhC	Succinate dehydrogenase cytochrome b556 subunit
ybgI	GTP cyclohydrolase 1 type 2
tatE	Sec-independent protein translocase protein TatE
folD	Bifunctional protein FolD protein
cysS	Cysteine--tRNA ligase
recR	Recombination protein RecR
decR	DNA-binding transcriptional activator DecR
group_22395	2,6-dihydropseudooxynicotine hydrolase
group_22396	hypothetical protein
metN_2	Methionine import ATP-binding protein MetN
skp	Chaperone protein Skp
dxr	1-deoxy-D-xylulose 5-phosphate reductoisomerase
can	Carbonic anhydrase 2
leuB	3-isopropylmalate dehydrogenase
lptD	LPS-assembly protein LptD
deoC	Deoxyribose-phosphate aldolase
prfC	Peptide chain release factor RF3
rraB	Regulator of ribonuclease activity B
pyrB	Aspartate carbamoyltransferase catalytic subunit
pyrI	Aspartate carbamoyltransferase regulatory chain
ridA	2-iminobutanoate/2-iminopropanoate deaminase
group_22433	hypothetical protein
fklB	FKBP-type 22 kDa peptidyl-prolyl cis-trans isomerase
epmA	Elongation factor P--(R)-beta-lysine ligase
ghxP	Guanine/hypoxanthine permease GhxP
alr	Alanine racemase, biosynthetic
dgkA	Diacylglycerol kinase
aceB	Malate synthase A
metB	Cystathionine gamma-synthase
menA	1,4-dihydroxy-2-naphthoate octaprenyltransferase
rraA	Regulator of ribonuclease activity A
fdoH	Formate dehydrogenase-O iron-sulfur subunit
glpR_3	Glycerol-3-phosphate regulon repressor
glnL	Nitrogen regulation protein NR(II)
group_22474	hypothetical protein
rffG	dTDP-glucose 4,6-dehydratase 2
rep	ATP-dependent DNA helicase Rep
ilvM	Acetolactate synthase isozyme 2 small subunit
atpA	ATP synthase subunit alpha
gor	Glutathione reductase
deoD	Purine nucleoside phosphorylase DeoD-type
ruvC	Crossover junction endodeoxyribonuclease RuvC
rseB	Sigma-E factor regulatory protein RseB
epd	D-erythrose-4-phosphate dehydrogenase
mreC	Cell shape-determining protein MreC
alaS	Alanine--tRNA ligase
uvrC	UvrABC system protein C
aaeA_2	p-hydroxybenzoic acid efflux pump subunit AaeA
group_22663	hypothetical protein
copA	Copper-exporting P-type ATPase A
engB	putative GTP-binding protein EngB
panE	2-dehydropantoate 2-reductase
glcC	Glc operon transcriptional activator
mltC	Membrane-bound lytic murein transglycosylase C
bcr	Bicyclomycin resistance protein
trpB	Tryptophan synthase beta chain
bolA	DNA-binding transcriptional regulator BolA
serB	Phosphoserine phosphatase
mltA	Membrane-bound lytic murein transglycosylase A
pbpG	D-alanyl-D-alanine endopeptidase
ppiA	Peptidyl-prolyl cis-trans isomerase A
rdgC	Recombination-associated protein RdgC
ilvA	L-threonine dehydratase biosynthetic IlvA
group_24350	hypothetical protein
slp	Outer membrane protein slp
pnp	Polyribonucleotide nucleotidyltransferase
recF_2	DNA replication and repair protein RecF
ibpA_1	Small heat shock protein IbpA
trmH	tRNA (guanosine(18)-2'-O)-methyltransferase
waaA	3-deoxy-D-manno-octulosonic acid transferase
gpsA	Glycerol-3-phosphate dehydrogenase [NAD(P)+]
xylA_1	Xylose isomerase
group_24962	hypothetical protein
treF	Cytoplasmic trehalase
lacG	Lactose transport system permease protein LacG
glgA	Glycogen synthase
hslR	Heat shock protein 15
rpe_2	Ribulose-phosphate 3-epimerase
nasD	Nitrite reductase [NAD(P)H]
dsrF	Intracellular sulfur oxidation protein DsrF
fis	DNA-binding protein Fis
aaeX	Protein AaeX
rpoN	RNA polymerase sigma-54 factor
lptC	Lipopolysaccharide export system protein LptC
ispB	Octaprenyl diphosphate synthase
ygiC	Putative acid--amine ligase YgiC
cpdA	3',5'-cyclic adenosine monophosphate phosphodiesterase CpdA
qseB	Transcriptional regulatory protein QseB
plsC	1-acyl-sn-glycerol-3-phosphate acyltransferase
hypA_1	hydrogenase nickel incorporation protein HypA
yggX	putative Fe(2+)-trafficking protein
pepP	Xaa-Pro aminopeptidase
sdhE	FAD assembly factor SdhE
ygdR_2	putative lipoprotein YgdR
pcm	Protein-L-isoaspartate O-methyltransferase
proV	Glycine betaine/proline betaine transport system ATP-binding protein ProV
group_25038	Acetyltransferase Pat
srmB	ATP-dependent RNA helicase SrmB
rseA	Anti-sigma-E factor RseA
era	GTPase Era
uraA	Uracil permease
gcvR	Glycine cleavage system transcriptional repressor
dapE	Succinyl-diaminopimelate desuccinylase
crr	PTS system glucose-specific EIIA component
fabB	3-oxoacyl-[acyl-carrier-protein] synthase 1
group_25056	hypothetical protein
group_25057	hypothetical protein
lacC	Tagatose-6-phosphate kinase
rcnB	Nickel/cobalt homeostasis protein RcnB
udk	Uridine kinase
group_25073	hypothetical protein
fliA	RNA polymerase sigma factor FliA
group_25089	hypothetical protein
mepM	Murein DD-endopeptidase MepM
hexR	HTH-type transcriptional regulator HexR
edd	Phosphogluconate dehydratase
yebS	Inner membrane protein YebS
dauA	C4-dicarboxylic acid transporter DauA
sapF	Peptide transport system ATP-binding protein SapF
sapB	Peptide transport system permease protein SapB
ldhA	D-lactate dehydrogenase
slyB	Outer membrane lipoprotein SlyB
lpp	Major outer membrane lipoprotein Lpp
infC	Translation initiation factor IF-3
group_25135	hypothetical protein
chbB	PTS system N,N'-diacetylchitobiose-specific EIIB component
potD	Spermidine/putrescine-binding periplasmic protein
yceD	Large ribosomal RNA subunit accumulation protein YceD
mgsA	Methylglyoxal synthase
zapC	Cell division protein ZapC
gloC	Hydroxyacylglutathione hydrolase GloC
group_25169	hypothetical protein
group_25170	hypothetical protein
sucD	Succinate--CoA ligase [ADP-forming] subunit alpha
glnS	Glutamine--tRNA ligase
nagC_2	N-acetylglucosamine repressor
crcB	Putative fluoride ion transporter CrcB
marA_2	Multiple antibiotic resistance protein MarA
ppiB	Peptidyl-prolyl cis-trans isomerase B
group_25208	hypothetical protein
ispA	Farnesyl diphosphate synthase
rcsF	Outer membrane lipoprotein RcsF
rseP	Regulator of sigma-E protease RseP
aceE	Pyruvate dehydrogenase E1 component
secA	Protein translocase subunit SecA
ftsQ	Cell division protein FtsQ
mraZ	Transcriptional regulator MraZ
surA	Chaperone SurA
deoB	Phosphopentomutase
dnaC	DNA replication protein DnaC
lptG	Lipopolysaccharide export system permease protein LptG
corC_4	Magnesium and cobalt efflux protein CorC
ulaB_2	Ascorbate-specific PTS system EIIB component
hfq	RNA-binding protein Hfq
frdA	Fumarate reductase flavoprotein subunit
frdC	Fumarate reductase subunit C
ubiC	Chorismate pyruvate-lyase
metA	Homoserine O-succinyltransferase
fabR	HTH-type transcriptional repressor FabR
glpF	Glycerol uptake facilitator protein
glpK	Glycerol kinase
polA	DNA polymerase I
yifK	putative transport protein YifK
mnmG	tRNA uridine 5-carboxymethylaminomethyl modification enzyme MnmG
glmS_2	Glutamine--fructose-6-phosphate aminotransferase [isomerizing]
mtlA	PTS system mannitol-specific EIICBA component
ftsI_1	Peptidoglycan D,D-transpeptidase FtsI
mukE	Chromosome partition protein MukE
sufB	FeS cluster assembly protein SufB
glyA1	Serine hydroxymethyltransferase 1
ftsX	Cell division protein FtsX
rlmB_2	23S rRNA (guanosine-2'-O-)-methyltransferase RlmB
wecE	dTDP-4-amino-4,6-dideoxygalactose transaminase
cysZ	Sulfate transporter CysZ
hflK_2	Modulator of FtsH protease HflK
fsaB	Fructose-6-phosphate aldolase 2
mfd	Transcription-repair-coupling factor
group_26981	Osmotically-inducible protein Y
ppsR	Phosphoenolpyruvate synthase regulatory protein
flhC	Flagellar transcriptional regulator FlhC
gltC_2	HTH-type transcriptional regulator GltC
minC	Septum site-determining protein MinC
bssS	Biofilm regulator BssS
group_28385	hypothetical protein
uppP	Undecaprenyl-diphosphatase
mukF	Chromosome partition protein MukF
pqiB_1	Paraquat-inducible protein B
prfA	Peptide chain release factor RF1
group_29386	hypothetical protein
kbl	2-amino-3-ketobutyrate coenzyme A ligase
gpmI	2,3-bisphosphoglycerate-independent phosphoglycerate mutase
glpE_2	Thiosulfate sulfurtransferase GlpE
mtlR	Mannitol operon repressor
glyQ	Glycine--tRNA ligase alpha subunit
cspA	Cold shock protein CspA
uspA	Universal stress protein A
uspB	Universal stress protein B
malP_1	Maltodextrin phosphorylase
gntT_1	High-affinity gluconate transporter
feoA	Fe(2+) transport protein A
greB	Transcription elongation factor GreB
trpS	Tryptophan--tRNA ligase
dauR	Transcriptional regulator DauR
mdh_1	Malate dehydrogenase
sspA	Stringent starvation protein A
lptB_2	Lipopolysaccharide export system ATP-binding protein LptB
lptA	Lipopolysaccharide export system protein LptA
murA	UDP-N-acetylglucosamine 1-carboxyvinyltransferase
yhbY	RNA-binding protein YhbY
rimP	Ribosome maturation factor RimP
rpsO	30S ribosomal protein S15
group_29470	hypothetical protein
yqjE	Inner membrane protein YqjE
group_29473	hypothetical protein
yqjA	Inner membrane protein YqjA
group_29476	hypothetical protein
group_29477	hypothetical protein
metK	S-adenosylmethionine synthase
speB	Agmatinase
ptsP	Phosphoenolpyruvate-dependent phosphotransferase system
lgt	Prolipoprotein diacylglyceryl transferase
group_29486	hypothetical protein
bamE	Outer membrane protein assembly factor BamE
rpsP	30S ribosomal protein S16
rimM	Ribosome maturation factor RimM
rpoE	ECF RNA polymerase sigma-E factor
rnc	Ribonuclease 3
acpS	Holo-[acyl-carrier-protein] synthase
ispG	4-hydroxy-3-methylbut-2-en-1-yl diphosphate synthase (flavodoxin)
upp	Uracil phosphoribosyltransferase
hda	DnaA regulatory inactivator Hda
bcp	Putative peroxiredoxin bcp
purC	Phosphoribosylaminoimidazole-succinocarboxamide synthase
ptsI_1	Phosphoenolpyruvate-protein phosphotransferase
truA	tRNA pseudouridine synthase A
group_29544	putative membrane protein
ubiX	Flavin prenyltransferase UbiX
nuoJ	NADH-quinone oxidoreductase subunit J
yejE	Inner membrane ABC transporter permease protein YejE
mepS_2	Murein DD-endopeptidase MepS/Murein LD-carboxypeptidase
group_29556	hypothetical protein
group_29557	hypothetical protein
fliM	Flagellar motor switch protein FliM
fliG	Flagellar motor switch protein FliG
yecS_1	L-cystine transport system permease protein YecS
cheR	Chemotaxis protein methyltransferase
argS	Arginine--tRNA ligase
yebC	putative transcriptional regulatory protein YebC
eda	KHG/KDPG aldolase
kdgR	Transcriptional regulator KdgR
prs	Ribose-phosphate pyrophosphokinase
lolB	Outer-membrane lipoprotein LolB
purU	Formyltetrahydrofolate deformylase
clsA	Cardiolipin synthase A
yciB	putative intracellular septation protein A
osmB	Osmotically-inducible lipoprotein B
sapC	Peptide transport system permease protein SapC
tyrS	Tyrosine--tRNA ligase
lolE	Lipoprotein-releasing system transmembrane protein LolE
acpP_1	Acyl carrier protein
asnS	Asparagine--tRNA ligase
rpsA_2	30S ribosomal protein S1
rarA	Replication-associated recombination protein A
cspD	Cold shock-like protein CspD
ompX	Outer membrane protein X
galE	UDP-glucose 4-epimerase
sucC	Succinate--CoA ligase [ADP-forming] subunit beta
potE	Putrescine transporter PotE
nagB	Glucosamine-6-phosphate deaminase
tomB	Hha toxicity modulator TomB
clpX	ATP-dependent Clp protease ATP-binding subunit ClpX
tig	Trigger factor
cyoA	Cytochrome bo(3) ubiquinol oxidase subunit 2
cyoD	Cytochrome bo(3) ubiquinol oxidase subunit 4
thiI	tRNA sulfurtransferase
dxs_2	1-deoxy-D-xylulose-5-phosphate synthase
ribD	Riboflavin biosynthesis protein RibD
nrdR	Transcriptional repressor NrdR
group_29679	hypothetical protein
tsaA	putative peroxiredoxin
phoB	Phosphate regulon transcriptional regulatory protein PhoB
hemB	Delta-aminolevulinic acid dehydratase
gpt	Xanthine phosphoribosyltransferase
dnaQ	DNA polymerase III subunit epsilon
metI	D-methionine transport system permease protein MetI
accA	Acetyl-coenzyme A carboxylase carboxyl transferase subunit alpha
frr	Ribosome-recycling factor
tsf	Elongation factor Ts
lpdA	Dihydrolipoyl dehydrogenase
murE	UDP-N-acetylmuramoyl-L-alanyl-D-glutamate--2,6-diaminopimelate ligase
ftsL	Cell division protein FtsL
rsmH	Ribosomal RNA small subunit methyltransferase H
ribF	Riboflavin biosynthesis protein RibF
dnaJ	Chaperone protein DnaJ
pepA	Cytosol aminopeptidase
ppa	Inorganic pyrophosphatase
ulaD_2	3-keto-L-gulonate-6-phosphate decarboxylase UlaD
ulaR	HTH-type transcriptional regulator UlaR
hflC	Modulator of FtsH protease HflC
frdB	Fumarate reductase iron-sulfur subunit
group_29738	hypothetical protein
rplA	50S ribosomal protein L1
nusG	Transcription termination/antitermination protein NusG
ppc	Phosphoenolpyruvate carboxylase
metJ	Met repressor
hslV	ATP-dependent protease subunit HslV
hslU	ATP-dependent protease ATPase subunit HslU
tpiA	Triosephosphate isomerase
pfkA	ATP-dependent 6-phosphofructokinase isozyme 1
dsbA	Thiol:disulfide interchange protein DsbA
trkH	Trk system potassium uptake protein TrkH
rfaH	Transcription antitermination protein RfaH
xerC_1	Tyrosine recombinase XerC
wzzE	ECA polysaccharide chain length modulation protein
group_29757	hypothetical protein
atpB	ATP synthase subunit a
atpF	ATP synthase subunit b
atpC	ATP synthase epsilon chain
cyaA	Adenylate cyclase
aspS	Aspartate--tRNA ligase
cyoC	Cytochrome bo(3) ubiquinol oxidase subunit 3
murC	UDP-N-acetylmuramate--L-alanine ligase
dapF	Diaminopimelate epimerase
ompF	Outer membrane protein F
rpoD	RNA polymerase sigma factor RpoD
amiC	N-acetylmuramoyl-L-alanine amidase AmiC
accD	Acetyl-coenzyme A carboxylase carboxyl transferase subunit beta
htpG	Chaperone protein HtpG
nrdH	Glutaredoxin-like protein NrdH
pal	Peptidoglycan-associated lipoprotein
accB	Biotin carboxyl carrier protein of acetyl-CoA carboxylase
nusA	Transcription termination/antitermination protein NusA
yccS_2	Inner membrane protein YccS
lolA	Outer-membrane lipoprotein carrier protein
proS_2	Proline--tRNA ligase
mzrA_2	Modulator protein MzrA
nrdD	Anaerobic ribonucleoside-triphosphate reductase
hslO	33 kDa chaperonin
pyrD	Dihydroorotate dehydrogenase (quinone)
pstC	Phosphate transport system permease protein PstC
ychF	Ribosome-binding ATPase YchF
manY	PTS system mannose-specific EIIC component
dctA	Aerobic C4-dicarboxylate transport protein
fieF	Ferrous-iron efflux pump FieF
pyrG	CTP synthase
djlA	Co-chaperone protein DjlA
yccX	Acylphosphatase
thpR	RNA 2',3'-cyclic phosphodiesterase
pasI	Persistence and stress-resistance antitoxin PasI
ygaV	putative HTH-type transcriptional regulator YgaV
group_4646	hypothetical protein
group_4721	hypothetical protein
tag	DNA-3-methyladenine glycosylase 1
cutD	Choline trimethylamine-lyase activating enzyme
group_5605	hypothetical protein
group_5902	hypothetical protein
cyaY	Protein CyaY
group_6101	hypothetical protein
rodZ	Cytoskeleton protein RodZ
ycgL	Protein YcgL
feoC	putative [Fe-S]-dependent transcriptional repressor FeoC
group_6479	hypothetical protein
holE	DNA polymerase III subunit theta
mscK	Mechanosensitive channel MscK
yehX	Glycine betaine uptake system ATP-binding protein YehX
ydhX_1	putative ferredoxin-like protein YdhX
group_6869	hypothetical protein
yacG	DNA gyrase inhibitor YacG
hsrA	putative transport protein HsrA
yfhL	putative ferredoxin-like protein YfhL
wzzB	Chain length determinant protein
group_7572	hypothetical protein
citD	Citrate lyase acyl carrier protein
yqjI	Transcriptional regulator YqjI
yfiC	tRNA1(Val) (adenine(37)-N6)-methyltransferase
cutC_1	Copper homeostasis protein CutC
flgM	Negative regulator of flagellin synthesis
group_8080	hypothetical protein
rpsR	30S ribosomal protein S18
nuoB	NADH-quinone oxidoreductase subunit B
erpA	Iron-sulfur cluster insertion protein ErpA
gmhA	Phosphoheptose isomerase
rpoC	DNA-directed RNA polymerase subunit beta'
cadA	Inducible lysine decarboxylase
dpp5	Dipeptidyl-peptidase 5
ftsH	ATP-dependent zinc metalloprotease FtsH
purF	Amidophosphoribosyltransferase
dnaK_1	Chaperone protein DnaK
rng	Ribonuclease G
iscU	Iron-sulfur cluster assembly scaffold protein IscU
malG	Maltose transport system permease protein MalG
lysS	Lysine--tRNA ligase
rpsL	30S ribosomal protein S12
ftsA_2	Cell division protein FtsA
hybC	Hydrogenase-2 large chain
rpsG	30S ribosomal protein S7
nusB	N utilization substance protein B
argR_1	Arginine repressor
grcA	Autonomous glycyl radical cofactor
osmE	Osmotically-inducible putative lipoprotein OsmE
crp_1	cAMP-activated global transcriptional regulator CRP
rplS	50S ribosomal protein L19
ybaB	Nucleoid-associated protein YbaB
efp	Elongation factor P
rplT	50S ribosomal protein L20
ftsZ	Cell division protein FtsZ
rho	Transcription termination factor Rho
nuoC	NADH-quinone oxidoreductase subunit C/D
group_83839	hypothetical protein
kdsA	2-dehydro-3-deoxyphosphooctonate aldolase
rpoB	DNA-directed RNA polymerase subunit beta
rplJ	50S ribosomal protein L10
spoT	Bifunctional (p)ppGpp synthase/hydrolase SpoT
lpxC	UDP-3-O-acyl-N-acetylglucosamine deacetylase
gmk	Guanylate kinase
kup	Low affinity potassium transport system protein kup
aroK	Shikimate kinase 1
plaP	Low-affinity putrescine importer PlaP
lrp	Leucine-responsive regulatory protein
rlmE	Ribosomal RNA large subunit methyltransferase E
uvrA	UvrABC system protein A
glnB	Nitrogen regulatory protein P-II 1
yeiP	Elongation factor P-like protein
fabG_2	3-oxoacyl-[acyl-carrier-protein] reductase FabG
pstB	Phosphate import ATP-binding protein PstB
ppk	Polyphosphate kinase
dnaB	Replicative DNA helicase
rpsF	30S ribosomal protein S6
fabZ	3-hydroxyacyl-[acyl-carrier-protein] dehydratase FabZ
exbB_2	Biopolymer transport protein ExbB
mrdA_2	Peptidoglycan D,D-transpeptidase MrdA
atpD	ATP synthase subunit beta
rplK	50S ribosomal protein L11
ompR	Transcriptional regulatory protein OmpR
cpxR	Transcriptional regulatory protein CpxR
clpP	ATP-dependent Clp protease proteolytic subunit
ackA	Acetate kinase
manZ_2	PTS system mannose-specific EIID component
serA	D-3-phosphoglycerate dehydrogenase
rbsB	Ribose import binding protein RbsB
thrS	Threonine--tRNA ligase
tgt	Queuine tRNA-ribosyltransferase
lysP	Lysine-specific permease
argP	HTH-type transcriptional regulator ArgP
pgi	Glucose-6-phosphate isomerase
dnaN	DNA polymerase III subunit beta
recA	Protein RecA
plsB	Glycerol-3-phosphate acyltransferase
rpiA	Ribose-5-phosphate isomerase A
menB	1,4-dihydroxy-2-naphthoyl-CoA synthase
rpmB	50S ribosomal protein L28
hha	Hemolysin expression-modulating protein Hha
nuoM	NADH-quinone oxidoreductase subunit M
ypeA	Acetyltransferase YpeA
mlaF	putative phospholipid import ATP-binding protein MlaF
degP	Periplasmic serine endoprotease DegP
rplM	50S ribosomal protein L13
cheW	Chemotaxis protein CheW
rpsU	30S ribosomal protein S21
secB	Protein-export protein SecB
ihfA	Integration host factor subunit alpha
zwf	Glucose-6-phosphate 1-dehydrogenase
ftsE	Cell division ATP-binding protein FtsE
group_83898	hypothetical protein
flgG	Flagellar basal-body rod protein FlgG
oxyR_2	Hydrogen peroxide-inducible genes activator
sthA	Soluble pyridine nucleotide transhydrogenase
rpoZ	DNA-directed RNA polymerase subunit omega
ptsN	Nitrogen regulatory protein
cra	Catabolite repressor/activator
rapZ	RNase adapter protein RapZ
lipA	Lipoyl synthase
cysK	Cysteine synthase A
cdsA	Phosphatidate cytidylyltransferase
yjiG	Inner membrane protein YjiG
cheB	Chemotaxis response regulator protein-glutamate methylesterase
group_83913	hypothetical protein
cyoB	Cytochrome bo(3) ubiquinol oxidase subunit 1
fliI	Flagellum-specific ATP synthase
group_83916	hypothetical protein
ndhC	NAD(P)H-quinone oxidoreductase subunit 3
fabA	3-hydroxydecanoyl-[acyl-carrier-protein] dehydratase
cysE_1	Serine acetyltransferase
mprA	Transcriptional repressor MprA
atpE	ATP synthase subunit c
dksA	RNA polymerase-binding transcription factor DksA
metQ_2	D-methionine-binding lipoprotein MetQ
motA	Motility protein A
pyrH	Uridylate kinase
hemA	Glutamyl-tRNA reductase
diaA	DnaA initiator-associating protein DiaA
pta	Phosphate acetyltransferase
fldA	Flavodoxin 1
galU	UTP--glucose-1-phosphate uridylyltransferase
speA	Biosynthetic arginine decarboxylase
accC	Biotin carboxylase
pgsA	CDP-diacylglycerol--glycerol-3-phosphate 3-phosphatidyltransferase
rplI	50S ribosomal protein L9
der	GTPase Der
ihfB	Integration host factor subunit beta
rpoH	RNA polymerase sigma factor RpoH
minE	Cell division topological specificity factor
minD	Septum site-determining protein MinD
arcA_1	Aerobic respiration control protein ArcA
lexA_1	LexA repressor
gltA	Citrate synthase
ubiE_2	Ubiquinone/menaquinone biosynthesis C-methyltransferase UbiE
rppH	RNA pyrophosphohydrolase
tlyC	Hemolysin C
ribA	GTP cyclohydrolase-2
infA	Translation initiation factor IF-1
mrcB	Penicillin-binding protein 1B
msbA	Lipid A export ATP-binding/permease protein MsbA
rpmF	50S ribosomal protein L32
gyrB	DNA gyrase subunit B
rpmI	50S ribosomal protein L35
fdx	2Fe-2S ferredoxin
group_83966	hypothetical protein
dcd	dCTP deaminase
gyrA	DNA gyrase subunit A
yhcB	Inner membrane protein YhcB
fbaA	Fructose-bisphosphate aldolase class 2
tatC	Sec-independent protein translocase protein TatC
nfuA	Fe/S biogenesis protein NfuA
citE	Citrate lyase subunit beta
rpmG	50S ribosomal protein L33
nuoK	NADH-quinone oxidoreductase subunit K
serS	Serine--tRNA ligase
envC	Murein hydrolase activator EnvC
nrdB	Ribonucleoside-diphosphate reductase 1 subunit beta
pheS	Phenylalanine--tRNA ligase alpha subunit
fabH	3-oxoacyl-[acyl-carrier-protein] synthase 3
sdhB	Succinate dehydrogenase iron-sulfur subunit
mdoG	Glucans biosynthesis protein G
uxuA	Mannonate dehydratase
bamB	Outer membrane protein assembly factor BamB
flhD	Flagellar transcriptional regulator FlhD
atpG	ATP synthase gamma chain
grxD	Glutaredoxin 4
trxA_1	Thioredoxin 1
fbp	Fructose-1,6-bisphosphatase class 1
fadR	Fatty acid metabolism regulator protein
envZ	Osmolarity sensor protein EnvZ
adk	Adenylate kinase
cydB	Cytochrome bd-I ubiquinol oxidase subunit 2
lpxA	Acyl-[acyl-carrier-protein]--UDP-N-acetylglucosamine O-acyltransferase
pdhR_2	Pyruvate dehydrogenase complex repressor
recQ	ATP-dependent DNA helicase RecQ
asnC	Regulatory protein AsnC
dapD	2,3,4,5-tetrahydropyridine-2,6-dicarboxylate N-succinyltransferase
dps	DNA protection during starvation protein
hspQ	Heat shock protein HspQ
rnt	Ribonuclease T
fur	Ferric uptake regulation protein
cmk	Cytidylate kinase
aroF	Phospho-2-dehydro-3-deoxyheptonate aldolase, Tyr-sensitive
mlaE	putative phospholipid ABC transporter permease protein MlaE
fabI	Enoyl-[acyl-carrier-protein] reductase [NADH] FabI
ubiB	putative protein kinase UbiB
arcB	Aerobic respiration control sensor protein ArcB
rsmA	Ribosomal RNA small subunit methyltransferase A
mlaA	putative phospholipid-binding lipoprotein MlaA
greA	Transcription elongation factor GreA
cheY	Chemotaxis protein CheY
suhB	Inositol-1-monophosphatase
proB	Glutamate 5-kinase
ubiD	3-octaprenyl-4-hydroxybenzoate carboxy-lyase
zapA	Cell division protein ZapA
nuoI	NADH-quinone oxidoreductase subunit I
nuoH	NADH-quinone oxidoreductase subunit H
sdaA	L-serine dehydratase 1
cyoE	Protoheme IX farnesyltransferase
atpH	ATP synthase subunit delta
pgk	Phosphoglycerate kinase
csrA	Carbon storage regulator
frdD	Fumarate reductase subunit D
rlmN	Dual-specificity RNA methyltransferase RlmN
infB	Translation initiation factor IF-2
rpsI	30S ribosomal protein S9
rpsB	30S ribosomal protein S2
group_8466	hypothetical protein
group_8563	hypothetical protein
pilE1	Fimbrial protein
hxlR	HTH-type transcriptional activator HxlR
ilvN	Acetolactate synthase isozyme 1 small subunit
cysJ_2	Sulfite reductase [NADPH] flavoprotein alpha-component
ispD	2-C-methyl-D-erythritol 4-phosphate cytidylyltransferase
group_9092	hypothetical protein
btuR	Cob(I)yrinic acid a,c-diamide adenosyltransferase
purE	N5-carboxyaminoimidazole ribonucleotide mutase
tusD	Sulfurtransferase TusD
cysA_1	Sulfate/thiosulfate import ATP-binding protein CysA
yeiG	S-formylglutathione hydrolase YeiG
hisI	Phosphoribosyl-AMP cyclohydrolase
rluC	Ribosomal large subunit pseudouridine synthase C
fepB	Ferrienterobactin-binding periplasmic protein
group_9920	hypothetical protein
ulaF	L-ribulose-5-phosphate 4-epimerase UlaF
metE	5-methyltetrahydropteroyltriglutamate--homocysteine methyltransferase
dinF	DNA damage-inducible protein F
yccM	Putative electron transport protein YccM
vsr	Very short patch repair protein
group_10466	hypothetical protein
pyrC	Dihydroorotase
ycdY	Chaperone protein YcdY
zraP	Zinc resistance-associated protein
entH	Proofreading thioesterase EntH
group_10759	hypothetical protein
mgtB	Magnesium-transporting ATPase, P-type 1
group_11049	hypothetical protein
csrD	RNase E specificity factor CsrD
nqo9	NADH-quinone oxidoreductase subunit 9
group_11102	hypothetical protein
group_11538	hypothetical protein
yhjH	Cyclic di-GMP phosphodiesterase YhjH
folB	Dihydroneopterin aldolase
hoxN	High-affinity nickel transport protein
yejM	Inner membrane protein YejM
group_11831	hypothetical protein
tyrP	Tyrosine-specific transport protein
ogt	Methylated-DNA--protein-cysteine methyltransferase
tdk	Thymidine kinase
marR	Multiple antibiotic resistance protein MarR
dmsD_1	Tat proofreading chaperone DmsD
ydgK	Inner membrane protein YdgK
sulA	Cell division inhibitor SulA
aroA	3-phosphoshikimate 1-carboxyvinyltransferase
group_12692	hypothetical protein
yhbU	putative protease YhbU
entB	Enterobactin synthase component B
group_13853	hypothetical protein
flgJ	Peptidoglycan hydrolase FlgJ
yidA	Sugar phosphatase YidA
group_14622	hypothetical protein
yvoA_2	HTH-type transcriptional repressor YvoA
nudB	Dihydroneopterin triphosphate diphosphatase
atl	DNA base-flipping protein
pcnB	Poly(A) polymerase I
mnmE	tRNA modification GTPase MnmE
yqeG	Inner membrane transport protein YqeG
hpf_2	Putative metal ABC transporter substrate-binding protein Hpf
fliN	Flagellar motor switch protein FliN
ttcA	tRNA 2-thiocytidine biosynthesis protein TtcA
mdoD	Glucans biosynthesis protein D
iolW	scyllo-inositol 2-dehydrogenase (NADP(+))
csgG	Curli production assembly/transport component CsgG
iraP	Anti-adapter protein IraP
araA	L-arabinose isomerase
epmB	L-lysine 2,3-aminomutase
hycA	Formate hydrogenlyase regulatory protein HycA
rpsA_1	30S ribosomal protein S1
recJ	Single-stranded-DNA-specific exonuclease RecJ
baeR	Transcriptional regulatory protein BaeR
group_16905	hypothetical protein
ispE	4-diphosphocytidyl-2-C-methyl-D-erythritol kinase
dbpA_1	hypothetical protein
manA	Mannose-6-phosphate isomerase
rsxB	Electron transport complex subunit RsxB
mepS_1	Murein DD-endopeptidase MepS/Murein LD-carboxypeptidase
artJ_1	ABC transporter arginine-binding protein 1
rnk	Regulator of nucleoside diphosphate kinase
glpQ	Glycerophosphodiester phosphodiesterase, periplasmic
citT	Citrate carrier
group_18260	hypothetical protein
ispF	2-C-methyl-D-erythritol 2,4-cyclodiphosphate synthase
yfbR	5'-deoxynucleotidase YfbR
uspE	Universal stress protein E
sodB	Superoxide dismutase [Fe]
yahB	putative HTH-type transcriptional regulator YahB
mipA	MltA-interacting protein
mnmA	tRNA-specific 2-thiouridylase MnmA
artQ	Arginine ABC transporter permease protein ArtQ
deoR_2	Deoxyribose operon repressor
group_18518	hypothetical protein
yjiY	Inner membrane protein YjiY
hemC	Porphobilinogen deaminase
nlpD_2	Murein hydrolase activator NlpD
group_18855	hypothetical protein
mscL	Large-conductance mechanosensitive channel
tctD	Transcriptional regulatory protein tctD
fumC	Fumarate hydratase class II
ahpF	Alkyl hydroperoxide reductase subunit F
group_20238	hypothetical protein
yecN	Inner membrane protein YecN
degS	Serine endoprotease DegS
cysB	HTH-type transcriptional regulator CysB
fhlA	Formate hydrogenlyase transcriptional activator
dnaA	Chromosomal replication initiator protein DnaA
bfd	Bacterioferritin-associated ferredoxin
ptsO	Phosphocarrier protein NPr
xerD_1	Tyrosine recombinase XerD
thyA	Thymidylate synthase
hyfA_2	Hydrogenase-4 component A
recN	DNA repair protein RecN
pheA	P-protein
group_22236	hypothetical protein
glpC	Anaerobic glycerol-3-phosphate dehydrogenase subunit C
glpA	Anaerobic glycerol-3-phosphate dehydrogenase subunit A
dinG_2	putative ATP-dependent helicase DinG
ynaI_1	Low conductance mechanosensitive channel YnaI
fumA	Fumarate hydratase class I, aerobic
artI	Putative ABC transporter arginine-binding protein 2
apaG	Protein ApaG
ytfP	Gamma-glutamylcyclotransferase family protein YtfP
psd	Phosphatidylserine decarboxylase proenzyme
glpX	Fructose-1,6-bisphosphatase 1 class 2
fdoI	Formate dehydrogenase, cytochrome b556(fdo) subunit
group_22885	Hydrogenase-4 component A
nfi	Endonuclease V
putP	Sodium/proline symporter
mltD	Membrane-bound lytic murein transglycosylase D
glmM	Phosphoglucosamine mutase
mntB_2	Manganese transport system membrane protein MntB
hycD	Formate hydrogenlyase subunit 4
hycE	Formate hydrogenlyase subunit 5
group_25028	hypothetical protein
napB	Periplasmic nitrate reductase, electron transfer subunit
group_25094	hypothetical protein
group_25134	hypothetical protein
hflD	High frequency lysogenization protein HflD
purB	Adenylosuccinate lyase
grxA	Glutaredoxin 1
fepC	Ferric enterobactin transport ATP-binding protein FepC
group_25227	hypothetical protein
yadH	Inner membrane transport permease YadH
ispH	4-hydroxy-3-methylbut-2-enyl diphosphate reductase
argR_2	Arginine repressor
aspA	Aspartate ammonia-lyase
fliP_2	Flagellar biosynthetic protein FliP
cydA	Cytochrome bd-I ubiquinol oxidase subunit 1
group_29434	hypothetical protein
group_29444	hypothetical protein
slyX	Protein SlyX
rpsD	30S ribosomal protein S4
trkA	Trk system potassium uptake protein TrkA
hycG	Formate hydrogenlyase subunit 7
yfcD	putative Nudix hydrolase YfcD
yejK	Nucleoid-associated protein YejK
group_29560	hypothetical protein
nth	Endonuclease III
ndh	NADH dehydrogenase
artM_1	Arginine ABC transporter permease protein ArtM
rsfS	Ribosomal silencing factor RsfS
cspE	Cold shock-like protein CspE
hupB	DNA-binding protein HU-beta
speD	S-adenosylmethionine decarboxylase proenzyme
cutA	Divalent-cation tolerance protein CutA
phoU	Phosphate-specific transport system accessory protein PhoU
artP	Arginine transport ATP-binding protein ArtP
dut	Deoxyuridine 5'-triphosphate nucleotidohydrolase
rpsJ	30S ribosomal protein S10
rplC	50S ribosomal protein L3
rplD	50S ribosomal protein L4
rplW	50S ribosomal protein L23
rplB	50S ribosomal protein L2
rpsS	30S ribosomal protein S19
rplV	50S ribosomal protein L22
rpsC	30S ribosomal protein S3
rplP	50S ribosomal protein L16
rpmC	50S ribosomal protein L29
rpsQ	30S ribosomal protein S17
rplN	50S ribosomal protein L14
rplX	50S ribosomal protein L24
rplE	50S ribosomal protein L5
rpsH	30S ribosomal protein S8
rplF	50S ribosomal protein L6
rplR	50S ribosomal protein L18
rpsE	30S ribosomal protein S5
rpmD	50S ribosomal protein L30
rplO	50S ribosomal protein L15
secY	Protein translocase subunit SecY
rpsM	30S ribosomal protein S13
rpoA	DNA-directed RNA polymerase subunit alpha
rplQ	50S ribosomal protein L17
smg	Protein Smg
rpmA	50S ribosomal protein L27
cvpA	Colicin V production protein
hisM	Histidine transport system permease protein HisM
gnd	6-phosphogluconate dehydrogenase, decarboxylating
group_38273	hypothetical protein
fnr	Fumarate and nitrate reduction regulatory protein
rsxA	Electron transport complex subunit RsxA
rsxE	Electron transport complex subunit RsxE
pflB	Formate acetyltransferase 1
priB	Primosomal replication protein N
groS	10 kDa chaperonin
secE	Protein translocase subunit SecE
hypC	Hydrogenase isoenzymes formation protein HypC
group_4530	hypothetical protein
group_4952	hypothetical protein
bhsA_2	Multiple stress resistance protein BhsA
pncA	Nicotinamidase
moaE	Molybdopterin synthase catalytic subunit
pspG	Phage shock protein G
group_5856	hypothetical protein
tatD	3'-5' ssDNA/RNA exonuclease TatD
groL	60 kDa chaperonin
yhdT	putative membrane protein YhdT
group_6436	hypothetical protein
group_6887	hypothetical protein
group_7177	hypothetical protein
ttrC	Tetrathionate reductase subunit C
yehT	Transcriptional regulatory protein YehT
iscA_1	Iron-binding protein IscA
hns	DNA-binding protein H-NS
ahpC	Alkyl hydroperoxide reductase subunit C
mrdB	Peptidoglycan glycosyltransferase MrdB
ffh	Signal recognition particle protein
ypjD	Inner membrane protein YpjD
rlmH	Ribosomal RNA large subunit methyltransferase H
iscR	HTH-type transcriptional regulator IscR
smpB	SsrA-binding protein
gstA	Glutathione S-transferase GstA
araD	L-ribulose-5-phosphate 4-epimerase AraD
ycdZ	Inner membrane protein YcdZ
murI	Glutamate racemase
ompW	Outer membrane protein W
mepH	Murein DD-endopeptidase MepH
group_9894	hypothetical protein
group_10437	Putative acetyltransferase
ycfS	putative L,D-transpeptidase YcfS
nlpE	Lipoprotein NlpE
group_11163	hypothetical protein
ydgC	Inner membrane protein YdgC
ulaA_2	Ascorbate-specific PTS system EIIC component
group_12146	hypothetical protein
group_12492	hypothetical protein
group_12513	Manganese transport system membrane protein MntB
mgrB	PhoP/PhoQ regulator MgrB
dsrB	Protein DsrB
rcsA_1	Transcriptional regulatory protein RcsA
group_13545	hypothetical protein
uspF	Universal stress protein F
ybjJ	Inner membrane protein YbjJ
ybhQ	Inner membrane protein YbhQ
group_14562	hypothetical protein
mxiD	Outer membrane protein MxiD
group_14644	hypothetical protein
group_14789	hypothetical protein
basS	Sensor protein BasS
gltR	HTH-type transcriptional regulator GltR
hpaC	4-hydroxyphenylacetate 3-monooxygenase reductase component
yccS_1	Inner membrane protein YccS
rhlE	ATP-dependent RNA helicase RhlE
baeS	Signal transduction histidine-protein kinase BaeS
mntP	putative manganese efflux pump MntP
cptA	Phosphoethanolamine transferase CptA
yccA	Modulator of FtsH protease YccA
fabG2	putative oxidoreductase
group_16695	hypothetical protein
dkgA	2,5-diketo-D-gluconic acid reductase A
nadK	NAD kinase
group_16869	hypothetical protein
group_16938	hypothetical protein
fruB	Multiphosphoryl transfer protein
hypB	Hydrogenase isoenzymes nickel incorporation protein HypB
hybD	Hydrogenase 2 maturation protease
hypD	Hydrogenase isoenzymes formation protein HypD
ariR	putative two-component-system connector protein AriR
pepN	Aminopeptidase N
rnhB	Ribonuclease HII
ybdG	Miniconductance mechanosensitive channel YbdG
ssb	Single-stranded DNA-binding protein
uvrY	Response regulator UvrY
hdeB	Acid stress chaperone HdeB
rsxG	Electron transport complex subunit RsxG
potF	Putrescine-binding periplasmic protein
slyD	FKBP-type peptidyl-prolyl cis-trans isomerase SlyD
feoB	Fe(2+) transporter FeoB
iscS	Cysteine desulfurase IscS
ydfZ	Putative selenoprotein YdfZ
fadE	Acyl-coenzyme A dehydrogenase
group_22447	hypothetical protein
ydcV_2	Inner membrane ABC transporter permease protein YdcV
group_25017	hypothetical protein
nuoL	NADH-quinone oxidoreductase subunit L
group_2519	hypothetical protein
caiA	Crotonobetainyl-CoA dehydrogenase
dcuR	Transcriptional regulatory protein DcuR
udp_2	Uridine phosphorylase
actP_2	Cation/acetate symporter ActP
def	Peptide deformylase
surE	5'/3'-nucleotidase SurE
invA	Invasion protein InvA
fliP_1	Flagellar biosynthetic protein FliP
pykF	Pyruvate kinase I
phoP	Virulence transcriptional regulatory protein PhoP
group_38243	hypothetical protein
aroG	Phospho-2-dehydro-3-deoxyheptonate aldolase, Phe-sensitive
group_38339	hypothetical protein
mutL	DNA mismatch repair protein MutL
group_5905	hypothetical protein
wzxC	hypothetical protein
group_6850	hypothetical protein
argF	Ornithine carbamoyltransferase
group_8463	hypothetical protein
group_8559	hypothetical protein
sipB	Cell invasion protein SipB
chbG	Chitooligosaccharide deacetylase ChbG
ybjO	Inner membrane protein YbjO
galT	Galactose-1-phosphate uridylyltransferase
nirD	Nitrite reductase (NADH) small subunit
group_11818	PGL/p-HBAD biosynthesis glycosyltransferase
glgS	Surface composition regulator
truD	tRNA pseudouridine synthase D
group_13527	hypothetical protein
mdtI	Spermidine export protein MdtI
ansA	L-asparaginase 1
prpC	2-methylcitrate synthase
arcA_2	Arginine deiminase
group_14563	hypothetical protein
group_14715	hypothetical protein
ybjM	Inner membrane protein YbjM
nhaB	Na(+)/H(+) antiporter NhaB
murG	UDP-N-acetylglucosamine--N-acetylmuramyl-(pentapeptide) pyrophosphoryl-undecaprenol N-acetylglucosamine transferase
group_15986	hypothetical protein
osmY_2	Osmoprotectant import permease protein OsmY
hyfB	Hydrogenase-4 component B
speG	Spermidine N(1)-acetyltransferase
potB	Spermidine/putrescine transport system permease protein PotB
hyaC_2	putative Ni/Fe-hydrogenase 1 B-type cytochrome subunit
sspB	Stringent starvation protein B
plsY	putative glycerol-3-phosphate acyltransferase
sdhA	Succinate dehydrogenase flavoprotein subunit
acrA	Multidrug efflux pump subunit AcrA
basR	Transcriptional regulatory protein BasR
mreB	Rod shape-determining protein MreB
gshB	Glutathione synthetase
group_22182	hypothetical protein
hisS	Histidine--tRNA ligase
zntB	Zinc transport protein ZntB
group_22333	hypothetical protein
group_22442	hypothetical protein
cytR	HTH-type transcriptional repressor CytR
phoQ	Virulence sensor histidine kinase PhoQ
fdhF_1	Formate dehydrogenase H
bcsC	Cellulose synthase operon protein C
bfr	Bacterioferritin
cspC	Cold shock-like protein CspC
group_6811	hypothetical protein
group_7117	hypothetical protein
ydcO	hypothetical protein
noc	Nucleoid occlusion protein
group_7561	hypothetical protein
group_7939	hypothetical protein
mlrA_2	HTH-type transcriptional regulator MlrA
bhsA_1	Multiple stress resistance protein BhsA
group_9879	Aminodeoxyfutalosine deaminase
yehY	Glycine betaine uptake system permease protein YehY
yfdC	Inner membrane protein YfdC
hypE	Hydrogenase isoenzymes formation protein HypE
mepA	Penicillin-insensitive murein endopeptidase
gsiA_2	Glutathione import ATP-binding protein GsiA
ydgT	Transcription modulator YdgT
pheT	Phenylalanine--tRNA ligase beta subunit
hscA	Chaperone protein HscA
entS	Enterobactin exporter EntS
sutR_1	HTH-type transcriptional regulator SutR
ulaG	putative L-ascorbate-6-phosphate lactonase UlaG
group_18302	hypothetical protein
narL_1	Nitrate/nitrite response regulator protein NarL
spaL	putative ATP synthase SpaL
cfa	Cyclopropane-fatty-acyl-phospholipid synthase
lapB	Lipopolysaccharide assembly protein B
tldD	Metalloprotease TldD
sicA	Chaperone protein SicA
prgK	Lipoprotein PrgK
fdnI	Formate dehydrogenase, nitrate-inducible, cytochrome b556(Fdn) subunit
group_5293	hypothetical protein
pyrE_2	Orotate phosphoribosyltransferase
appA_1	Oligopeptide-binding protein AppA
bhsA_3	hypothetical protein
kefC_1	Glutathione-regulated potassium-efflux system protein KefC
ygiF	Inorganic triphosphatase
ydeO	HTH-type transcriptional regulator YdeO
group_7562	hypothetical protein
msrA	Peptide methionine sulfoxide reductase MsrA
psiF	Phosphate starvation-inducible protein PsiF
zntA	Lead, cadmium, zinc and mercury-transporting ATPase
ygcS	Inner membrane metabolite transport protein YgcS
nifJ	Pyruvate-flavodoxin oxidoreductase
emrE	Multidrug transporter EmrE
sra	Stationary-phase-induced ribosome-associated protein
group_11872	hypothetical protein
valS	Valine--tRNA ligase
group_12487	hypothetical protein
selD	Selenide, water dikinase
ybfF	Esterase YbfF
uhpA	Transcriptional regulatory protein UhpA
slt	Soluble lytic murein transglycosylase
cidA_2	Holin-like protein CidA
dnaE	DNA polymerase III subunit alpha
sufC	putative ATP-dependent transporter SufC
group_15716	hypothetical protein
frmA	S-(hydroxymethyl)glutathione dehydrogenase
hoxK	Uptake hydrogenase small subunit
mutS2	Endonuclease MutS2
ppiC	Peptidyl-prolyl cis-trans isomerase C
grpE	Protein GrpE
proP_1	Proline/betaine transporter
hybO	Hydrogenase-2 small chain
corA	Magnesium transport protein CorA
outO	Type 4 prepilin-like proteins leader peptide-processing enzyme
group_29585	hypothetical protein
yceM	Putative oxidoreductase YceM
ybjI	5-amino-6-(5-phospho-D-ribitylamino)uracil phosphatase YbjI
torT	Periplasmic protein TorT
nfsA	Oxygen-insensitive NADPH nitroreductase
group_9082	hypothetical protein
group_9792	hypothetical protein
group_10551	HTH-type transcriptional repressor YvoA
pepE	Peptidase E
fepG	Ferric enterobactin transport system permease protein FepG
asrC	Anaerobic sulfite reductase subunit C
gppA	Guanosine-5'-triphosphate,3'-diphosphate pyrophosphatase
fic	putative adenosine monophosphate-protein transferase fic
yehU	Sensor histidine kinase YehU
ptrB	Protease 2
mdtK	Multidrug resistance protein MdtK
oppF_1	Oligopeptide transport ATP-binding protein OppF
spaS	Surface presentation of antigens protein SpaS
nuoG	NADH-quinone oxidoreductase subunit G
ybhK	Putative gluconeogenesis factor
ftnA_1	Bacterial non-heme ferritin
sucA	2-oxoglutarate dehydrogenase E1 component
purR	HTH-type transcriptional repressor PurR
ftsW	putative peptidoglycan glycosyltransferase FtsW
ubiI	2-octaprenylphenol hydroxylase
gpmA	2,3-bisphosphoglycerate-dependent phosphoglycerate mutase
map	Methionine aminopeptidase
hupA	DNA-binding protein HU-alpha
ybdZ	Enterobactin biosynthesis protein YbdZ
raiA	Ribosome-associated inhibitor A
yjjW	Putative glycyl-radical enzyme activating enzyme YjjW
dadX	Alanine racemase, catabolic
group_7640	hypothetical protein
spxA	Regulatory protein Spx
lepA	Elongation factor 4
gadX_2	HTH-type transcriptional regulator GadX
artM_2	Arginine transport ATP-binding protein ArtM
group_9871	hypothetical protein
group_9921	hypothetical protein
frmR	Transcriptional repressor FrmR
yheI	putative multidrug resistance ABC transporter ATP-binding/permease protein YheI
group_11052	hypothetical protein
arcC1	Carbamate kinase 1
wzyE	putative ECA polymerase
glpC_2	putative FAD-linked oxidoreductase
argT	Lysine/arginine/ornithine-binding periplasmic protein
glnM	putative glutamine ABC transporter permease protein GlnM
sgrR_1	HTH-type transcriptional regulator SgrR
group_12734	hypothetical protein
kdpE	KDP operon transcriptional regulatory protein KdpE
flgK	Flagellar hook-associated protein 1
clsB	Cardiolipin synthase B
tdh	L-threonine 3-dehydrogenase
fdnH_1	Formate dehydrogenase, nitrate-inducible, iron-sulfur subunit
rsd	Regulator of sigma D
galR	HTH-type transcriptional regulator GalR
nhaK	Sodium, potassium, lithium and rubidium/H(+) antiporter
ilvC	Ketol-acid reductoisomerase (NADP(+))
ybhR	Inner membrane transport permease YbhR
ldcC	Constitutive lysine decarboxylase
gluQ	Glutamyl-Q tRNA(Asp) synthetase
zntR	HTH-type transcriptional regulator ZntR
malP_2	Maltodextrin phosphorylase
chbC	PTS system N,N'-diacetylchitobiose-specific EIIC component
aas	Bifunctional protein Aas
group_12518	hypothetical protein
uspC	Universal stress protein C
group_12637	hypothetical protein
glyS	Glycine--tRNA ligase beta subunit
group_13550	hypothetical protein
treR	HTH-type transcriptional regulator TreR
tsaD	tRNA N6-adenosine threonylcarbamoyltransferase
deoA	Thymidine phosphorylase
group_16956	NADP-specific glutamate dehydrogenase
rlmI	Ribosomal RNA large subunit methyltransferase I
yejB	Inner membrane ABC transporter permease protein YejB
sapD	Peptide transport system ATP-binding protein SapD
fetB	putative iron export permease protein FetB
rimK	Ribosomal protein S6--L-glutamate ligase
uvrB	UvrABC system protein B
coaD	Phosphopantetheine adenylyltransferase
group_25008	putative lipoprotein YgdR
recF_1	DNA replication and repair protein RecF
bamD	Outer membrane protein assembly factor BamD
ydhF	Oxidoreductase YdhF
ylaB	Putative cyclic-di-GMP phosphodiesterase YlaB
chrR	Chromate reductase
hutG	Formimidoylglutamase
cetB	hypothetical protein
afr	1,5-anhydro-D-fructose reductase
smrA	putative DNA endonuclease SmrA
astA	Arginine N-succinyltransferase
epmC	Elongation factor P hydroxylase
cdd	Cytidine deaminase
dppC_2	Dipeptide transport system permease protein DppC
potA_2	Spermidine/putrescine import ATP-binding protein PotA
group_12471	hypothetical protein
yegS	putative lipid kinase YegS
group_16951	hypothetical protein
group_18271	hypothetical protein
group_18393	hypothetical protein
marA_1	Multiple antibiotic resistance protein MarA
fadA	3-ketoacyl-CoA thiolase
trpGD	Bifunctional protein TrpGD
cysA_2	Sulfate/thiosulfate import ATP-binding protein CysA
trg_2	Methyl-accepting chemotaxis protein III
group_5550	hypothetical protein
yedA	putative inner membrane transporter YedA

## Sheet: d_enterica_core
Gene	Annotation
metE	5-methyltetrahydropteroyltriglutamate--homocysteine methyltransferase
wecD	dTDP-fucosamine acetyltransferase
ttrC	Tetrathionate reductase subunit C
bhsA_1	Multiple stress resistance protein BhsA
yqgF	Putative pre-16S rRNA nuclease
sprT	Protein SprT
ispD	2-C-methyl-D-erythritol 4-phosphate cytidylyltransferase
group_10454	hypothetical protein
yeiG	S-formylglutathione hydrolase YeiG
group_10506	hypothetical protein
nudL	putative Nudix hydrolase NudL
trpA	Tryptophan synthase alpha chain
ycjG	L-Ala-D/L-Glu epimerase
group_10547	hypothetical protein
rluC	Ribosomal large subunit pseudouridine synthase C
group_10594	hypothetical protein
rhaM	L-rhamnose mutarotase
group_10618	hypothetical protein
rhtC_2	Threonine efflux protein
tesA	Acyl-CoA thioesterase 1
dinF	DNA damage-inducible protein F
ycaO	Ribosomal protein S12 methylthiotransferase accessory factor YcaO
murR	HTH-type transcriptional regulator MurR
group_10879	hypothetical protein
hybG	Hydrogenase-2 operon protein HybG
queF	NADPH-dependent 7-cyano-7-deazaguanine reductase
nqo9	NADH-quinone oxidoreductase subunit 9
hscB	Co-chaperone protein HscB
group_11150	hypothetical protein
thiD	Hydroxymethylpyrimidine/phosphomethylpyrimidine kinase
group_11181	hypothetical protein
seqA	Negative modulator of initiation of replication
entA	2,3-dihydro-2,3-dihydroxybenzoate dehydrogenase
arfB	Peptidyl-tRNA hydrolase ArfB
sfsA	Sugar fermentation stimulation protein A
ampD	1,6-anhydro-N-acetylmuramyl-L-alanine amidase AmpD
ulaF	L-ribulose-5-phosphate 4-epimerase UlaF
rhaD	Rhamnulose-1-phosphate aldolase
ilvG	Acetolactate synthase isozyme 2 large subunit
aceK	Isocitrate dehydrogenase kinase/phosphatase
dedD	Cell division protein DedD
group_11445	hypothetical protein
ftsN	Cell division protein FtsN
ybdO_1	putative HTH-type transcriptional regulator YbdO
bcsZ	Endoglucanase
yhjH	Cyclic di-GMP phosphodiesterase YhjH
gph	Phosphoglycolate phosphatase
rimO_2	Ribosomal protein S12 methylthiotransferase RimO
ibaG	Acid stress protein IbaG
glnE	Bifunctional glutamine synthetase adenylyltransferase/adenylyl-removing enzyme
hybE	Hydrogenase-2 operon protein HybE
hemN_1	Oxygen-independent coproporphyrinogen-III oxidase-like protein YqeR
syd	Protein Syd
group_11859	hypothetical protein
tadA	tRNA-specific adenosine deaminase
cysW_1	Sulfate transport system permease protein CysW
hisC	Histidinol-phosphate aminotransferase
hisD	Histidinol dehydrogenase
fliZ	Regulator of sigma S factor FliZ
pabB	Aminodeoxychorismate synthase component 1
rnd	Ribonuclease D
cedA	Cell division activator CedA
flgA	Flagella basal body P-ring formation protein FlgA
bm3R1	HTH-type transcriptional repressor Bm3R1
group_12029	hypothetical protein
group_12034	hypothetical protein
prpD	2-methylcitrate dehydratase
pdxA1	4-hydroxythreonine-4-phosphate dehydrogenase 1
fkpB	FKBP-type 16 kDa peptidyl-prolyl cis-trans isomerase
group_12070	hypothetical protein
yjcH	Inner membrane protein YjcH
rhtB	Homoserine/homoserine lactone efflux protein
group_12082	hypothetical protein
argD	Acetylornithine/succinyldiaminopimelate aminotransferase
trmL	tRNA (cytidine(34)-2'-O)-methyltransferase
yjaB_1	putative N-acetyltransferase YjaB
kdgK	2-dehydro-3-deoxygluconokinase
glpE_2	Thiosulfate sulfurtransferase GlpE
glpG	Rhomboid protease GlpG
group_12664	hypothetical protein
cysN	Sulfate adenylyltransferase subunit 1
group_12693	hypothetical protein
group_12709	hypothetical protein
arsC	Arsenate reductase
fadI	3-ketoacyl-CoA thiolase
group_12724	Epimerase family protein
adrB_1	Putative cyclic-di-GMP phosphodiesterase AdrB
group_12736	hypothetical protein
yeeA	Inner membrane protein YeeA
ldcA	Murein tetrapeptide carboxypeptidase
srlR_2	Glucitol operon repressor
pfkB	ATP-dependent 6-phosphofructokinase isozyme 2
astC	Succinylornithine transaminase
ycfH	putative metal-dependent hydrolase YcfH
group_12821	hypothetical protein
moeB	Molybdopterin-synthase adenylyltransferase
moaB	Molybdenum cofactor biosynthesis protein B
bioA	Adenosylmethionine-8-amino-7-oxononanoate aminotransferase
acrZ	Multidrug efflux pump accessory protein AcrZ
group_12848	hypothetical protein
xseB	Exodeoxyribonuclease 7 small subunit
tsx	Nucleoside-specific channel-forming protein tsx
prpB	2-methylisocitrate lyase
trmO	tRNA (adenine(37)-N6)-methyltransferase
panD	Aspartate 1-decarboxylase
murF	UDP-N-acetylmuramoyl-tripeptide--D-alanyl-D-alanine ligase
mog	Molybdopterin adenylyltransferase
rimI	Ribosomal-protein-alanine acetyltransferase
dnaT	Primosomal protein 1
racX	putative amino-acid racemase
thiC	Phosphomethylpyrimidine synthase
clcD	Carboxymethylenebutenolidase
group_12941	Ferredoxin--NADP reductase
purH	Bifunctional purine biosynthesis protein PurH
cueR	HTH-type transcriptional regulator CueR
exoX	Exodeoxyribonuclease 10
ibpB	Small heat shock protein IbpB
rfaC	Lipopolysaccharide heptosyltransferase 1
mtlD	Mannitol-1-phosphate 5-dehydrogenase
yrfG	GMP/IMP nucleotidase YrfG
msrQ	Protein-methionine-sulfoxide reductase heme-binding subunit MsrQ
mutY	Adenine DNA glycosylase
group_13764	26 kDa periplasmic immunogenic protein
gcvH	Glycine cleavage system H protein
mutH	DNA mismatch repair protein MutH
pepB	Peptidase B
group_13808	hypothetical protein
pdxB	Erythronate-4-phosphate dehydrogenase
group_13816	hypothetical protein
nfo	Endonuclease 4
yohC	Inner membrane protein YohC
fliJ	Flagellar FliJ protein
appB_1	Cytochrome bd-II ubiquinol oxidase subunit 2
group_13845	hypothetical protein
ydhC	Inner membrane transport protein YdhC
xthA	Exodeoxyribonuclease III
group_13884	hypothetical protein
holB	DNA polymerase III subunit delta'
grxB	Glutaredoxin 2
group_13897	hypothetical protein
kdsB	3-deoxy-manno-octulosonate cytidylyltransferase
gstB	Glutathione S-transferase GstB
pgl	6-phosphogluconolactonase
lptE	LPS-assembly lipoprotein LptE
entE	Enterobactin synthase component E
proA	Gamma-glutamyl phosphate reductase
fhuD	Iron(3+)-hydroxamate-binding protein FhuD
fhuC	Iron(3+)-hydroxamate import ATP-binding protein FhuC
rluA	Ribosomal large subunit pseudouridine synthase A
valS	Valine--tRNA ligase
psiE	Protein PsiE
group_13997	hypothetical protein
glmU	Bifunctional protein GlmU
recD	RecBCD enzyme subunit RecD
ygdG	Flap endonuclease Xni
hyaA	Hydrogenase-1 small chain
rfaG	Lipopolysaccharide core biosynthesis protein RfaG
group_14760	hypothetical protein
selA	L-seryl-tRNA(Sec) selenium transferase
tusA_2	Sulfurtransferase TusA
qseC_1	Sensor protein QseC
metC	Cystathionine beta-lyase MetC
por_1	Polyol:NADP oxidoreductase
group_14803	hypothetical protein
group_14804	hypothetical protein
rsmE	Ribosomal RNA small subunit methyltransferase E
loiP_1	Metalloprotease LoiP
ygfZ	tRNA-modifying protein YgfZ
lysA_2	Diaminopimelate decarboxylase
csdA	Cysteine desulfurase CsdA
cysC	Adenylyl-sulfate kinase
alaE	L-alanine exporter AlaE
apbE	FAD:protein FMN transferase
rplY	50S ribosomal protein L25
wzb	Low molecular weight protein-tyrosine-phosphatase Wzb
hisH	Imidazole glycerol phosphate synthase subunit HisH
fliE	Flagellar hook-basal body complex protein FliE
ruvA	Holliday junction ATP-dependent DNA helicase RuvA
proQ	RNA chaperone ProQ
tsaB	tRNA threonylcarbamoyladenosine biosynthesis protein TsaB
rstA	Transcriptional regulatory protein RstA
anmK	Anhydro-N-acetylmuramic acid kinase
sodC	Superoxide dismutase [Cu-Zn]
iscA_2	Iron-binding protein IscA
nagK_2	N-acetyl-D-glucosamine kinase
hinT	Purine nucleoside phosphoramidase
bdbD	Disulfide bond formation protein D
moeA	Molybdopterin molybdenumtransferase
moaA	GTP 3',8-cyclase
galM	Aldose 1-epimerase
nagA	N-acetylglucosamine-6-phosphate deacetylase
holA	DNA polymerase III subunit delta
group_14975	hypothetical protein
group_14997	2-oxoglutaramate amidase
nadC	Nicotinate-nucleotide pyrophosphorylase [carboxylating]
polB	DNA polymerase II
group_15012	hypothetical protein
group_15019	hypothetical protein
tsaE	tRNA threonylcarbamoyladenosine biosynthesis protein TsaE
argC	N-acetyl-gamma-glutamyl-phosphate reductase
ygaZ	hypothetical protein
yihX	Alpha-D-glucose 1-phosphate phosphatase YihX
tatA	Sec-independent protein translocase protein TatA
rbsK_1	Ribokinase
sohB	putative protease SohB
degQ	Periplasmic pH-dependent serine endoprotease DegQ
rsmC	Ribosomal RNA small subunit methyltransferase C
pth	Peptidyl-tRNA hydrolase
ydjM	Inner membrane protein YdjM
yfcG_1	Disulfide-bond oxidoreductase YfcG
tatB	Sec-independent protein translocase protein TatB
modE	Transcriptional regulator ModE
pyrE_1	Orotate phosphoribosyltransferase
rfaF	ADP-heptose--LPS heptosyltransferase 2
group_15946	hypothetical protein
group_15950	hypothetical protein
rlmJ	Ribosomal RNA large subunit methyltransferase J
group_15959	hypothetical protein
group_15965	hypothetical protein
fkpA	FKBP-type peptidyl-prolyl cis-trans isomerase FkpA
dus	putative tRNA-dihydrouridine synthase
truB	tRNA pseudouridine synthase B
mtr	Tryptophan-specific transport protein
hpf_2	Putative metal ABC transporter substrate-binding protein Hpf
pncC_3	Nicotinamide-nucleotide amidohydrolase PncC
trxC	Thioredoxin 2
qseE	Sensor histidine kinase QseE
trmJ	tRNA (cytidine/uridine-2'-O-)-methyltransferase TrmJ
group_16038	hypothetical protein
purN	Phosphoribosylglycinamide formyltransferase
ptsH	Phosphocarrier protein HPr
sixA	Phosphohistidine phosphatase SixA
rcsB	Transcriptional regulatory protein RcsB
wfgD	UDP-Glc:alpha-D-GlcNAc-diphosphoundecaprenol beta-1,3-glucosyltransferase WfgD
group_16067	hypothetical protein
znuA	High-affinity zinc uptake system protein ZnuA
group_16085	hypothetical protein
yciK	putative oxidoreductase YciK
pgpB	Phosphatidylglycerophosphatase B
pspB	Phage shock protein B
yniC	2-deoxyglucose-6-phosphate phosphatase
lolC	Lipoprotein-releasing system transmembrane protein LolC
comR	HTH-type transcriptional repressor ComR
flgL	Flagellar hook-associated protein 3
yceB	putative lipoprotein YceB
yheH	putative multidrug resistance ABC transporter ATP-binding/permease protein YheH
group_16144	hypothetical protein
group_16150	hypothetical protein
cpoB	Cell division coordinator CpoB
group_16172	hypothetical protein
ylaC	Inner membrane protein YlaC
queA_2	S-adenosylmethionine:tRNA ribosyltransferase-isomerase
yaiY	Inner membrane protein YaiY
gmhB	D-glycero-beta-D-manno-heptose-1,7-bisphosphate 7-phosphatase
zapD	Cell division protein ZapD
thrB	Homoserine kinase
yjjP	Inner membrane protein YjjP
bsmA	Lipoprotein BsmA
group_16227	hypothetical protein
yijD	Inner membrane protein YijD
group_16235	hypothetical protein
fdoG_2	Formate dehydrogenase-O major subunit
fdhE	Protein FdhE
hemN_2	Oxygen-independent coproporphyrinogen III oxidase
group_16245	hypothetical protein
group_16246	hypothetical protein
yigL	Pyridoxal phosphate phosphatase YigL
group_16250	hypothetical protein
wecB	UDP-N-acetylglucosamine 2-epimerase
rbsD	D-ribose pyranase
rsmG	Ribosomal RNA small subunit methyltransferase G
atpI	ATP synthase protein I
msrP	Protein-methionine-sulfoxide reductase catalytic subunit MsrP
gltC_3	HTH-type transcriptional regulator GltC
metR	HTH-type transcriptional regulator MetR
group_16302	hypothetical protein
cbpM	Chaperone modulatory protein CbpM
recO	DNA repair protein RecO
hycA	Formate hydrogenlyase regulatory protein HycA
lplT	Lysophospholipid transporter LplT
mnmE	tRNA modification GTPase MnmE
btr	HTH-type transcriptional activator Btr
kdpB	Potassium-transporting ATPase ATP-binding subunit
asrB	Anaerobic sulfite reductase subunit B
sdhD	Succinate dehydrogenase hydrophobic membrane anchor subunit
mpl	UDP-N-acetylmuramate--L-alanyl-gamma-D-glutamyl-meso-2,6-diaminoheptandioate ligase
yidH	Inner membrane protein YidH
group_17357	hypothetical protein
rfaQ	Lipopolysaccharide core heptosyltransferase RfaQ
nudE	ADP compounds hydrolase NudE
aroB	3-dehydroquinate synthase
prmA	Ribosomal protein L11 methyltransferase
nanA	N-acetylneuraminate lyase
group_17382	hypothetical protein
exbB_1	Biopolymer transport protein ExbB
gcvP	Glycine dehydrogenase (decarboxylating)
cynR_2	HTH-type transcriptional regulator CynR
recB	RecBCD enzyme subunit RecB
queE	7-carboxy-7-deazaguanine synthase
mltB	Membrane-bound lytic murein transglycosylase B
emrA	Multidrug export protein EmrA
stpA	DNA-binding protein StpA
trmD	tRNA (guanine-N(1)-)-methyltransferase
mltF	Membrane-bound lytic murein transglycosylase F
group_17423	hypothetical protein
yfeX	putative deferrochelatase/peroxidase YfeX
group_17431	hypothetical protein
hisQ	Histidine transport system permease protein HisQ
yfcE	Phosphodiesterase YfcE
cheV	Chemotaxis protein CheV
radD	Putative DNA repair helicase RadD
galS_1	HTH-type transcriptional regulator GalS
hisF	Imidazole glycerol phosphate synthase subunit HisF
sbcB	Exodeoxyribonuclease I
cmoA	Carboxy-S-adenosyl-L-methionine synthase
znuB	High-affinity zinc uptake system membrane protein ZnuB
group_17507	hypothetical protein
menI	1,4-dihydroxy-2-naphthoyl-CoA hydrolase
btuC	Vitamin B12 import system permease protein BtuC
topB	DNA topoisomerase 3
group_17544	hypothetical protein
leuE	Leucine efflux protein
ydcV_1	Inner membrane ABC transporter permease protein YdcV
tmk	Thymidylate kinase
plsX	Phosphate acyltransferase
flgB	Flagellar basal body rod protein FlgB
tusE	Sulfurtransferase TusE
trxB	Thioredoxin reductase
group_17571	hypothetical protein
ybhL	Inner membrane protein YbhL
moaC	Cyclic pyranopterin monophosphate synthase
ybhC	Putative acyl-CoA thioester hydrolase YbhC
modA	Molybdate-binding periplasmic protein
ybgC	Acyl-CoA thioester hydrolase YbgC
lipB	Octanoyltransferase
fepD	Ferric enterobactin transport system permease protein FepD
ybaK	Cys-tRNA(Pro)/Cys-tRNA(Cys) deacylase YbaK
tesB	Acyl-CoA thioesterase 2
queC	7-cyano-7-deazaguanine synthase
group_17609	hypothetical protein
group_17610	hypothetical protein
brnQ	Branched-chain amino acid transport system 2 carrier protein
thiB	Thiamine-binding periplasmic protein
folA	Dihydrofolate reductase
lspA	Lipoprotein signal peptidase
thrC	Threonine synthase
group_17640	hypothetical protein
fadB	Fatty acid oxidation complex subunit alpha
fre	NAD(P)H-flavin reductase
yigB	5-amino-6-(5-phospho-D-ribitylamino)uracil phosphatase YigB
wecC	UDP-N-acetyl-D-mannosamine dehydrogenase
nlpD_2	Murein hydrolase activator NlpD
group_17694	hypothetical protein
menF	Isochorismate synthase MenF
fliH	Flagellar assembly protein FliH
nanT	Putative sialic acid transporter
ugpB	sn-glycerol-3-phosphate-binding periplasmic protein UgpB
cca	Multifunctional CCA protein
cysE_2	Serine acetyltransferase
group_18090	hypothetical protein
rbsR	Ribose operon repressor
group_18146	hypothetical protein
group_18521	hypothetical protein
fadL	Long-chain fatty acid transport protein
slmA	Nucleoid occlusion factor SlmA
group_19002	hypothetical protein
cph2	Phytochrome-like protein cph2
nikR	Nickel-responsive regulator
yhhQ	Inner membrane protein YhhQ
cfxP	Phosphoribulokinase, plasmid
gltD_1	Glutamate synthase [NADPH] small chain
kdsC	3-deoxy-D-manno-octulosonate 8-phosphate phosphatase KdsC
mlaD	putative phospholipid ABC transporter-binding protein MlaD
argG	Argininosuccinate synthase
group_19035	hypothetical protein
yhaH	Inner membrane protein YhaH
ribB	3,4-dihydroxy-2-butanone 4-phosphate synthase
group_19049	hypothetical protein
exbD_1	Biopolymer transport protein ExbD
group_19057	hypothetical protein
group_19060	hypothetical protein
group_19061	hypothetical protein
gcvT	Aminomethyltransferase
fldB	Flavodoxin 2
queD	6-carboxy-5,6,7,8-tetrahydropterin synthase
hypA_2	hydrogenase nickel incorporation protein HypA
gshA	Glutamate--cysteine ligase
group_19081	hypothetical protein
rluD	Ribosomal large subunit pseudouridine synthase D
rlmB_1	23S rRNA (guanosine-2'-O-)-methyltransferase RlmB
lepB	Signal peptidase I
purL	Phosphoribosylformylglycinamidine synthase
guaB	Inosine-5'-monophosphate dehydrogenase
ligA	DNA ligase
prmB	50S ribosomal protein L3 glutamine methyltransferase
ubiG	Ubiquinone biosynthesis O-methyltransferase
psaC	Photosystem I iron-sulfur center
rsuA	Ribosomal small subunit pseudouridine synthase A
group_19126	hypothetical protein
cidA_1	Holin-like protein CidA
fliT	Flagellar protein FliT
fliS	Flagellar protein FliS
cmoB	tRNA U34 carboxymethyltransferase
lpxM	Lipid A biosynthesis myristoyltransferase
yabJ	2-iminobutanoate/2-iminopropanoate deaminase
rssB	Regulator of RpoS
oppB	Oligopeptide transport system permease protein OppB
oppD_2	Oligopeptide transport ATP-binding protein OppD
sodB	Superoxide dismutase [Fe]
aroH	Phospho-2-dehydro-3-deoxyheptonate aldolase, Trp-sensitive
group_19192	hypothetical protein
nadE	NH(3)-dependent NAD(+) synthetase
fabD	Malonyl CoA-acyl carrier protein transacylase
flgH	Flagellar L-ring protein
pncB	Nicotinate phosphoribosyltransferase
cmoM	tRNA 5-carboxymethoxyuridine methyltransferase
clpS	ATP-dependent Clp protease adapter protein ClpS
dacC	D-alanyl-D-alanine carboxypeptidase DacC
gsiD	Glutathione transport system permease protein GsiD
ybhN	Inner membrane protein YbhN
lnt	Apolipoprotein N-acyltransferase
nadD	Nicotinate-nucleotide adenylyltransferase
uspG	Universal stress protein UP12
atl	DNA base-flipping protein
fadM	Long-chain acyl-CoA thioesterase FadM
pgpA	Phosphatidylglycerophosphatase A
ribH	6,7-dimethyl-8-ribityllumazine synthase
phoR	Phosphate regulon sensor protein PhoR
group_19255	hypothetical protein
pepD_2	Cytosol non-specific dipeptidase
yafJ	Putative glutamine amidotransferase YafJ
group_19263	hypothetical protein
lpxD_2	UDP-3-O-(3-hydroxymyristoyl)glucosamine N-acyltransferase
dgt	Deoxyguanosinetriphosphate triphosphohydrolase
mtnN	5'-methylthioadenosine/S-adenosylhomocysteine nucleosidase
clcA	H(+)/Cl(-) exchange transporter ClcA
hemL	Glutamate-1-semialdehyde 2,1-aminomutase
hpt	Hypoxanthine phosphoribosyltransferase
guaC	GMP reductase
murD	UDP-N-acetylmuramoylalanine--D-glutamate ligase
apaH	Bis(5'-nucleosyl)-tetraphosphatase, symmetrical
nhaA	Na(+)/H(+) antiporter NhaA
thrA	Bifunctional aspartokinase/homoserine dehydrogenase 1
soxR	Redox-sensitive transcriptional activator SoxR
argB	Acetylglutamate kinase
priA	Primosomal protein N'
zapB	Cell division protein ZapB
fpr	Ferredoxin--NADP reductase
hemG	Protoporphyrinogen IX dehydrogenase [menaquinone]
pldB	Lysophospholipase L2
ravA	ATPase RavA
pstA	Phosphate transport system permease protein PstA
gntK_1	Thermoresistant gluconokinase
yajR	Inner membrane transport protein YajR
tolC_1	Outer membrane protein TolC
group_19480	hypothetical protein
ilvD	Dihydroxy-acid dehydratase
group_19510	hypothetical protein
flk	Flagellar regulator flk
cbpA	Curved DNA-binding protein
glgX_1	Glycogen debranching enzyme
trpE	Anthranilate synthase component 1
argI	Ornithine carbamoyltransferase subunit I
glpQ	Glycerophosphodiester phosphodiesterase, periplasmic
pldA	Phospholipase A1
trmA	tRNA/tmRNA (uracil-C(5))-methyltransferase
xanP	Xanthine permease XanP
mutM	Formamidopyrimidine-DNA glycosylase
grxC	Glutaredoxin 3
dppB	Dipeptide transport system permease protein DppB
group_21097	hypothetical protein
asd	Aspartate-semialdehyde dehydrogenase
glpR_1	Glycerol-3-phosphate regulon repressor
hpf_1	Ribosome hibernation promoting factor
kdsD	Arabinose 5-phosphate isomerase KdsD
mlaC	putative phospholipid-binding protein MlaC
secG	Protein-export membrane protein SecG
nlpI	Lipoprotein NlpI
rdgB	dITP/XTP pyrophosphatase
dsbC	Thiol:disulfide interchange protein DsbC
prfB	Peptide chain release factor RF2
gcvA	Glycine cleavage system transcriptional activator
rlmM	Ribosomal RNA large subunit methyltransferase M
ftsB	Cell division protein FtsB
srlR_3	Glucitol operon repressor
luxS	S-ribosylhomocysteine lyase
ratA	Ribosome association toxin RatA
ung	Uracil-DNA glycosylase
pdxJ	Pyridoxine 5'-phosphate synthase
ndk	Nucleoside diphosphate kinase
group_21173	hypothetical protein
narX_1	Nitrate/nitrite sensor protein NarX
gltX	Glutamate--tRNA ligase
group_21176	hypothetical protein
alaC	Glutamate-pyruvate aminotransferase AlaC
lpxP	Lipid A biosynthesis palmitoleoyltransferase
folE	GTP cyclohydrolase 1
yohK_1	Inner membrane protein YohK
hisB	Histidine biosynthesis bifunctional protein HisB
tusA_1	Sulfurtransferase TusA
flhB	Flagellar biosynthetic protein FlhB
dsbB	Disulfide bond formation protein B
gdhA_1	Glutamate dehydrogenase
narL_2	Nitrate/nitrite response regulator protein NarL
lapA	Lipopolysaccharide assembly protein A
pdxH	Pyridoxine/pyridoxamine 5'-phosphate oxidase
gloA	Lactoylglutathione lyase
group_21261	hypothetical protein
chbF	6-phospho-beta-glucosidase
chbA	PTS system N,N'-diacetylchitobiose-specific EIIA component
ptsG	PTS system glucose-specific EIICB component
flgC	Flagellar basal-body rod protein FlgC
flgN	Flagella synthesis protein FlgN
group_21300	hypothetical protein
matP	Macrodomain Ter protein
aspC	Aspartate aminotransferase
gsiC	Glutathione transport system permease protein GsiC
ybiT	putative ABC transporter ATP-binding protein YbiT
group_21325	hypothetical protein
ybhK	Putative gluconeogenesis factor
exbD_2	Biopolymer transport protein ExbD
sucB	Dihydrolipoyllysine-residue succinyltransferase component of 2-oxoglutarate dehydrogenase complex
tatE	Sec-independent protein translocase protein TatE
citC	[Citrate [pro-3S]-lyase] ligase
lolD_1	Lipoprotein-releasing system ATP-binding protein LolD
apt	Adenine phosphoribosyltransferase
decR	DNA-binding transcriptional activator DecR
yjhB_1	Putative metabolite transport protein YjhB
can	Carbonic anhydrase 2
coaE	Dephospho-CoA kinase
lptD	LPS-assembly protein LptD
satP	Succinate-acetate/proton symporter SatP
prfC	Peptide chain release factor RF3
ridA	2-iminobutanoate/2-iminopropanoate deaminase
ytfP	Gamma-glutamylcyclotransferase family protein YtfP
cysQ	3'(2'),5'-bisphosphate nucleotidase CysQ
fklB	FKBP-type 22 kDa peptidyl-prolyl cis-trans isomerase
ghxP	Guanine/hypoxanthine permease GhxP
soxS	Regulatory protein SoxS
zur	Zinc uptake regulation protein
ubiA	4-hydroxybenzoate octaprenyltransferase
lysC	Lysine-sensitive aspartokinase 3
iclR	Transcriptional repressor IclR
hemE	Uroporphyrinogen decarboxylase
nudC	NADH pyrophosphatase
metF	5,10-methylenetetrahydrofolate reductase
sodA	Superoxide dismutase [Mn]
fdoH	Formate dehydrogenase-O iron-sulfur subunit
dtd	D-aminoacyl-tRNA deacylase
pepQ	Xaa-Pro dipeptidase
rffH	Glucose-1-phosphate thymidylyltransferase 2
atpA	ATP synthase subunit alpha
cheA	Chemotaxis protein CheA
deoD	Purine nucleoside phosphorylase DeoD-type
macA_2	Macrolide export protein MacA
ruvC	Crossover junction endodeoxyribonuclease RuvC
mreC	Cell shape-determining protein MreC
degS	Serine endoprotease DegS
sapA	Peptide transport periplasmic protein SapA
slyA_2	Transcriptional regulator SlyA
glnK	Nitrogen regulatory protein P-II 2
hldE	Bifunctional protein HldE
trmB	tRNA (guanine-N(7)-)-methyltransferase
bolA	DNA-binding transcriptional regulator BolA
gltB	Glutamate synthase [NADPH] large chain
mltA	Membrane-bound lytic murein transglycosylase A
pbpG	D-alanyl-D-alanine endopeptidase
lysO	Lysine exporter LysO
deaD	ATP-dependent RNA helicase DeaD
appA_2	Oligopeptide-binding protein AppA
napA	Periplasmic nitrate reductase
ilvA	L-threonine dehydratase biosynthetic IlvA
rbsK_2	Ribokinase
otsA	Trehalose-6-phosphate synthase
slp	Outer membrane protein slp
argH	Argininosuccinate lyase
pnp	Polyribonucleotide nucleotidyltransferase
recF_2	DNA replication and repair protein RecF
ibpA_1	Small heat shock protein IbpA
rph	Ribonuclease PH
waaA	3-deoxy-D-manno-octulosonic acid transferase
hldD	ADP-L-glycero-D-manno-heptose-6-epimerase
group_23822	hypothetical protein
dppC_1	Dipeptide transport system permease protein DppC
treF	Cytoplasmic trehalase
lptB_1	Lipopolysaccharide export system ATP-binding protein LptB
dam	DNA adenine methylase
dsrF	Intracellular sulfur oxidation protein DsrF
fis	DNA-binding protein Fis
rpoN	RNA polymerase sigma-54 factor
lptC	Lipopolysaccharide export system protein LptC
ispB	Octaprenyl diphosphate synthase
rbfA	30S ribosome-binding factor
osmY_3	Osmotically-inducible protein Y
ygiN	putative quinol monooxygenase YgiN
hypA_1	hydrogenase nickel incorporation protein HypA
uxaC	Uronate isomerase
yggX	putative Fe(2+)-trafficking protein
group_23861	hypothetical protein
sdhE	FAD assembly factor SdhE
argA	Amino-acid acetyltransferase
cysD	Sulfate adenylyltransferase subunit 2
group_23882	Hydrogenase-4 component A
glyA1	Serine hydroxymethyltransferase 1
group_23902	hypothetical protein
purM	Phosphoribosylformylglycinamidine cyclo-ligase
gcvR	Glycine cleavage system transcriptional repressor
bamC	Outer membrane protein assembly factor BamC
amiA	N-acetylmuramoyl-L-alanine amidase AmiA
crr	PTS system glucose-specific EIIA component
fabB	3-oxoacyl-[acyl-carrier-protein] synthase 1
usg	USG-1 protein
group_23924	hypothetical protein
group_23925	hypothetical protein
lacC	Tagatose-6-phosphate kinase
rcnB	Nickel/cobalt homeostasis protein RcnB
fliA	RNA polymerase sigma factor FliA
group_23962	hypothetical protein
group_23966	hypothetical protein
znuC_1	Zinc import ATP-binding protein ZnuC
emtA	Endo-type membrane-bound lytic murein transglycosylase A
hyaC_1	putative Ni/Fe-hydrogenase 1 B-type cytochrome subunit
dauA	C4-dicarboxylic acid transporter DauA
group_23982	hypothetical protein
group_23986	hypothetical protein
group_23987	hypothetical protein
ywlC	Threonylcarbamoyl-AMP synthase
sapF	Peptide transport system ATP-binding protein SapF
lpp	Major outer membrane lipoprotein Lpp
infC	Translation initiation factor IF-3
chbB	PTS system N,N'-diacetylchitobiose-specific EIIB component
spy	Periplasmic chaperone Spy
yceD	Large ribosomal RNA subunit accumulation protein YceD
flgD	Basal-body rod modification protein FlgD
lon_2	Lon protease
group_24045	hypothetical protein
group_24046	hypothetical protein
serC	Phosphoserine aminotransferase
bioB	Biotin synthase
sucD	Succinate--CoA ligase [ADP-forming] subunit alpha
sdhC	Succinate dehydrogenase cytochrome b556 subunit
ybgI	GTP cyclohydrolase 1 type 2
crcB	Putative fluoride ion transporter CrcB
folD	Bifunctional protein FolD protein
cysS	Cysteine--tRNA ligase
ppiB	Peptidyl-prolyl cis-trans isomerase B
ybbJ	Inner membrane protein YbbJ
recR	Recombination protein RecR
group_24107	2,6-dihydropseudooxynicotine hydrolase
group_24108	hypothetical protein
rnhA	Ribonuclease HI
metN_2	Methionine import ATP-binding protein MetN
rcsF	Outer membrane lipoprotein RcsF
skp	Chaperone protein Skp
dxr	1-deoxy-D-xylulose 5-phosphate reductoisomerase
secA	Protein translocase subunit SecA
ftsQ	Cell division protein FtsQ
leuB	3-isopropylmalate dehydrogenase
surA	Chaperone SurA
caiA	Crotonobetainyl-CoA dehydrogenase
deoB	Phosphopentomutase
deoC	Deoxyribose-phosphate aldolase
dnaC	DNA replication protein DnaC
lptG	Lipopolysaccharide export system permease protein LptG
rraB	Regulator of ribonuclease activity B
pyrB	Aspartate carbamoyltransferase catalytic subunit
pyrI	Aspartate carbamoyltransferase regulatory chain
corC_4	Magnesium and cobalt efflux protein CorC
group_24153	hypothetical protein
nsrR	HTH-type transcriptional repressor NsrR
hfq	RNA-binding protein Hfq
miaA	tRNA dimethylallyltransferase
epmA	Elongation factor P--(R)-beta-lysine ligase
frdC	Fumarate reductase subunit C
alr	Alanine racemase, biosynthetic
dgkA	Diacylglycerol kinase
aceB	Malate synthase A
group_24180	hypothetical protein
fabR	HTH-type transcriptional repressor FabR
metB	Cystathionine gamma-synthase
menA	1,4-dihydroxy-2-naphthoate octaprenyltransferase
rraA	Regulator of ribonuclease activity A
glpK	Glycerol kinase
group_24188	Acetyltransferase
glpR_3	Glycerol-3-phosphate regulon repressor
glnL	Nitrogen regulation protein NR(II)
group_24196	hypothetical protein
yifK	putative transport protein YifK
rffG	dTDP-glucose 4,6-dehydratase 2
rep	ATP-dependent DNA helicase Rep
ilvM	Acetolactate synthase isozyme 2 small subunit
gor	Glutathione reductase
ftsI_1	Peptidoglycan D,D-transpeptidase FtsI
mukE	Chromosome partition protein MukE
rseB	Sigma-E factor regulatory protein RseB
epd	D-erythrose-4-phosphate dehydrogenase
alaS	Alanine--tRNA ligase
uvrC	UvrABC system protein C
aaeA_2	p-hydroxybenzoic acid efflux pump subunit AaeA
engB	putative GTP-binding protein EngB
hyfA_2	Hydrogenase-4 component A
ftsX	Cell division protein FtsX
glcC	Glc operon transcriptional activator
mltC	Membrane-bound lytic murein transglycosylase C
bcr	Bicyclomycin resistance protein
trpB	Tryptophan synthase beta chain
serB	Phosphoserine phosphatase
ppiA	Peptidyl-prolyl cis-trans isomerase A
mfd	Transcription-repair-coupling factor
rdgC	Recombination-associated protein RdgC
fhlA	Formate hydrogenlyase transcriptional activator
ppsR	Phosphoenolpyruvate synthase regulatory protein
group_27096	hypothetical protein
group_27305	hypothetical protein
mukF	Chromosome partition protein MukF
pqiB_1	Paraquat-inducible protein B
prfA	Peptide chain release factor RF1
group_28084	hypothetical protein
trmH	tRNA (guanosine(18)-2'-O)-methyltransferase
glpE_1	Thiosulfate sulfurtransferase GlpE
mtlR	Mannitol operon repressor
xylA_1	Xylose isomerase
glyQ	Glycine--tRNA ligase alpha subunit
cspA	Cold shock protein CspA
uspA	Universal stress protein A
uspB	Universal stress protein B
lacG	Lactose transport system permease protein LacG
glgA	Glycogen synthase
malP_1	Maltodextrin phosphorylase
gntT_1	High-affinity gluconate transporter
feoA	Fe(2+) transport protein A
greB	Transcription elongation factor GreB
hslR	Heat shock protein 15
rpe_2	Ribulose-phosphate 3-epimerase
trpS	Tryptophan--tRNA ligase
nasD	Nitrite reductase [NAD(P)H]
dauR	Transcriptional regulator DauR
accB	Biotin carboxyl carrier protein of acetyl-CoA carboxylase
aaeX	Protein AaeX
mdh_1	Malate dehydrogenase
sspA	Stringent starvation protein A
lptB_2	Lipopolysaccharide export system ATP-binding protein LptB
lptA	Lipopolysaccharide export system protein LptA
murA	UDP-N-acetylglucosamine 1-carboxyvinyltransferase
yhbY	RNA-binding protein YhbY
rimP	Ribosome maturation factor RimP
tdcB	L-threonine dehydratase catabolic TdcB
group_28177	hypothetical protein
yqjA	Inner membrane protein YqjA
group_28180	hypothetical protein
ygiC	Putative acid--amine ligase YgiC
group_28182	hypothetical protein
cpdA	3',5'-cyclic adenosine monophosphate phosphodiesterase CpdA
qseB	Transcriptional regulatory protein QseB
plsC	1-acyl-sn-glycerol-3-phosphate acyltransferase
gshB	Glutathione synthetase
metK	S-adenosylmethionine synthase
speB	Agmatinase
pepP	Xaa-Pro aminopeptidase
ygdR_2	putative lipoprotein YgdR
ptsP	Phosphoenolpyruvate-dependent phosphotransferase system
lgt	Prolipoprotein diacylglyceryl transferase
group_28198	hypothetical protein
pcm	Protein-L-isoaspartate O-methyltransferase
mntB_2	Manganese transport system membrane protein MntB
hycD	Formate hydrogenlyase subunit 4
hycE	Formate hydrogenlyase subunit 5
hycG	Formate hydrogenlyase subunit 7
proV	Glycine betaine/proline betaine transport system ATP-binding protein ProV
smpB	SsrA-binding protein
bamE	Outer membrane protein assembly factor BamE
ypjD	Inner membrane protein YpjD
rimM	Ribosome maturation factor RimM
bamD	Outer membrane protein assembly factor BamD
clpB_2	Chaperone protein ClpB
group_28233	Acetyltransferase Pat
srmB	ATP-dependent RNA helicase SrmB
rpoE	ECF RNA polymerase sigma-E factor
rseA	Anti-sigma-E factor RseA
rnc	Ribonuclease 3
era	GTPase Era
acpS	Holo-[acyl-carrier-protein] synthase
ispG	4-hydroxy-3-methylbut-2-en-1-yl diphosphate synthase (flavodoxin)
upp	Uracil phosphoribosyltransferase
uraA	Uracil permease
hda	DnaA regulatory inactivator Hda
bcp	Putative peroxiredoxin bcp
purC	Phosphoribosylaminoimidazole-succinocarboxamide synthase
ptsI_1	Phosphoenolpyruvate-protein phosphotransferase
aroC	Chorismate synthase
truA	tRNA pseudouridine synthase A
group_28262	putative membrane protein
yfcD	putative Nudix hydrolase YfcD
group_28269	hypothetical protein
udk	Uridine kinase
group_28272	hypothetical protein
group_28274	hypothetical protein
fliM	Flagellar motor switch protein FliM
fliG	Flagellar motor switch protein FliG
yecS_1	L-cystine transport system permease protein YecS
cheR	Chemotaxis protein methyltransferase
argS	Arginine--tRNA ligase
yebC	putative transcriptional regulatory protein YebC
mepM	Murein DD-endopeptidase MepM
hexR	HTH-type transcriptional regulator HexR
edd	Phosphogluconate dehydratase
yebS	Inner membrane protein YebS
kdgR	Transcriptional regulator KdgR
group_28293	hypothetical protein
prs	Ribose-phosphate pyrophosphokinase
lolB	Outer-membrane lipoprotein LolB
clsA	Cardiolipin synthase A
yciB	putative intracellular septation protein A
rluB	Ribosomal large subunit pseudouridine synthase B
osmB	Osmotically-inducible lipoprotein B
sapC	Peptide transport system permease protein SapC
sapB	Peptide transport system permease protein SapB
ldhA	D-lactate dehydrogenase
tyrS	Tyrosine--tRNA ligase
slyB	Outer membrane lipoprotein SlyB
sufB	FeS cluster assembly protein SufB
group_28342	hypothetical protein
potD	Spermidine/putrescine-binding periplasmic protein
lolE	Lipoprotein-releasing system transmembrane protein LolE
acpP_1	Acyl carrier protein
flgF	Flagellar basal-body rod protein FlgF
lpxL	Lipid A biosynthesis lauroyltransferase
mgsA	Methylglyoxal synthase
zapC	Cell division protein ZapC
gloC	Hydroxyacylglutathione hydrolase GloC
rpsA_2	30S ribosomal protein S1
rarA	Replication-associated recombination protein A
cspD	Cold shock-like protein CspD
ompX	Outer membrane protein X
galE	UDP-glucose 4-epimerase
sucC	Succinate--CoA ligase [ADP-forming] subunit beta
sdhA	Succinate dehydrogenase flavoprotein subunit
potE	Putrescine transporter PotE
nagB	Glucosamine-6-phosphate deaminase
nagC_2	N-acetylglucosamine repressor
fepC	Ferric enterobactin transport ATP-binding protein FepC
marA_2	Multiple antibiotic resistance protein MarA
acrA	Multidrug efflux pump subunit AcrA
tomB	Hha toxicity modulator TomB
group_28403	hypothetical protein
clpX	ATP-dependent Clp protease ATP-binding subunit ClpX
tig	Trigger factor
cyoA	Cytochrome bo(3) ubiquinol oxidase subunit 2
ispA	Farnesyl diphosphate synthase
nrdR	Transcriptional repressor NrdR
group_28410	hypothetical protein
tsaA	putative peroxiredoxin
phoB	Phosphate regulon transcriptional regulatory protein PhoB
gpt	Xanthine phosphoribosyltransferase
accA	Acetyl-coenzyme A carboxylase carboxyl transferase subunit alpha
rseP	Regulator of sigma-E protease RseP
tsf	Elongation factor Ts
lpdA	Dihydrolipoyl dehydrogenase
aceE	Pyruvate dehydrogenase E1 component
ftsL	Cell division protein FtsL
mraZ	Transcriptional regulator MraZ
dnaJ	Chaperone protein DnaJ
ppa	Inorganic pyrophosphatase
ulaD_2	3-keto-L-gulonate-6-phosphate decarboxylase UlaD
ulaB_2	Ascorbate-specific PTS system EIIB component
ulaR	HTH-type transcriptional regulator UlaR
frdA	Fumarate reductase flavoprotein subunit
ubiC	Chorismate pyruvate-lyase
metA	Homoserine O-succinyltransferase
rplA	50S ribosomal protein L1
nusG	Transcription termination/antitermination protein NusG
ppc	Phosphoenolpyruvate carboxylase
metJ	Met repressor
hslV	ATP-dependent protease subunit HslV
hslU	ATP-dependent protease ATPase subunit HslU
glpF	Glycerol uptake facilitator protein
tpiA	Triosephosphate isomerase
pfkA	ATP-dependent 6-phosphofructokinase isozyme 1
dsbA	Thiol:disulfide interchange protein DsbA
xerC_1	Tyrosine recombinase XerC
group_28484	hypothetical protein
mnmG	tRNA uridine 5-carboxymethylaminomethyl modification enzyme MnmG
atpB	ATP synthase subunit a
atpF	ATP synthase subunit b
atpC	ATP synthase epsilon chain
glmS_1	Glutamine--fructose-6-phosphate aminotransferase [isomerizing]
pstC	Phosphate transport system permease protein PstC
mtlA	PTS system mannitol-specific EIICBA component
cyaA	Adenylate cyclase
aspS	Aspartate--tRNA ligase
panE	2-dehydropantoate 2-reductase
cyoC	Cytochrome bo(3) ubiquinol oxidase subunit 3
rlmB_2	23S rRNA (guanosine-2'-O-)-methyltransferase RlmB
wecE	dTDP-4-amino-4,6-dideoxygalactose transaminase
cysZ	Sulfate transporter CysZ
murC	UDP-N-acetylmuramate--L-alanine ligase
dapF	Diaminopimelate epimerase
ompF	Outer membrane protein F
rpoD	RNA polymerase sigma factor RpoD
hflK_2	Modulator of FtsH protease HflK
fsaB	Fructose-6-phosphate aldolase 2
amiC	N-acetylmuramoyl-L-alanine amidase AmiC
accD	Acetyl-coenzyme A carboxylase carboxyl transferase subunit beta
group_30872	Osmotically-inducible protein Y
htpG	Chaperone protein HtpG
group_3174	hypothetical protein
pal	Peptidoglycan-associated lipoprotein
mzrA_2	Modulator protein MzrA
nusA	Transcription termination/antitermination protein NusA
ychF	Ribosome-binding ATPase YchF
nrdH	Glutaredoxin-like protein NrdH
manY	PTS system mannose-specific EIIC component
gltC_2	HTH-type transcriptional regulator GltC
dctA	Aerobic C4-dicarboxylate transport protein
fieF	Ferrous-iron efflux pump FieF
pyrG	CTP synthase
uppP	Undecaprenyl-diphosphatase
djlA	Co-chaperone protein DjlA
minC	Septum site-determining protein MinC
sfp	4'-phosphopantetheinyl transferase sfp
mobA	Molybdenum cofactor guanylyltransferase
cysH_1	Phosphoadenosine phosphosulfate reductase
group_4459	hypothetical protein
thpR	RNA 2',3'-cyclic phosphodiesterase
ygaV	putative HTH-type transcriptional regulator YgaV
tusB	Protein TusB
hypC	Hydrogenase isoenzymes formation protein HypC
yccX	Acylphosphatase
group_4837	hypothetical protein
group_4921	hypothetical protein
group_4926	hypothetical protein
recX	Regulatory protein RecX
pasI	Persistence and stress-resistance antitoxin PasI
moaE	Molybdopterin synthase catalytic subunit
group_5259	hypothetical protein
group_5458	hypothetical protein
mlaB	putative phospholipid ABC transporter-binding protein MlaB
tag	DNA-3-methyladenine glycosylase 1
lpxH	UDP-2,3-diacylglucosamine hydrolase
cyaY	Protein CyaY
dusA	tRNA-dihydrouridine(20/20a) synthase
group_6120	hypothetical protein
holE	DNA polymerase III subunit theta
ycgL	Protein YcgL
mutL	DNA mismatch repair protein MutL
feoC	putative [Fe-S]-dependent transcriptional repressor FeoC
proS_1	Proline--tRNA ligase
group_6543	hypothetical protein
rodZ	Cytoskeleton protein RodZ
yehX	Glycine betaine uptake system ATP-binding protein YehX
cutD	Choline trimethylamine-lyase activating enzyme
priC	Primosomal replication protein N''
group_6880	hypothetical protein
thiM	Hydroxyethylthiazole kinase
csdE	Sulfur acceptor protein CsdE
nrdI	Putative NrdI-like protein
wzzB	Chain length determinant protein
fliO	Flagellar protein FliO
group_7147	hypothetical protein
group_7162	hypothetical protein
group_7169	hypothetical protein
idi	Isopentenyl-diphosphate Delta-isomerase
ygaP	Inner membrane protein YgaP
yfhL	putative ferredoxin-like protein YfhL
cysM	Cysteine synthase B
ydhX_1	putative ferredoxin-like protein YdhX
group_7576	hypothetical protein
yacG	DNA gyrase inhibitor YacG
group_7648	hypothetical protein
hsrA	putative transport protein HsrA
epsJ	putative glycosyltransferase EpsJ
pabA	Aminodeoxychorismate synthase component 2
yfiC	tRNA1(Val) (adenine(37)-N6)-methyltransferase
cutC_1	Copper homeostasis protein CutC
hyaD_1	Hydrogenase 1 maturation protease
group_8067	hypothetical protein
flgM	Negative regulator of flagellin synthesis
rpsL	30S ribosomal protein S12
rpsR	30S ribosomal protein S18
ppk	Polyphosphate kinase
aroK	Shikimate kinase 1
lysS	Lysine--tRNA ligase
erpA	Iron-sulfur cluster insertion protein ErpA
secB	Protein-export protein SecB
cyoD	Cytochrome bo(3) ubiquinol oxidase subunit 4
nusB	N utilization substance protein B
rlmE	Ribosomal RNA large subunit methyltransferase E
dnaB	Replicative DNA helicase
rpiA	Ribose-5-phosphate isomerase A
nuoC	NADH-quinone oxidoreductase subunit C/D
nuoB	NADH-quinone oxidoreductase subunit B
crp_1	cAMP-activated global transcriptional regulator CRP
grcA	Autonomous glycyl radical cofactor
rplK	50S ribosomal protein L11
cadA	Inducible lysine decarboxylase
ybaB	Nucleoid-associated protein YbaB
plaP	Low-affinity putrescine importer PlaP
hybC	Hydrogenase-2 large chain
clpP	ATP-dependent Clp protease proteolytic subunit
ftsH	ATP-dependent zinc metalloprotease FtsH
gyrA	DNA gyrase subunit A
argR_1	Arginine repressor
glnB	Nitrogen regulatory protein P-II 1
lpxC	UDP-3-O-acyl-N-acetylglucosamine deacetylase
accC	Biotin carboxylase
osmE	Osmotically-inducible putative lipoprotein OsmE
iscU	Iron-sulfur cluster assembly scaffold protein IscU
exbB_2	Biopolymer transport protein ExbB
rpsF	30S ribosomal protein S6
group_81123	hypothetical protein
group_81124	hypothetical protein
yeiP	Elongation factor P-like protein
mrdA_2	Peptidoglycan D,D-transpeptidase MrdA
kdsA	2-dehydro-3-deoxyphosphooctonate aldolase
rpsG	30S ribosomal protein S7
kup	Low affinity potassium transport system protein kup
cyoB	Cytochrome bo(3) ubiquinol oxidase subunit 1
pyrH	Uridylate kinase
uvrA	UvrABC system protein A
lrp	Leucine-responsive regulatory protein
efp	Elongation factor P
rpoC	DNA-directed RNA polymerase subunit beta'
rng	Ribonuclease G
dnaK_1	Chaperone protein DnaK
raiA	Ribosome-associated inhibitor A
cheY	Chemotaxis protein CheY
rpoB	DNA-directed RNA polymerase subunit beta
gpsA	Glycerol-3-phosphate dehydrogenase [NAD(P)+]
rplJ	50S ribosomal protein L10
ftsZ	Cell division protein FtsZ
gmhA	Phosphoheptose isomerase
ftsA_2	Cell division protein FtsA
pheS	Phenylalanine--tRNA ligase alpha subunit
citD	Citrate lyase acyl carrier protein
pepA	Cytosol aminopeptidase
ompR	Transcriptional regulatory protein OmpR
purF	Amidophosphoribosyltransferase
malG	Maltose transport system permease protein MalG
atpD	ATP synthase subunit beta
fusA	Elongation factor G
rplS	50S ribosomal protein L19
thrS	Threonine--tRNA ligase
dpp5	Dipeptidyl-peptidase 5
pstB	Phosphate import ATP-binding protein PstB
lexA_1	LexA repressor
frdB	Fumarate reductase iron-sulfur subunit
rplT	50S ribosomal protein L20
rpsI	30S ribosomal protein S9
gmk	Guanylate kinase
minD	Septum site-determining protein MinD
fabZ	3-hydroxyacyl-[acyl-carrier-protein] dehydratase FabZ
fabG_2	3-oxoacyl-[acyl-carrier-protein] reductase FabG
galU	UTP--glucose-1-phosphate uridylyltransferase
rho	Transcription termination factor Rho
cpxR	Transcriptional regulatory protein CpxR
spoT	Bifunctional (p)ppGpp synthase/hydrolase SpoT
infA	Translation initiation factor IF-1
recA	Protein RecA
group_81182	hypothetical protein
cysK	Cysteine synthase A
gpmI	2,3-bisphosphoglycerate-independent phosphoglycerate mutase
wzzE	ECA polysaccharide chain length modulation protein
rapZ	RNase adapter protein RapZ
oxyR_2	Hydrogen peroxide-inducible genes activator
mprA	Transcriptional repressor MprA
fldA	Flavodoxin 1
minE	Cell division topological specificity factor
rsmA	Ribosomal RNA small subunit methyltransferase A
rfaH	Transcription antitermination protein RfaH
argP	HTH-type transcriptional regulator ArgP
rpsP	30S ribosomal protein S16
gltA	Citrate synthase
cheW	Chemotaxis protein CheW
speA	Biosynthetic arginine decarboxylase
hemA	Glutamyl-tRNA reductase
plsB	Glycerol-3-phosphate acyltransferase
asnS	Asparagine--tRNA ligase
manZ_2	PTS system mannose-specific EIID component
metI	D-methionine transport system permease protein MetI
mrcB	Penicillin-binding protein 1B
yidC	Membrane protein insertase YidC
ypeA	Acetyltransferase YpeA
rpsO	30S ribosomal protein S15
der	GTPase Der
ribA	GTP cyclohydrolase-2
cra	Catabolite repressor/activator
fabA	3-hydroxydecanoyl-[acyl-carrier-protein] dehydratase
ubiE_2	Ubiquinone/menaquinone biosynthesis C-methyltransferase UbiE
mlaF	putative phospholipid import ATP-binding protein MlaF
pgi	Glucose-6-phosphate isomerase
rpoH	RNA polymerase sigma factor RpoH
pgsA	CDP-diacylglycerol--glycerol-3-phosphate 3-phosphatidyltransferase
serS	Serine--tRNA ligase
hha	Hemolysin expression-modulating protein Hha
rpsU	30S ribosomal protein S21
fliI	Flagellum-specific ATP synthase
cdsA	Phosphatidate cytidylyltransferase
diaA	DnaA initiator-associating protein DiaA
cysE_1	Serine acetyltransferase
purU	Formyltetrahydrofolate deformylase
pyrD	Dihydroorotate dehydrogenase (quinone)
group_81228	hypothetical protein
rpmB	50S ribosomal protein L28
tlyC	Hemolysin C
ihfA	Integration host factor subunit alpha
bssS	Biofilm regulator BssS
ackA	Acetate kinase
rppH	RNA pyrophosphohydrolase
ihfB	Integration host factor subunit beta
tgt	Queuine tRNA-ribosyltransferase
pta	Phosphate acetyltransferase
maeB	NADP-dependent malic enzyme
lysP	Lysine-specific permease
serA	D-3-phosphoglycerate dehydrogenase
tatC	Sec-independent protein translocase protein TatC
ftsE	Cell division ATP-binding protein FtsE
frr	Ribosome-recycling factor
flgG	Flagellar basal-body rod protein FlgG
dksA	RNA polymerase-binding transcription factor DksA
rplM	50S ribosomal protein L13
lipA	Lipoyl synthase
menB	1,4-dihydroxy-2-naphthoyl-CoA synthase
atpE	ATP synthase subunit c
cydB	Cytochrome bd-I ubiquinol oxidase subunit 2
yjiG	Inner membrane protein YjiG
ptsN	Nitrogen regulatory protein
degP	Periplasmic serine endoprotease DegP
sthA	Soluble pyridine nucleotide transhydrogenase
sdaA	L-serine dehydratase 1
hflC	Modulator of FtsH protease HflC
nuoM	NADH-quinone oxidoreductase subunit M
group_81261	hypothetical protein
rbsB	Ribose import binding protein RbsB
zwf	Glucose-6-phosphate 1-dehydrogenase
rplI	50S ribosomal protein L9
nrdD	Anaerobic ribonucleoside-triphosphate reductase
recQ	ATP-dependent DNA helicase RecQ
motA	Motility protein A
group_81268	hypothetical protein
yejE	Inner membrane ABC transporter permease protein YejE
cheB	Chemotaxis response regulator protein-glutamate methylesterase
metQ_2	D-methionine-binding lipoprotein MetQ
rpoZ	DNA-directed RNA polymerase subunit omega
dnaN	DNA polymerase III subunit beta
arcA_1	Aerobic respiration control protein ArcA
ndhC	NAD(P)H-quinone oxidoreductase subunit 3
dcd	dCTP deaminase
msbA	Lipid A export ATP-binding/permease protein MsbA
dnaQ	DNA polymerase III subunit epsilon
group_81280	hypothetical protein
envC	Murein hydrolase activator EnvC
adk	Adenylate kinase
dapD	2,3,4,5-tetrahydropyridine-2,6-dicarboxylate N-succinyltransferase
cyoE	Protoheme IX farnesyltransferase
glnS	Glutamine--tRNA ligase
yqjE	Inner membrane protein YqjE
pdhR_2	Pyruvate dehydrogenase complex repressor
dxs_2	1-deoxy-D-xylulose-5-phosphate synthase
lolA	Outer-membrane lipoprotein carrier protein
fadR	Fatty acid metabolism regulator protein
flhC	Flagellar transcriptional regulator FlhC
nuoJ	NADH-quinone oxidoreductase subunit J
citE	Citrate lyase subunit beta
proB	Glutamate 5-kinase
suhB	Inositol-1-monophosphatase
rsmH	Ribosomal RNA small subunit methyltransferase H
atpH	ATP synthase subunit delta
greA	Transcription elongation factor GreA
rpsB	30S ribosomal protein S2
sdhB	Succinate dehydrogenase iron-sulfur subunit
fabH	3-oxoacyl-[acyl-carrier-protein] synthase 3
fdx	2Fe-2S ferredoxin
polA	DNA polymerase I
yccS_2	Inner membrane protein YccS
atpG	ATP synthase gamma chain
rpmF	50S ribosomal protein L32
csrA	Carbon storage regulator
nfuA	Fe/S biogenesis protein NfuA
nrdB	Ribonucleoside-diphosphate reductase 1 subunit beta
kbl	2-amino-3-ketobutyrate coenzyme A ligase
rpmI	50S ribosomal protein L35
murE	UDP-N-acetylmuramoyl-L-alanyl-D-glutamate--2,6-diaminopimelate ligase
copA	Copper-exporting P-type ATPase A
aceA	Isocitrate lyase
aroF	Phospho-2-dehydro-3-deoxyheptonate aldolase, Tyr-sensitive
rlmN	Dual-specificity RNA methyltransferase RlmN
mepS_2	Murein DD-endopeptidase MepS/Murein LD-carboxypeptidase
trkH	Trk system potassium uptake protein TrkH
fbp	Fructose-1,6-bisphosphatase class 1
uxuA	Mannonate dehydratase
dapE	Succinyl-diaminopimelate desuccinylase
zapA	Cell division protein ZapA
infB	Translation initiation factor IF-2
arcB	Aerobic respiration control sensor protein ArcB
yhcB	Inner membrane protein YhcB
bamB	Outer membrane protein assembly factor BamB
cmk	Cytidylate kinase
putP	Sodium/proline symporter
mlaA	putative phospholipid-binding lipoprotein MlaA
hspQ	Heat shock protein HspQ
fur	Ferric uptake regulation protein
thiI	tRNA sulfurtransferase
tyrB	Aromatic-amino-acid aminotransferase
rnt	Ribonuclease T
nuoK	NADH-quinone oxidoreductase subunit K
dps	DNA protection during starvation protein
asnC	Regulatory protein AsnC
proS_2	Proline--tRNA ligase
eda	KHG/KDPG aldolase
fabI	Enoyl-[acyl-carrier-protein] reductase [NADH] FabI
gyrB	DNA gyrase subunit B
ribF	Riboflavin biosynthesis protein RibF
hslO	33 kDa chaperonin
mlaE	putative phospholipid ABC transporter permease protein MlaE
envZ	Osmolarity sensor protein EnvZ
nuoH	NADH-quinone oxidoreductase subunit H
rpmG	50S ribosomal protein L33
nuoI	NADH-quinone oxidoreductase subunit I
group_81355	hypothetical protein
flhD	Flagellar transcriptional regulator FlhD
trxA_1	Thioredoxin 1
ubiB	putative protein kinase UbiB
ubiX	Flavin prenyltransferase UbiX
pgk	Phosphoglycerate kinase
lpxA	Acyl-[acyl-carrier-protein]--UDP-N-acetylglucosamine O-acyltransferase
mdoG	Glucans biosynthesis protein G
group_81365	hypothetical protein
hemB	Delta-aminolevulinic acid dehydratase
frdD	Fumarate reductase subunit D
ubiD	3-octaprenyl-4-hydroxybenzoate carboxy-lyase
fbaA	Fructose-bisphosphate aldolase class 2
grxD	Glutaredoxin 4
ribD	Riboflavin biosynthesis protein RibD
rsmD	Ribosomal RNA small subunit methyltransferase D
yqjI	Transcriptional regulator YqjI
hslJ	Heat shock protein HslJ
xylA_2	Xylene monooxygenase electron transfer component
rclR_2	RCS-specific HTH-type transcriptional activator RclR
yebF	Protein YebF
ilvN	Acetolactate synthase isozyme 1 small subunit
group_9274	hypothetical protein
ygfX	Inner membrane protein YgfX
recC	RecBCD enzyme subunit RecC
group_9324	hypothetical protein
hisA	1-(5-phosphoribosyl)-5-[(5-phosphoribosylamino)methylideneamino] imidazole-4-carboxamide isomerase
trpC	Tryptophan biosynthesis protein TrpCF
purE	N5-carboxyaminoimidazole ribonucleotide mutase
pilE1	Fimbrial protein
hxlR	HTH-type transcriptional activator HxlR
cdh	CDP-diacylglycerol pyrophosphatase
rfaP	Lipopolysaccharide core heptose(I) kinase RfaP
tusD	Sulfurtransferase TusD
cysJ_2	Sulfite reductase [NADPH] flavoprotein alpha-component
yfiH	Laccase domain protein YfiH
cysA_1	Sulfate/thiosulfate import ATP-binding protein CysA
hisI	Phosphoribosyl-AMP cyclohydrolase
group_9909	hypothetical protein
btuR	Cob(I)yrinic acid a,c-diamide adenosyltransferase
vsr	Very short patch repair protein
group_10501	hypothetical protein
pyrC	Dihydroorotase
hpcD	5-carboxymethyl-2-hydroxymuconate Delta-isomerase
entH	Proofreading thioesterase EntH
group_10796	hypothetical protein
mgtB	Magnesium-transporting ATPase, P-type 1
group_11080	hypothetical protein
ydhR	Putative monooxygenase YdhR
csrD	RNase E specificity factor CsrD
group_11137	hypothetical protein
yccM	Putative electron transport protein YccM
rstB	Sensor protein RstB
ycdY	Chaperone protein YcdY
zraP	Zinc resistance-associated protein
folB	Dihydroneopterin aldolase
hoxN	High-affinity nickel transport protein
group_11926	hypothetical protein
ogt	Methylated-DNA--protein-cysteine methyltransferase
aat	Leucyl/phenylalanyl-tRNA--protein transferase
entC	Isochorismate synthase EntC
ybaN	Inner membrane protein YbaN
group_12330	hypothetical protein
dsbD_2	Thiol:disulfide interchange protein DsbD
group_12686	Manganese transport system membrane protein MntB
tyrP	Tyrosine-specific transport protein
tdk	Thymidine kinase
marR	Multiple antibiotic resistance protein MarR
ydgK	Inner membrane protein YdgK
group_12799	Flagellar biosynthetic protein FliP
sulA	Cell division inhibitor SulA
aroA	3-phosphoshikimate 1-carboxyvinyltransferase
ybiH	putative HTH-type transcriptional regulator YbiH
group_12859	hypothetical protein
rhaS_2	HTH-type transcriptional activator RhaS
flgJ	Peptidoglycan hydrolase FlgJ
yidA	Sugar phosphatase YidA
aroE	Shikimate dehydrogenase (NADP(+))
glgS	Surface composition regulator
invF	Invasion protein InvF
group_13796	hypothetical protein
yejM	Inner membrane protein YejM
yvoA_2	HTH-type transcriptional repressor YvoA
dmsD_1	Tat proofreading chaperone DmsD
yhjQ	putative cysteine-rich protein YhjQ
badR	Transcriptional activatory protein BadR
entB	Enterobactin synthase component B
group_14135	hypothetical protein
group_14325	hypothetical protein
tsaC	Threonylcarbamoyl-AMP synthase
spaK	Surface presentation of antigens protein SpaK
group_14824	hypothetical protein
flhE	Flagellar protein FlhE
nudB	Dihydroneopterin triphosphate diphosphatase
nudJ	Phosphatase NudJ
csgG	Curli production assembly/transport component CsgG
pcnB	Poly(A) polymerase I
rnr	Ribonuclease R
group_15032	hypothetical protein
yqeG	Inner membrane transport protein YqeG
mxiD	Outer membrane protein MxiD
nadK	NAD kinase
ttcA	tRNA 2-thiocytidine biosynthesis protein TtcA
iolW	scyllo-inositol 2-dehydrogenase (NADP(+))
iraP	Anti-adapter protein IraP
araA	L-arabinose isomerase
epmB	L-lysine 2,3-aminomutase
cptA	Phosphoethanolamine transferase CptA
rpsA_1	30S ribosomal protein S1
group_17207	hypothetical protein
rhlE	ATP-dependent RNA helicase RhlE
citT	Citrate carrier
group_17375	hypothetical protein
recJ	Single-stranded-DNA-specific exonuclease RecJ
baeR	Transcriptional regulatory protein BaeR
fliN	Flagellar motor switch protein FliN
group_17472	hypothetical protein
ispE	4-diphosphocytidyl-2-C-methyl-D-erythritol kinase
dbpA_1	hypothetical protein
mdoD	Glucans biosynthesis protein D
manA	Mannose-6-phosphate isomerase
rsxB	Electron transport complex subunit RsxB
mepS_1	Murein DD-endopeptidase MepS/Murein LD-carboxypeptidase
artJ_1	ABC transporter arginine-binding protein 1
rnk	Regulator of nucleoside diphosphate kinase
fmt	Methionyl-tRNA formyltransferase
hypB	Hydrogenase isoenzymes nickel incorporation protein HypB
ispF	2-C-methyl-D-erythritol 2,4-cyclodiphosphate synthase
hypD	Hydrogenase isoenzymes formation protein HypD
yfbR	5'-deoxynucleotidase YfbR
yahB	putative HTH-type transcriptional regulator YahB
mipA	MltA-interacting protein
artQ	Arginine ABC transporter permease protein ArtQ
deoR_2	Deoxyribose operon repressor
group_19282	hypothetical protein
yjiY	Inner membrane protein YjiY
group_19321	hypothetical protein
hemC	Porphobilinogen deaminase
yecN	Inner membrane protein YecN
nlpD_1	Murein hydrolase activator NlpD
group_19650	hypothetical protein
cysB	HTH-type transcriptional regulator CysB
sspB	Stringent starvation protein B
dnaA	Chromosomal replication initiator protein DnaA
mscL	Large-conductance mechanosensitive channel
ptsO	Phosphocarrier protein NPr
yrbG	Inner membrane protein YrbG
tctD	Transcriptional regulatory protein tctD
group_21186	hypothetical protein
hisG	ATP phosphoribosyltransferase
uspE	Universal stress protein E
fumC	Fumarate hydratase class II
fumA	Fumarate hydratase class I, aerobic
mnmA	tRNA-specific 2-thiouridylase MnmA
sucA	2-oxoglutarate dehydrogenase E1 component
ahpF	Alkyl hydroperoxide reductase subunit F
group_21369	hypothetical protein
apaG	Protein ApaG
fdoI	Formate dehydrogenase, cytochrome b556(fdo) subunit
mltD	Membrane-bound lytic murein transglycosylase D
bfd	Bacterioferritin-associated ferredoxin
xerD_1	Tyrosine recombinase XerD
thyA	Thymidylate synthase
group_23884	hypothetical protein
recN	DNA repair protein RecN
pheA	P-protein
hisS	Histidine--tRNA ligase
glpC	Anaerobic glycerol-3-phosphate dehydrogenase subunit C
glpA	Anaerobic glycerol-3-phosphate dehydrogenase subunit A
uvrY	Response regulator UvrY
group_23969	hypothetical protein
dinG_2	putative ATP-dependent helicase DinG
ynaI_1	Low conductance mechanosensitive channel YnaI
group_24017	hypothetical protein
hflD	High frequency lysogenization protein HflD
artI	Putative ABC transporter arginine-binding protein 2
grxA	Glutaredoxin 1
group_24111	hypothetical protein
yadH	Inner membrane transport permease YadH
argR_2	Arginine repressor
psd	Phosphatidylserine decarboxylase proenzyme
aspA	Aspartate ammonia-lyase
glpX	Fructose-1,6-bisphosphatase 1 class 2
glnD	Bifunctional uridylyltransferase/uridylyl-removing enzyme
exsA	Exoenzyme S synthesis regulatory protein ExsA
cydA	Cytochrome bd-I ubiquinol oxidase subunit 1
nfi	Endonuclease V
group_28133	hypothetical protein
group_28143	hypothetical protein
slyX	Protein SlyX
rpsD	30S ribosomal protein S4
trkA	Trk system potassium uptake protein TrkA
glmM	Phosphoglucosamine mutase
group_28204	hypothetical protein
napB	Periplasmic nitrate reductase, electron transfer subunit
yejK	Nucleoid-associated protein YejK
fliP_2	Flagellar biosynthetic protein FliP
purB	Adenylosuccinate lyase
ndh	NADH dehydrogenase
hpcG	2-oxo-hept-4-ene-1,7-dioate hydratase
cspE	Cold shock-like protein CspE
hupB	DNA-binding protein HU-beta
speD	S-adenosylmethionine decarboxylase proenzyme
ispH	4-hydroxy-3-methylbut-2-enyl diphosphate reductase
cutA	Divalent-cation tolerance protein CutA
phoU	Phosphate-specific transport system accessory protein PhoU
pilT	Twitching mobility protein
dut	Deoxyuridine 5'-triphosphate nucleotidohydrolase
rpsJ	30S ribosomal protein S10
rplC	50S ribosomal protein L3
rplD	50S ribosomal protein L4
rplW	50S ribosomal protein L23
rplB	50S ribosomal protein L2
rpsS	30S ribosomal protein S19
rplV	50S ribosomal protein L22
rpsC	30S ribosomal protein S3
rplP	50S ribosomal protein L16
rpmC	50S ribosomal protein L29
rpsQ	30S ribosomal protein S17
rplN	50S ribosomal protein L14
rplX	50S ribosomal protein L24
rplE	50S ribosomal protein L5
rpsH	30S ribosomal protein S8
rplF	50S ribosomal protein L6
rplR	50S ribosomal protein L18
rpsE	30S ribosomal protein S5
rpmD	50S ribosomal protein L30
rplO	50S ribosomal protein L15
secY	Protein translocase subunit SecY
rpsM	30S ribosomal protein S13
rpoA	DNA-directed RNA polymerase subunit alpha
rplQ	50S ribosomal protein L17
smg	Protein Smg
rpmA	50S ribosomal protein L27
invA	Invasion protein InvA
fliP_1	Flagellar biosynthetic protein FliP
group_36601	hypothetical protein
cvpA	Colicin V production protein
hisM	Histidine transport system permease protein HisM
gnd	6-phosphogluconate dehydrogenase, decarboxylating
group_36633	hypothetical protein
fnr	Fumarate and nitrate reduction regulatory protein
rsxA	Electron transport complex subunit RsxA
rsxE	Electron transport complex subunit RsxE
nth	Endonuclease III
pflB	Formate acetyltransferase 1
artM_2	Arginine ABC transporter permease protein ArtM
priB	Primosomal replication protein N
groS	10 kDa chaperonin
secE	Protein translocase subunit SecE
group_3859	hypothetical protein
group_4528	hypothetical protein
artP	Arginine transport ATP-binding protein ArtP
bhsA_2	Multiple stress resistance protein BhsA
mdtL	Multidrug resistance protein MdtL
pncA	Nicotinamidase
citX	Apo-citrate lyase phosphoribosyl-dephospho-CoA transferase
emrB_1	Multidrug export protein EmrB
kgtP	Alpha-ketoglutarate permease
group_5818	hypothetical protein
group_5884	hypothetical protein
groL	60 kDa chaperonin
trmJ_2	putative tRNA/rRNA methyltransferase
tatD	3'-5' ssDNA/RNA exonuclease TatD
yhdT	putative membrane protein YhdT
wecH	O-acetyltransferase WecH
group_6836	hypothetical protein
pspG	Phage shock protein G
group_7098	hypothetical protein
group_7152	hypothetical protein
yscU	Yop proteins translocation protein U
purD	Phosphoribosylamine--glycine ligase
ahpC	Alkyl hydroperoxide reductase subunit C
hns	DNA-binding protein H-NS
iscA_1	Iron-binding protein IscA
mrdB	Peptidoglycan glycosyltransferase MrdB
rlmH	Ribosomal RNA large subunit methyltransferase H
rsfS	Ribosomal silencing factor RsfS
iscR	HTH-type transcriptional regulator IscR
endA	Endonuclease-1
group_8551	hypothetical protein
gstA	Glutathione S-transferase GstA
group_8665	hypothetical protein
citG_2	2-(5''-triphosphoribosyl)-3'-dephosphocoenzyme-A synthase
araD	L-ribulose-5-phosphate 4-epimerase AraD
caiE	Carnitine operon protein CaiE
group_9353	hypothetical protein
ycdZ	Inner membrane protein YcdZ
ybjG	Putative undecaprenyl-diphosphatase YbjG
fixX	Ferredoxin-like protein FixX
sipB	Cell invasion protein SipB
ompW	Outer membrane protein W
mepH	Murein DD-endopeptidase MepH
group_9962	hypothetical protein
murI	Glutamate racemase
group_10489	Putative acetyltransferase
ycfS	putative L,D-transpeptidase YcfS
galT	Galactose-1-phosphate uridylyltransferase
nlpE	Lipoprotein NlpE
group_11185	hypothetical protein
hemX	Putative uroporphyrinogen-III C-methyltransferase
fucU	L-fucose mutarotase
mgrB	PhoP/PhoQ regulator MgrB
glpR_2	Glycerol-3-phosphate regulon repressor
group_12756	hypothetical protein
ydgC	Inner membrane protein YdgC
sufS	Cysteine desulfurase
group_13743	hypothetical protein
group_13744	hypothetical protein
dsrB	Protein DsrB
rcsA_1	Transcriptional regulatory protein RcsA
group_14840	hypothetical protein
mppA	Periplasmic murein peptide-binding protein
ybjJ	Inner membrane protein YbjJ
basS	Sensor protein BasS
ybhQ	Inner membrane protein YbhQ
gltR	HTH-type transcriptional regulator GltR
yccS_1	Inner membrane protein YccS
group_15956	hypothetical protein
narL_1	Nitrate/nitrite response regulator protein NarL
baeS	Signal transduction histidine-protein kinase BaeS
mntP	putative manganese efflux pump MntP
uspF	Universal stress protein F
fabG2	putative oxidoreductase
group_17307	hypothetical protein
dkgA	2,5-diketo-D-gluconic acid reductase A
group_17437	hypothetical protein
group_17520	hypothetical protein
group_17530	hypothetical protein
ariR	putative two-component-system connector protein AriR
rnhB	Ribonuclease HII
birA	Bifunctional ligase/repressor BirA
hyfB	Hydrogenase-4 component B
fruB	Multiphosphoryl transfer protein
hdeB	Acid stress chaperone HdeB
yccA	Modulator of FtsH protease YccA
pepN	Aminopeptidase N
ybdG	Miniconductance mechanosensitive channel YbdG
ssb	Single-stranded DNA-binding protein
hpaC	4-hydroxyphenylacetate 3-monooxygenase reductase component
feoB	Fe(2+) transporter FeoB
ydfZ	Putative selenoprotein YdfZ
rsxG	Electron transport complex subunit RsxG
potF	Putrescine-binding periplasmic protein
fadE	Acyl-coenzyme A dehydrogenase
slyD	FKBP-type peptidyl-prolyl cis-trans isomerase SlyD
ydcV_2	Inner membrane ABC transporter permease protein YdcV
fadD	Long-chain-fatty-acid--CoA ligase
fucA_1	L-fuculose phosphate aldolase
group_23876	hypothetical protein
nuoL	NADH-quinone oxidoreductase subunit L
group_24168	hypothetical protein
udp_1	Uridine phosphorylase
actP	Cation/acetate symporter ActP
group_2566	hypothetical protein
surE	5'/3'-nucleotidase SurE
pykF	Pyruvate kinase I
phoP	Virulence transcriptional regulatory protein PhoP
dcuR	Transcriptional regulatory protein DcuR
def	Peptide deformylase
cspC	Cold shock-like protein CspC
aroG	Phospho-2-dehydro-3-deoxyheptonate aldolase, Phe-sensitive
group_36701	hypothetical protein
cybB	Cytochrome b561
group_5260	hypothetical protein
group_5888	hypothetical protein
group_6133	hypothetical protein
ydcZ	Inner membrane protein YdcZ
appA_1	Oligopeptide-binding protein AppA
group_6798	hypothetical protein
group_6816	hypothetical protein
mntS	Small protein MntS
group_7129	hypothetical protein
argF	Ornithine carbamoyltransferase
ydeO_1	HTH-type transcriptional regulator YdeO
hycI	Hydrogenase 3 maturation protease
wzxC	hypothetical protein
bhsA_3	Multiple stress resistance protein BhsA
group_8567	hypothetical protein
mlrA_1	HTH-type transcriptional regulator MlrA
group_8614	hypothetical protein
ampH	D-alanyl-D-alanine-carboxypeptidase/endopeptidase AmpH
murB	UDP-N-acetylenolpyruvoylglucosamine reductase
group_9270	hypothetical protein
yehT	Transcriptional regulatory protein YehT
betI	HTH-type transcriptional regulator BetI
sad	Succinate semialdehyde dehydrogenase [NAD(P)+] Sad
group_9838	hypothetical protein
ubiE_1	Ubiquinone/menaquinone biosynthesis C-methyltransferase UbiE
ybjO	Inner membrane protein YbjO
nirD	Nitrite reductase (NADH) small subunit
group_10498	hypothetical protein
hyaD_2	Hydrogenase 1 maturation protease
group_11244	hypothetical protein
msrC	Free methionine-R-sulfoxide reductase
group_12689	hypothetical protein
group_12737	PGL/p-HBAD biosynthesis glycosyltransferase
orgB	Oxygen-regulated invasion protein OrgB
truD	tRNA pseudouridine synthase D
hypE	Hydrogenase isoenzymes formation protein HypE
gsiA_2	Glutathione import ATP-binding protein GsiA
mdtI	Spermidine export protein MdtI
ssaN	putative secretion system apparatus ATP synthase SsaN
ansA	L-asparaginase 1
arcA_2	Arginine deiminase
livJ	Leu/Ile/Val/Thr-binding protein
group_14880	hypothetical protein
ybjM	Inner membrane protein YbjM
group_15957	hypothetical protein
hybB	putative Ni/Fe-hydrogenase 2 b-type cytochrome subunit
nhaB	Na(+)/H(+) antiporter NhaB
murG	UDP-N-acetylglucosamine--N-acetylmuramyl-(pentapeptide) pyrophosphoryl-undecaprenol N-acetylglucosamine transferase
speG	Spermidine N(1)-acetyltransferase
osmY_2	Osmoprotectant import permease protein OsmY
roxA	50S ribosomal protein L16 3-hydroxylase
plsY	putative glycerol-3-phosphate acyltransferase
group_19047	hypothetical protein
group_19077	hypothetical protein
potB	Spermidine/putrescine transport system permease protein PotB
hyaC_2	putative Ni/Fe-hydrogenase 1 B-type cytochrome subunit
mreB	Rod shape-determining protein MreB
spaL	putative ATP synthase SpaL
zntB	Zinc transport protein ZntB
group_21293	hypothetical protein
group_21411	hypothetical protein
basR	Transcriptional regulatory protein BasR
cytR	HTH-type transcriptional repressor CytR
sicA	Chaperone protein SicA
corA	Magnesium transport protein CorA
tldD	Metalloprotease TldD
prgK	Lipoprotein PrgK
phoQ	Virulence sensor histidine kinase PhoQ
fdhF_1	Formate dehydrogenase H
bfr	Bacterioferritin
yceM	Putative oxidoreductase YceM
nudG	CTP pyrophosphohydrolase
rocR	Arginine utilization regulatory protein RocR
fepE	Ferric enterobactin transport protein FepE
zraS	Sensor protein ZraS
noc	Nucleoid occlusion protein
group_7530	hypothetical protein
ydcO	hypothetical protein
group_7601	hypothetical protein
kdpC	Potassium-transporting ATPase KdpC subunit
group_9364	Aminodeoxyfutalosine deaminase
sbnA	putative siderophore biosynthesis protein SbnA
tsgA	Protein TsgA
yehY	Glycine betaine uptake system permease protein YehY
pepE	Peptidase E
group_12688	hypothetical protein
ydgT	Transcription modulator YdgT
yfdC	Inner membrane protein YfdC
mepA	Penicillin-insensitive murein endopeptidase
pheT	Phenylalanine--tRNA ligase beta subunit
ywrO	General stress protein 14
frmA	S-(hydroxymethyl)glutathione dehydrogenase
group_16118	hypothetical protein
entS	Enterobactin exporter EntS
sutR_1	HTH-type transcriptional regulator SutR
fadA	3-ketoacyl-CoA thiolase
ulaG	putative L-ascorbate-6-phosphate lactonase UlaG
iscS	Cysteine desulfurase IscS
lapB	Lipopolysaccharide assembly protein B
cfa	Cyclopropane-fatty-acyl-phospholipid synthase
relA	GTP pyrophosphokinase
fdnI	Formate dehydrogenase, nitrate-inducible, cytochrome b556(Fdn) subunit
bsdD	Phenolic acid decarboxylase subunit D
pyrE_2	Orotate phosphoribosyltransferase
agp	Glucose-1-phosphatase
group_6162	hypothetical protein
srmB_2	ATP-dependent RNA helicase SrmB
ygiF	Inorganic triphosphatase
zraR	Transcriptional regulatory protein ZraR
group_7604	hypothetical protein
msrA	Peptide methionine sulfoxide reductase MsrA
psiF	Phosphate starvation-inducible protein PsiF
zntA	Lead, cadmium, zinc and mercury-transporting ATPase
lpxT	Lipid A 1-diphosphate synthase
group_9823	hypothetical protein
ygdR_1	putative lipoprotein YgdR
nifJ	Pyruvate-flavodoxin oxidoreductase
nudK	GDP-mannose pyrophosphatase NudK
group_10468	hypothetical protein
emrE	Multidrug transporter EmrE
sra	Stationary-phase-induced ribosome-associated protein
ybdO_2	putative HTH-type transcriptional regulator YbdO
fepG	Ferric enterobactin transport system permease protein FepG
group_12002	hypothetical protein
group_12661	hypothetical protein
ybfF	Esterase YbfF
sufC	putative ATP-dependent transporter SufC
slt	Soluble lytic murein transglycosylase
cidA_2	Holin-like protein CidA
hscA	Chaperone protein HscA
group_16157	hypothetical protein
hoxK	Uptake hydrogenase small subunit
uhpA	Transcriptional regulatory protein UhpA
spaS	Surface presentation of antigens protein SpaS
grpE	Protein GrpE
ppiC	Peptidyl-prolyl cis-trans isomerase C
oppF_1	Oligopeptide transport ATP-binding protein OppF
proP_1	Proline/betaine transporter
ftsW	putative peptidoglycan glycosyltransferase FtsW
hybO	Hydrogenase-2 small chain
edcC	Phenolic acid decarboxylase subunit C
outO	Type 4 prepilin-like proteins leader peptide-processing enzyme
group_28301	hypothetical protein
group_4232	hypothetical protein
ybjI	5-amino-6-(5-phospho-D-ribitylamino)uracil phosphatase YbjI
hyaE_2	Hydrogenase-1 operon protein HyaE
torT	Periplasmic protein TorT
norR	Anaerobic nitric oxide reductase transcription regulator NorR
nfsA	Oxygen-insensitive NADPH nitroreductase
lpoA	Penicillin-binding protein activator LpoA
yhhW_2	Quercetin 2,3-dioxygenase
group_9395	hypothetical protein
gspA_2	General stress protein A
ydjA	Putative NAD(P)H nitroreductase YdjA
frmR	Transcriptional repressor FrmR
artM_1	Arginine transport ATP-binding protein ArtM
group_11219	HTH-type transcriptional repressor YvoA
fhuF	Ferric iron reductase protein FhuF
ubiH	2-octaprenyl-6-methoxyphenol hydroxylase
tpx_1	Thiol peroxidase
hpcE	Homoprotocatechuate catabolism bifunctional isomerase/decarboxylase
nanE2	Putative N-acetylmannosamine-6-phosphate 2-epimerase 2
sgrR_2	HTH-type transcriptional regulator SgrR
glpC_2	putative FAD-linked oxidoreductase
hcr	NADH oxidoreductase HCR
group_14291	Beta-glucosidase BoGH3B
gppA	Guanosine-5'-triphosphate,3'-diphosphate pyrophosphatase
fic	putative adenosine monophosphate-protein transferase fic
dcuB	Anaerobic C4-dicarboxylate transporter DcuB
mdtK	Multidrug resistance protein MdtK
clsB	Cardiolipin synthase B
fumB	Fumarate hydratase class I, anaerobic
yehU	Sensor histidine kinase YehU
ptrB	Protease 2
ttuB_1	Putative tartrate transporter
acpH	Acyl carrier protein phosphodiesterase
bioH	Pimeloyl-[acyl-carrier protein] methyl ester esterase
nuoG	NADH-quinone oxidoreductase subunit G
fetB	putative iron export permease protein FetB
ftnA_1	Bacterial non-heme ferritin
purR	HTH-type transcriptional repressor PurR
gpmA	2,3-bisphosphoglycerate-dependent phosphoglycerate mutase
map	Methionine aminopeptidase
hupA	DNA-binding protein HU-alpha
ubiI	2-octaprenylphenol hydroxylase
ybhR	Inner membrane transport permease YbhR
group_2955	hypothetical protein
ybdZ	Enterobactin biosynthesis protein YbdZ
zipA	Cell division protein ZipA
yjjW	Putative glycyl-radical enzyme activating enzyme YjjW
ylaB	Putative cyclic-di-GMP phosphodiesterase YlaB
trg_2	Methyl-accepting chemotaxis protein III
entF	Enterobactin synthase component F
group_6486	hypothetical protein
spxA	Regulatory protein Spx
oppA	Periplasmic oligopeptide-binding protein
lepA	Elongation factor 4
menH	2-succinyl-6-hydroxy-2,4-cyclohexadiene-1-carboxylate synthase
yhdE	Maf-like protein YhdE
tauR	HTH-type transcriptional regulator TauR
mutT	8-oxo-dGTP diphosphatase
holC	DNA polymerase III subunit chi
malP_2	Maltodextrin phosphorylase
group_9922	hypothetical protein
group_11088	hypothetical protein
arcC1	Carbamate kinase 1
wzyE	putative ECA polymerase
group_11837	hypothetical protein
argT	Lysine/arginine/ornithine-binding periplasmic protein
osmV	Osmoprotectant import ATP-binding protein OsmV
group_12897	hypothetical protein
treR	HTH-type transcriptional regulator TreR
nudF	ADP-ribose pyrophosphatase
kdpE	KDP operon transcriptional regulatory protein KdpE
tdh	L-threonine 3-dehydrogenase
rsd	Regulator of sigma D
nhaK	Sodium, potassium, lithium and rubidium/H(+) antiporter
galR	HTH-type transcriptional regulator GalR
rspR	HTH-type transcriptional repressor RspR
ilvC	Ketol-acid reductoisomerase (NADP(+))
fdnH_1	Formate dehydrogenase, nitrate-inducible, iron-sulfur subunit
coaD	Phosphopantetheine adenylyltransferase
yceJ	Cytochrome b561
hpcH	4-hydroxy-2-oxo-heptane-1,7-dioate aldolase
hutG	Formimidoylglutamase
gluQ	Glutamyl-Q tRNA(Asp) synthetase
zntR	HTH-type transcriptional regulator ZntR
group_8610	Ureidoglycolate lyase
gadX_2	HTH-type transcriptional regulator GadX
group_9806	hypothetical protein
group_10435	hypothetical protein
mdoC	Glucans biosynthesis protein C
dmsB_1	Anaerobic dimethyl sulfoxide reductase chain B
aas	Bifunctional protein Aas
hmp	Flavohemoprotein
dppB_2	Dipeptide transport system permease protein DppB
group_12698	hypothetical protein
group_12760	hypothetical protein
group_12812	hypothetical protein
yihI	Der GTPase-activating protein YihI
amtB	Ammonia channel
glyS	Glycine--tRNA ligase beta subunit
purK	N5-carboxyaminoimidazole ribonucleotide synthase
acs_2	Acetyl-coenzyme A synthetase
tsaD	tRNA N6-adenosine threonylcarbamoyltransferase
ydhX_2	putative ferredoxin-like protein YdhX
yehZ	Glycine betaine-binding protein YehZ
cstA	Carbon starvation protein A
fabF	3-oxoacyl-[acyl-carrier-protein] synthase 2
ybhS	Inner membrane transport permease YbhS
deoA	Thymidine phosphorylase
yejB	Inner membrane ABC transporter permease protein YejB
sapD	Peptide transport system ATP-binding protein SapD
gdhA_2	NADP-specific glutamate dehydrogenase
rlmI	Ribosomal RNA large subunit methyltransferase I
mutS2	Endonuclease MutS2
marA_1	Multiple antibiotic resistance protein MarA
dmsC_2	Anaerobic dimethyl sulfoxide reductase chain C
rimK	Ribosomal protein S6--L-glutamate ligase
katG	Catalase-peroxidase
uvrB	UvrABC system protein B
ecfA1_1	Energy-coupling factor transporter ATP-binding protein EcfA1
tsaR	HTH-type transcriptional regulator TsaR
group_23868	putative lipoprotein YgdR
recF_1	DNA replication and repair protein RecF
group_2791	Nicotinamide-nucleotide amidohydrolase PncC
ydhF	Oxidoreductase YdhF
yedQ	putative diguanylate cyclase YedQ
dadX	Alanine racemase, catabolic
group_6438	hypothetical protein
chrR	Chromate reductase
group_8081	hypothetical protein
group_8240	hypothetical protein
purT	Formate-dependent phosphoribosylglycinamide formyltransferase
ttrB	Tetrathionate reductase subunit B
cetB	hypothetical protein
