# Supplementary material for: Distinct but Intertwined Evolutionary Histories of Multiple Salmonella enterica Subspecies
Source: mSystems. 2020 Jan 14;5(1):e00515-19. doi: 10.1128/mSystems.00515-19 (PMC6967386; doi:10.1128/mSystems.00515-19)
Supplement: TABLE S2 [file mSystems.00515-19-st002.xlsx]

## Sheet: a_mcorr
	I	II	IIIa	IIIb	IV
d_sample
value	0.0160373	0.0127358	0.00604111	0.0043072	0.00466474
bootstrapping mean	0.0160503	0.0127313	0.00601995	0.00429165	0.00466982
bootstrapping standard deviation	0.000270179	0.000222491	0.000114019	8.86589e-05	7.5208e-05
bootstrapping size	100	100	100	100	100
bootstrapping median	0.0160438	0.0127289	0.0060258	0.00430068	0.00466514
bootstrapping lower bound (5%)	0.0156518	0.0123239	0.00583734	0.00415112	0.00455468
bootstrapping upper bound (95%)	0.0165032	0.0130482	0.00619629	0.00442974	0.0047851
theta_pool
value	0.0230325	0.0196358	0.0230088	0.0148646	0.0115861
bootstrapping mean	0.0229179	0.0197213	0.0227915	0.0147889	0.011837
bootstrapping standard deviation	0.000660051	0.000686738	0.0015633	0.000802432	0.000855581
bootstrapping size	100	100	100	100	100
bootstrapping median	0.0229779	0.019709	0.0227932	0.014759	0.0117513
bootstrapping lower bound (5%)	0.0218865	0.0185791	0.0203857	0.0133233	0.0104872
bootstrapping upper bound (95%)	0.0239318	0.0208519	0.0255304	0.0162244	0.0133523
phi_pool
value	0.224633	0.127435	0.0777985	0.0659444	0.0779069
bootstrapping mean	0.226177	0.136313	0.077576	0.0655746	0.085119
bootstrapping standard deviation	0.0555595	0.03381	0.00839042	0.00958321	0.0139953
bootstrapping size	100	100	100	100	100
bootstrapping median	0.218055	0.132974	0.0769401	0.0636351	0.0803291
bootstrapping lower bound (5%)	0.146987	0.0854921	0.0646914	0.054659	0.0704962
bootstrapping upper bound (95%)	0.311179	0.196074	0.09311	0.0826116	0.112563
gamma/mu
value	9.75289	6.48992	3.38125	4.43635	6.7242
bootstrapping mean	9.82478	6.87505	3.40631	4.4436	7.1801
bootstrapping standard deviation	2.18276	1.53985	0.316062	0.679576	0.934689
bootstrapping size	100	100	100	100	100
bootstrapping median	9.57775	6.61335	3.37634	4.32339	6.96308
bootstrapping lower bound (5%)	6.75322	4.57735	2.94312	3.60995	6.10455
bootstrapping upper bound (95%)	13.3191	9.58811	3.92829	5.39524	8.52181
c
value	0.713509	0.657721	0.247796	0.278546	0.384725
bootstrapping mean	0.718283	0.655743	0.250272	0.279007	0.379217
bootstrapping standard deviation	0.019654	0.0235393	0.0171844	0.0134425	0.0276261
bootstrapping size	100	100	100	100	100
bootstrapping median	0.718554	0.651595	0.249336	0.278369	0.381033
bootstrapping lower bound (5%)	0.690848	0.624381	0.222856	0.260143	0.332869
bootstrapping upper bound (95%)	0.750171	0.700522	0.28012	0.300261	0.418287

## Sheet: b_fastgear
Gene	Function	Recent Recomb	Ancestral Recomb
fliC	Flagellin	173	136
group_114	hypothetical protein	166	179
thiH	2-iminoacetate synthase	166	23
metH	Methionine synthase	158	23
group_1423	hypothetical protein	141	58
metE	5-methyltetrahydropteroyltriglutamate--homocysteine methyltransferase	130	16
thiC	Phosphomethylpyrimidine synthase	130	2
glmS_2	Glutamine--fructose-6-phosphate aminotransferase [isomerizing]	127	7
group_8199	Sulfite reductase [NADPH] flavoprotein alpha-component	125	0
acnB	Aconitate hydratase B	115	9
srmB_2	ATP-dependent RNA helicase SrmB	115	1
scrK	Fructokinase	113	2
traC	DNA primase TraC	113	4
gcvP	Glycine dehydrogenase (decarboxylating)	111	1
prn	Pertactin autotransporter	109	78
carB	Carbamoyl-phosphate synthase large chain	107	19
purH	Bifunctional purine biosynthesis protein PurH	107	9
mpl	UDP-N-acetylmuramate--L-alanyl-gamma-D-glutamyl-meso-2	106	4
group_13685	hypothetical protein	102	17
cbiH	putative cobalt-factor III C(17)-methyltransferase	98	0
ftsA_1	Cell division protein FtsA	96	3
purD	Phosphoribosylamine--glycine ligase	96	3
rsxC_1	Electron transport complex subunit RsxC	95	4
group_3445	Sulfur carrier protein ThiS adenylyltransferase	94	2
panB	3-methyl-2-oxobutanoate hydroxymethyltransferase	89	17
dnaB_2	hypothetical protein	86	5
gltC_4	HTH-type transcriptional regulator GltC	86	15
valS	Valine--tRNA ligase	86	26
group_6795	Sulfite reductase [NADPH] hemoprotein beta-component	83	12
glyS	Glycine--tRNA ligase beta subunit	79	6
group_8233	Lipoate-protein ligase A	78	0
zraR	Transcriptional regulatory protein ZraR	78	4
gltB	Glutamate synthase [NADPH] large chain	77	16
malP_2	Maltodextrin phosphorylase	77	11
sadA	Autotransporter adhesin SadA	76	18
nifJ	Pyruvate-flavodoxin oxidoreductase	73	12
aceE	Pyruvate dehydrogenase E1 component	72	0
narH	Respiratory nitrate reductase 1 beta chain	72	8
group_2287	hypothetical protein	71	19
thiG	Thiazole synthase	71	9
dgoD_1	D-galactonate dehydratase	68	6
group_2291	hypothetical protein	68	5
group_416	Flagellin	68	30
group_4168	Thiamine-phosphate synthase	68	2
adhE_2	Aldehyde-alcohol dehydrogenase	67	0
aroP	Aromatic amino acid transport protein AroP	67	2
galF	UTP--glucose-1-phosphate uridylyltransferase	67	7
lpoA	Penicillin-binding protein activator LpoA	67	4
nasD	Nitrite reductase [NAD(P)H]	67	6
fliV	Flagellar biosynthetic protein FliV	66	11
group_2926	Prophage integrase IntS	66	13
hemF	Oxygen-dependent coproporphyrinogen-III oxidase	66	4
pepN	Aminopeptidase N	66	2
group_618	hypothetical protein	65	24
group_6615	putative sulfoacetate transporter SauU	65	3
group_9827	hypothetical protein	65	0
casC	CRISPR system Cascade subunit CasC	64	16
aceF	Dihydrolipoyllysine-residue acetyltransferase component of pyruvate dehydrogenase complex	63	19
hsdM	Type I restriction enzyme EcoKI M protein	63	3
mtr	Tryptophan-specific transport protein	63	3
group_6392	hypothetical protein	62	3
arnA	Bifunctional polymyxin resistance protein ArnA	61	2
cysA_1	Sulfate/thiosulfate import ATP-binding protein CysA	61	11
cysM	Cysteine synthase B	61	9
nrdD	Anaerobic ribonucleoside-triphosphate reductase	61	3
ileS	Isoleucine--tRNA ligase	60	5
ligA	DNA ligase	60	5
recG	ATP-dependent DNA helicase RecG	60	11
gltD_2	Glutamate synthase [NADPH] small chain	58	5
group_1298	Putative DNA repair helicase RadD	58	8
group_2724	hypothetical protein	58	5
group_7237	Carbamoyl-phosphate synthase small chain	58	2
nuoF	NADH-quinone oxidoreductase subunit F	58	1
group_8286	Sulfur carrier protein ThiS adenylyltransferase	57	1
gsiA_1	Glutathione import ATP-binding protein GsiA	57	3
prlC	Oligopeptidase A	57	9
rnb	Exoribonuclease 2	57	2
yicI	Alpha-xylosidase	57	23
group_865	hypothetical protein	56	3
rihA	Pyrimidine-specific ribonucleoside hydrolase RihA	56	10
rpoC	DNA-directed RNA polymerase subunit beta'	56	4
flgE	Flagellar hook protein FlgE	55	10
nuoG	NADH-quinone oxidoreductase subunit G	55	12
nuoL	NADH-quinone oxidoreductase subunit L	55	5
tamB	Translocation and assembly module TamB	55	6
thiI	tRNA sulfurtransferase	55	5
group_1061	hypothetical protein	54	6
malF	Maltose transport system permease protein MalF	54	1
clpB_2	Chaperone protein ClpB	53	3
fliC_2	Flagellin	53	14
guaB	Inosine-5'-monophosphate dehydrogenase	53	12
ilvD	Dihydroxy-acid dehydratase	53	10
oadB_1	Oxaloacetate decarboxylase beta chain	53	0
argD	Acetylornithine/succinyldiaminopimelate aminotransferase	52	3
benM_1	HTH-type transcriptional regulator BenM	52	1
group_1398	DNA primase TraC	52	4
group_1823	Actin cross-linking toxin VgrG1	52	2
group_2975	hypothetical protein	52	23
hycE	Formate hydrogenlyase subunit 5	52	6
mnmC	tRNA 5-methylaminomethyl-2-thiouridine biosynthesis bifunctional protein MnmC	52	1
group_5544	hypothetical protein	51	0
gyrA	DNA gyrase subunit A	51	2
kdpD	Sensor protein KdpD	51	2
sfmD	Outer membrane usher protein SfmD	51	14
group_11936	Ribosomal RNA small subunit methyltransferase I	50	4
narG	Respiratory nitrate reductase 1 alpha chain	50	2
relA	GTP pyrophosphokinase	50	9
rhsA	putative deoxyribonuclease RhsA	50	0
cysI	Sulfite reductase [NADPH] hemoprotein beta-component	48	9
group_17238	Carbamoyl-phosphate synthase large chain	48	5
group_3920	Prophage integrase IntA	48	18
group_475	hypothetical protein	48	12
group_9256	hypothetical protein	48	1
group_2390	hypothetical protein	47	3
group_9829	Prophage integrase IntS	47	5
actP_2	Cation/acetate symporter ActP	46	2
cysG	Siroheme synthase	46	7
dinB1_1	DNA polymerase IV 1	46	3
group_2348	hypothetical protein	46	4
group_29997	hypothetical protein	46	0
group_5998	hypothetical protein	46	6
group_7731	hypothetical protein	46	1
iclR	Transcriptional repressor IclR	46	2
mdoB	Phosphoglycerol transferase I	46	6
mltD_2	hypothetical protein	46	2
yehY	Glycine betaine uptake system permease protein YehY	46	3
arsA	Arsenical pump-driving ATPase	45	0
group_3348	DNA primase TraC	45	2
group_869	hypothetical protein	45	13
guaA	GMP synthase [glutamine-hydrolyzing]	45	6
lptD	LPS-assembly protein LptD	45	4
appA_1	Oligopeptide-binding protein AppA	44	7
group_7789	Putative DNA repair helicase RadD	44	7
group_8500	hypothetical protein	44	0
group_8747	CRISPR system Cascade subunit CasA	44	3
tlyC	Hemolysin C	44	0
yjiY	Inner membrane protein YjiY	44	5
ggt	Gamma-glutamyltranspeptidase	43	4
group_3264	Sulfurtransferase FdhD	43	3
group_6928	D-tagatose-1	43	6
kanE	Alpha-D-kanosaminyltransferase	43	4
rbsK_2	Ribokinase	43	3
rpoB	DNA-directed RNA polymerase subunit beta	43	4
rpoD	RNA polymerase sigma factor RpoD	43	3
serC	Phosphoserine aminotransferase	43	0
uvrD	DNA helicase II	43	3
alaS	Alanine--tRNA ligase	42	1
group_1424	hypothetical protein	42	34
group_23488	Outer membrane usher protein FimD	42	0
group_4189	hypothetical protein	42	5
group_699	hypothetical protein	42	3
group_73	hypothetical protein	42	25
group_7451	hypothetical protein	42	4
group_8740	hypothetical protein	42	1
ilvC	Ketol-acid reductoisomerase (NADP(+))	42	3
purL	Phosphoribosylformylglycinamidine synthase	42	31
codA	Cytosine deaminase	41	7
glyA1	Serine hydroxymethyltransferase 1	41	2
group_12825	hypothetical protein	41	0
group_17298	hypothetical protein	41	0
group_2607	hypothetical protein	41	6
group_2880	hypothetical protein	41	0
group_4448	hypothetical protein	41	1
hyfB	Hydrogenase-4 component B	41	6
mutS	DNA mismatch repair protein MutS	41	5
pepE	Peptidase E	41	2
rhaA	L-rhamnose isomerase	41	3
deoB	Phosphopentomutase	40	2
group_14244	hypothetical protein	40	0
group_4169	Thiamine-phosphate synthase	40	1
group_823	hypothetical protein	40	1
group_9826	hypothetical protein	40	0
trpC	Tryptophan biosynthesis protein TrpCF	40	1
ttcA	tRNA 2-thiocytidine biosynthesis protein TtcA	40	1
ftsH	ATP-dependent zinc metalloprotease FtsH	39	3
group_1136	hypothetical protein	39	11
group_1141	hypothetical protein	39	59
group_3008	Nuclease SbcCD subunit C	39	7
group_748	Prophage integrase IntS	39	13
hilA	Transcriptional regulator HilA	39	5
metG	Methionine--tRNA ligase	39	8
rsmC	Ribosomal RNA small subunit methyltransferase C	39	1
sdhA	Succinate dehydrogenase flavoprotein subunit	39	4
sipB	Cell invasion protein SipB	39	38
yfdH	Prophage bactoprenol glucosyl transferase	39	7
group_10952	hypothetical protein	38	1
group_2545	Transketolase 1	38	4
group_7264	hypothetical protein	38	1
group_9632	hypothetical protein	38	3
nrdG	Anaerobic ribonucleoside-triphosphate reductase-activating protein	38	3
ppc	Phosphoenolpyruvate carboxylase	38	1
recF_2	DNA replication and repair protein RecF	38	0
sipC	Cell invasion protein SipC	38	6
yedA	putative inner membrane transporter YedA	38	3
group_1461	hypothetical protein	37	9
group_2124	hypothetical protein	37	2
group_3655	hypothetical protein	37	2
group_5293	hypothetical protein	37	2
group_5543	hypothetical protein	37	1
group_818	hypothetical protein	37	9
hcp	Hydroxylamine reductase	37	3
mfd	Transcription-repair-coupling factor	37	7
pntB	NAD(P) transhydrogenase subunit beta	37	6
group_18127	Chaperone protein ClpB	36	1
group_18238	ATP-dependent DNA helicase RecG	36	3
group_6233	hypothetical protein	36	0
group_7206	hypothetical protein	36	12
macA_1	Macrolide export protein MacA	36	2
ttrC	Tetrathionate reductase subunit C	36	4
fadB	Fatty acid oxidation complex subunit alpha	35	1
group_10860	hypothetical protein	35	0
group_1529	hypothetical protein	35	2
group_325	hypothetical protein	35	15
sbp	Sulfate-binding protein	35	2
symE	Toxic protein SymE	35	6
yidA	Sugar phosphatase YidA	35	1
yohC	Inner membrane protein YohC	35	2
zapD	Cell division protein ZapD	35	3
adiA	Biodegradative arginine decarboxylase	34	3
ccmF_1	Cytochrome c-type biogenesis protein CcmF	34	1
cysH_1	Phosphoadenosine phosphosulfate reductase	34	0
fdhE	Protein FdhE	34	1
ffh	Signal recognition particle protein	34	1
group_3981	Single-stranded DNA-binding protein DdrA	34	3
group_8970	Malonyl CoA-acyl carrier protein transacylase	34	1
group_996	hypothetical protein	34	3
mtlA	PTS system mannitol-specific EIICBA component	34	2
nrdA	Ribonucleoside-diphosphate reductase 1 subunit alpha	34	2
rhaD	Rhamnulose-1-phosphate aldolase	34	10
yihQ	Sulfoquinovosidase	34	19
ynaI_2	Low conductance mechanosensitive channel YnaI	34	4
accA	Acetyl-coenzyme A carboxylase carboxyl transferase subunit alpha	33	2
appC_1	Cytochrome bd-II ubiquinol oxidase subunit 1	33	8
asnA	Aspartate--ammonia ligase	33	1
casD	CRISPR system Cascade subunit CasD	33	1
djlA	Co-chaperone protein DjlA	33	1
fabB	3-oxoacyl-[acyl-carrier-protein] synthase 1	33	6
fucO	Lactaldehyde reductase	33	3
glmU	Bifunctional protein GlmU	33	2
group_10473	Respiratory nitrate reductase 1 alpha chain	33	16
group_1361	hypothetical protein	33	10
group_15742	Aconitate hydratase B	33	1
group_9809	Aldehyde-alcohol dehydrogenase	33	6
hemL	Glutamate-1-semialdehyde 2	33	6
malE	Maltose-binding periplasmic protein	33	3
nirD	Nitrite reductase (NADH) small subunit	33	1
pfeA	Ferric enterobactin receptor	33	5
pgm	Phosphoglucomutase	33	4
putA	Bifunctional protein PutA	33	9
smc	hypothetical protein	33	21
ygaZ	hypothetical protein	33	6
yihS	Sulfoquinovose isomerase	33	0
ylaB	Putative cyclic-di-GMP phosphodiesterase YlaB	33	19
astD	N-succinylglutamate 5-semialdehyde dehydrogenase	32	7
eutB	Ethanolamine ammonia-lyase heavy chain	32	1
glpC_2	putative FAD-linked oxidoreductase	32	2
group_10669	Phosphate propanoyltransferase	32	2
group_17154	hypothetical protein	32	3
group_2599	hypothetical protein	32	3
group_4025	Prophage integrase IntA	32	12
group_4216	Methyl-accepting chemotaxis protein I	32	8
group_4469	hypothetical protein	32	2
group_6317	hypothetical protein	32	14
hisD	Histidinol dehydrogenase	32	10
ompN_2	Outer membrane protein N	32	21
rhlE	ATP-dependent RNA helicase RhlE	32	6
rluC	Ribosomal large subunit pseudouridine synthase C	32	2
sthA	Soluble pyridine nucleotide transhydrogenase	32	1
ycgR	Flagellar brake protein YcgR	32	2
ynhG	putative L	32	2
cbiA	Cobyrinate a	31	2
gabD1	Succinate-semialdehyde dehydrogenase [NADP(+)] 1	31	1
glpR_1	Glycerol-3-phosphate regulon repressor	31	3
group_10199	hypothetical protein	31	1
group_2320	hypothetical protein	31	4
group_70	hypothetical protein	31	2
group_7704	hypothetical protein	31	4
group_8995	Phosphoribosyl-dephospho-CoA transferase	31	0
hycI	Hydrogenase 3 maturation protease	31	2
lspA	Lipoprotein signal peptidase	31	0
por_2	Polyol:NADP oxidoreductase	31	3
secA	Protein translocase subunit SecA	31	12
traC_1	DNA primase TraC	31	5
yheS	putative ABC transporter ATP-binding protein YheS	31	7
ackA	Acetate kinase	30	3
argG	Argininosuccinate synthase	30	4
astC	Succinylornithine transaminase	30	1
citF	Citrate lyase alpha chain	30	9
fliD	Flagellar hook-associated protein 2	30	1
fusA	Elongation factor G	30	0
gnd	6-phosphogluconate dehydrogenase	30	0
group_1302	Putative DNA repair helicase RadD	30	5
group_13429	Methyl-accepting chemotaxis protein III	30	5
group_20772	Multidrug resistance protein MdtO	30	6
group_2642	hypothetical protein	30	8
group_332	hypothetical protein	30	5
group_6026	hypothetical protein	30	5
group_8845	Bifunctional protein PutA	30	5
hsdR	Type I restriction enzyme EcoR124II R protein	30	6
hypF	Carbamoyltransferase HypF	30	1
menE	2-succinylbenzoate--CoA ligase	30	3
nuoM	NADH-quinone oxidoreductase subunit M	30	0
pabB	Aminodeoxychorismate synthase component 1	30	0
polA	DNA polymerase I	30	2
recB	RecBCD enzyme subunit RecB	30	0
rsmF	Ribosomal RNA small subunit methyltransferase F	30	3
rsmJ	Ribosomal RNA small subunit methyltransferase J	30	4
traI	Multifunctional conjugation protein TraI	30	17
ychF	Ribosome-binding ATPase YchF	30	3
yfgF_1	Cyclic di-GMP phosphodiesterase YfgF	30	9
yhjE	Inner membrane metabolite transport protein YhjE	30	7
yihP_1	Putative 2	30	4
aroA	3-phosphoshikimate 1-carboxyvinyltransferase	29	3
glpK	Glycerol kinase	29	0
group_14991	hypothetical protein	29	9
group_17011	Leucine--tRNA ligase	29	0
group_3977	hypothetical protein	29	5
group_5024	Oligopeptide transport ATP-binding protein OppD	29	7
group_6316	hypothetical protein	29	7
group_6490	hypothetical protein	29	1
group_8922	hypothetical protein	29	2
group_9810	Aldehyde-alcohol dehydrogenase	29	3
hscA	Chaperone protein HscA	29	6
hycD	Formate hydrogenlyase subunit 4	29	1
infB	Translation initiation factor IF-2	29	8
menC	o-succinylbenzoate synthase	29	0
metB	Cystathionine gamma-synthase	29	0
mnmE	tRNA modification GTPase MnmE	29	2
murG	UDP-N-acetylglucosamine--N-acetylmuramyl-(pentapeptide) pyrophosphoryl-undecaprenol N-acetylglucosamine transferase	29	3
pflA	Pyruvate formate-lyase 1-activating enzyme	29	3
tsx	Nucleoside-specific channel-forming protein tsx	29	3
yhhX	putative oxidoreductase YhhX	29	4
bglB	Beta-glucosidase BoGH3B	28	2
cyaY	Protein CyaY	28	2
eutM	Ethanolamine utilization protein EutM	28	0
fic_2	hypothetical protein	28	4
group_15130	hypothetical protein	28	1
group_15533	hypothetical protein	28	7
group_1851	hypothetical protein	28	4
group_2533	hypothetical protein	28	4
group_4647	Arylsulfatase	28	3
group_6177	Potassium-transporting ATPase potassium-binding subunit	28	2
group_6856	Maltooligosyl trehalose synthase	28	3
group_7081	hypothetical protein	28	3
mdtG	Multidrug resistance protein MdtG	28	4
nadA	Quinolinate synthase A	28	0
pepA	Cytosol aminopeptidase	28	1
pgi	Glucose-6-phosphate isomerase	28	2
pheT	Phenylalanine--tRNA ligase beta subunit	28	5
phnJ	Alpha-D-ribose 1-methylphosphonate 5-phosphate C-P lyase	28	0
rcdA	HTH-type transcriptional regulator RcdA	28	2
tsgA	Protein TsgA	28	1
ycfH	putative metal-dependent hydrolase YcfH	28	0
yqhD	Alcohol dehydrogenase YqhD	28	2
ahr	Aldehyde reductase Ahr	27	6
bfpA	Major structural subunit of bundle-forming pilus	27	9
der	GTPase Der	27	3
ecfA1_1	Energy-coupling factor transporter ATP-binding protein EcfA1	27	3
fhuB	Iron(3+)-hydroxamate import system permease protein FhuB	27	11
gatZ	D-tagatose-1	27	4
group_1019	hypothetical protein	27	0
group_11212	hypothetical protein	27	3
group_18132	D-galactonate dehydratase	27	2
group_330	hypothetical protein	27	5
group_5918	HTH-type transcriptional regulator GltC	27	1
group_7429	hypothetical protein	27	0
group_9362	Outer membrane usher protein YraJ	27	1
mazG	Nucleoside triphosphate pyrophosphohydrolase	27	3
sipA	Cell invasion protein sipA	27	0
tldD	Metalloprotease TldD	27	3
treY	Maltooligosyl trehalose synthase	27	4
uhpC_1	Membrane sensor protein UhpC	27	4
yicJ_1	Inner membrane symporter YicJ	27	2
yojI	ABC transporter ATP-binding/permease protein YojI	27	4
atpA	ATP synthase subunit alpha	26	0
deoD	Purine nucleoside phosphorylase DeoD-type	26	0
group_11995	putative ABC transporter ATP-binding protein YheS	26	6
group_13272	putative type I restriction enzymeP M protein	26	4
group_136	hypothetical protein	26	0
group_15668	hypothetical protein	26	0
group_19691	hypothetical protein	26	0
group_22373	hypothetical protein	26	2
group_22530	hypothetical protein	26	1
group_3636	hypothetical protein	26	0
group_3922	Prophage integrase IntA	26	6
group_4139	Trifunctional nucleotide phosphoesterase protein YfkN	26	9
lnt	Apolipoprotein N-acyltransferase	26	3
madC	Malonyl-S-ACP:biotin-protein carboxyltransferase MADC	26	0
mngR_2	Mannosyl-D-glycerate transport/metabolism system repressor MngR	26	0
nagI	Gentisate 1	26	1
narI	Respiratory nitrate reductase 1 gamma chain	26	0
nupC	Nucleoside permease NupC	26	5
pepB	Peptidase B	26	4
rbbA	Ribosome-associated ATPase	26	0
sapA	Peptide transport periplasmic protein SapA	26	0
yliI	Aldose sugar dehydrogenase YliI	26	2
bamA	Outer membrane protein assembly factor BamA	25	6
cfiA_1	Methylmalonyl-CoA carboxyltransferase 5S subunit	25	3
clpA	ATP-dependent Clp protease ATP-binding subunit ClpA	25	2
cysK	Cysteine synthase A	25	2
dam_1	DNA adenine methylase	25	2
groL	60 kDa chaperonin	25	3
group_13733	hypothetical protein	25	3
group_15471	hypothetical protein	25	0
group_17082	Bifunctional aspartokinase/homoserine dehydrogenase 2	25	2
group_17333	hypothetical protein	25	2
group_20247	hypothetical protein	25	4
group_2113	hypothetical protein	25	2
group_22715	hypothetical protein	25	3
group_2311	Pyocin-S2	25	2
group_3186	hypothetical protein	25	1
group_4897	hypothetical protein	25	0
group_658	hypothetical protein	25	0
guaA_1	hypothetical protein	25	8
gyrB	DNA gyrase subunit B	25	6
hisB	Histidine biosynthesis bifunctional protein HisB	25	1
ilvE	Branched-chain-amino-acid aminotransferase	25	5
lon_1	Lon protease	25	2
nhaK	Sodium	25	8
pdxA1	4-hydroxythreonine-4-phosphate dehydrogenase 1	25	5
rbsA	Ribose import ATP-binding protein RbsA	25	4
torS	Sensor protein TorS	25	3
tsr_2	Methyl-accepting chemotaxis protein I	25	5
ugd	UDP-glucose 6-dehydrogenase	25	1
yjjW	Putative glycyl-radical enzyme activating enzyme YjjW	25	7
aspS	Aspartate--tRNA ligase	24	1
dinB1	DNA polymerase IV 1	24	2
dmsB_2	Anaerobic dimethyl sulfoxide reductase chain B	24	1
dppB	Dipeptide transport system permease protein DppB	24	1
group_10665	Peptidoglycan D	24	5
group_1129	hypothetical protein	24	6
group_1278	hypothetical protein	24	2
group_1279	hypothetical protein	24	2
group_1397	DNA primase TraC	24	8
group_14593	Ribosomal protein S12 methylthiotransferase RimO	24	2
group_1510	hypothetical protein	24	1
group_1680	hypothetical protein	24	8
group_16804	PFL-like enzyme TdcE	24	5
group_3745	Malto-oligosyltrehalose trehalohydrolase	24	3
group_4653	hypothetical protein	24	1
group_4980	Polysulfide reductase chain A	24	2
group_7665	hypothetical protein	24	1
group_8285	Mobilization protein A	24	6
group_9599	hypothetical protein	24	6
lplA	Lipoate-protein ligase A	24	6
matP	Macrodomain Ter protein	24	1
mrr	Mrr restriction system protein	24	7
mukB	Chromosome partition protein MukB	24	22
patB_2	Cystathionine beta-lyase PatB	24	4
pykA	Pyruvate kinase II	24	3
rne	Ribonuclease E	24	17
sbcC	Nuclease SbcCD subunit C	24	23
selU	tRNA 2-selenouridine synthase	24	2
truB	tRNA pseudouridine synthase B	24	3
wecF	TDP-N-acetylfucosamine:lipid II N-acetylfucosaminyltransferase	24	2
wzc	Tyrosine-protein kinase wzc	24	5
ybaL	Inner membrane protein YbaL	24	13
ydhX_2	putative ferredoxin-like protein YdhX	24	0
yjhB_1	Putative metabolite transport protein YjhB	24	3
aceK	Isocitrate dehydrogenase kinase/phosphatase	23	3
adiC	Arginine/agmatine antiporter	23	4
appB_2	Cytochrome bd-II ubiquinol oxidase subunit 2	23	10
aspT_1	Aspartate/alanine antiporter	23	2
chiA_2	Chitinase A	23	11
clsA	Cardiolipin synthase A	23	4
clsC	Cardiolipin synthase C	23	5
cutC_2	Choline trimethylamine-lyase	23	5
dsbD_1	Thiol:disulfide interchange protein DsbD	23	4
edd	Phosphogluconate dehydratase	23	4
faeE	Chaperone protein FaeE	23	1
gcdC	Methylmalonyl-CoA carboxyltransferase 5S subunit	23	3
gcvT	Aminomethyltransferase	23	1
group_10089	hypothetical protein	23	0
group_1107	hypothetical protein	23	2
group_12834	3-keto-L-gulonate-6-phosphate decarboxylase UlaD	23	2
group_13227	hypothetical protein	23	1
group_14558	hypothetical protein	23	2
group_1759	Aminoglycoside N(6')-acetyltransferase type 1	23	3
group_1771	hypothetical protein	23	4
group_18597	hypothetical protein	23	4
group_2220	hypothetical protein	23	6
group_3001	hypothetical protein	23	5
group_4470	hypothetical protein	23	1
group_5394	hypothetical protein	23	6
group_8022	hypothetical protein	23	1
group_8508	hypothetical protein	23	3
group_9087	hypothetical protein	23	2
group_998	hypothetical protein	23	2
kdsA	2-dehydro-3-deoxyphosphooctonate aldolase	23	0
lon_3	Lon protease	23	1
mdoD	Glucans biosynthesis protein D	23	6
nagZ	Beta-hexosaminidase	23	1
ompC_1	Outer membrane protein C	23	4
sucD	Succinate--CoA ligase [ADP-forming] subunit alpha	23	2
tauR	HTH-type transcriptional regulator TauR	23	0
ttuB_1	Putative tartrate transporter	23	2
wecE	dTDP-4-amino-4	23	0
yaiY	Inner membrane protein YaiY	23	0
yflS_2	Putative malate transporter YflS	23	2
adhB_1	Alcohol dehydrogenase 2	22	2
bcsA	Cellulose synthase catalytic subunit [UDP-forming]	22	8
bcsB	Cyclic di-GMP-binding protein	22	2
deaD	ATP-dependent RNA helicase DeaD	22	3
dinG_2	putative ATP-dependent helicase DinG	22	3
eutC	Ethanolamine ammonia-lyase light chain	22	3
fdoH	Formate dehydrogenase-O iron-sulfur subunit	22	2
fepE	Ferric enterobactin transport protein FepE	22	1
glnA	Glutamine synthetase	22	5
gltA	Citrate synthase	22	1
group_1105	hypothetical protein	22	4
group_13518	hypothetical protein	22	3
group_19278	hypothetical protein	22	0
group_21616	hypothetical protein	22	1
group_2246	Prophage integrase IntA	22	7
group_266	Methylmalonyl-CoA carboxyltransferase 5S subunit	22	0
group_29968	Exodeoxyribonuclease 7 large subunit	22	0
group_4990	putative diguanylate cyclase YedQ	22	2
group_7898	hypothetical protein	22	0
hutI	Imidazolonepropionase	22	4
icaB	Poly-beta-1	22	7
ilvG	Acetolactate synthase isozyme 2 large subunit	22	5
kdsD	Arabinose 5-phosphate isomerase KdsD	22	0
limB	Limonene 1	22	24
lptB_1	Lipopolysaccharide export system ATP-binding protein LptB	22	2
lptG	Lipopolysaccharide export system permease protein LptG	22	4
metL	Bifunctional aspartokinase/homoserine dehydrogenase 2	22	8
mgtA	Magnesium-transporting ATPase	22	24
pabA	Aminodeoxychorismate synthase component 2	22	2
pduC	Propanediol dehydratase large subunit	22	3
pflB	Formate acetyltransferase 1	22	1
pqiA	Paraquat-inducible protein A	22	0
pqiB_1	Paraquat-inducible protein B	22	6
prr	Gamma-aminobutyraldehyde dehydrogenase	22	5
purA	Adenylosuccinate synthetase	22	5
sifA_1	Secreted effector protein SifA	22	4
spoT	Bifunctional (p)ppGpp synthase/hydrolase SpoT	22	0
steC	Secreted effector kinase SteC	22	3
sufB	FeS cluster assembly protein SufB	22	2
sufD	FeS cluster assembly protein SufD	22	3
thiD	Hydroxymethylpyrimidine/phosphomethylpyrimidine kinase	22	0
ycjG	L-Ala-D/L-Glu epimerase	22	0
yheI	putative multidrug resistance ABC transporter ATP-binding/permease protein YheI	22	4
atsA_2	Arylsulfatase	21	1
btuR	Cob(I)yrinic acid a	21	2
ccmK	Carbon dioxide-concentrating mechanism protein CcmK	21	3
citG_2	2-(5''-triphosphoribosyl)-3'-dephosphocoenzyme-A synthase	21	0
codB	Cytosine permease	21	6
cstA	Carbon starvation protein A	21	9
dcm	DNA-cytosine methyltransferase	21	2
dsbD_2	Thiol:disulfide interchange protein DsbD	21	0
ecoRIIR	Type-2 restriction enzyme EcoRII	21	2
fdhD	Sulfurtransferase FdhD	21	23
fdm	putative zinc-binding alcohol dehydrogenase	21	13
fucK	L-fuculokinase	21	5
glpD	Aerobic glycerol-3-phosphate dehydrogenase	21	5
group_10855	Sensor protein KdpD	21	3
group_11186	Dimethyl sulfoxide reductase DmsA	21	9
group_12177	Actin cross-linking toxin VgrG1	21	1
group_127	Outer membrane protein IcsA autotransporter	21	1
group_1292	DNA adenine methylase	21	3
group_12947	Arsenical pump-driving ATPase	21	1
group_13038	hypothetical protein	21	1
group_132	hypothetical protein	21	1
group_13713	hypothetical protein	21	2
group_13937	Chromosome-partitioning protein Spo0J	21	5
group_2093	hypothetical protein	21	0
group_2896	hypothetical protein	21	0
group_3114	hypothetical protein	21	7
group_4902	Beta-glucanase	21	2
group_5062	Deacetylase	21	3
group_5215	Single-stranded DNA-binding protein DdrA	21	2
group_7267	hypothetical protein	21	1
group_7729	hypothetical protein	21	6
hcr	NADH oxidoreductase HCR	21	1
mrcB	Penicillin-binding protein 1B	21	0
mscM	Miniconductance mechanosensitive channel MscM	21	11
nuoC	NADH-quinone oxidoreductase subunit C/D	21	1
ompN_1	Outer membrane protein N	21	1
pmbA	Metalloprotease PmbA	21	9
proA	Gamma-glutamyl phosphate reductase	21	0
rcsC	Sensor histidine kinase RcsC	21	11
sadB	Inner membrane lipoprotein SadB	21	1
sucB	Dihydrolipoyllysine-residue succinyltransferase component of 2-oxoglutarate dehydrogenase complex	21	9
tesB	Acyl-CoA thioesterase 2	21	1
tolC_1	Outer membrane protein TolC	21	3
ulaC_3	Ascorbate-specific PTS system EIIA component	21	1
yhjV	Inner membrane transport protein YhjV	21	4
yigL	Pyridoxal phosphate phosphatase YigL	21	3
aceB	Malate synthase A	20	1
barA	Signal transduction histidine-protein kinase BarA	20	5
carA	Carbamoyl-phosphate synthase small chain	20	2
cfiA	Methylmalonyl-CoA carboxyltransferase 5S subunit	20	1
cpdB	2'	20	1
cptA	Phosphoethanolamine transferase CptA	20	3
deoA	Thymidine phosphorylase	20	2
eutD	Ethanolamine utilization protein EutD	20	0
fhuC	Iron(3+)-hydroxamate import ATP-binding protein FhuC	20	1
glyQ	Glycine--tRNA ligase alpha subunit	20	3
gntU	Low-affinity gluconate transporter	20	5
group_10167	hypothetical protein	20	3
group_10288	hypothetical protein	20	0
group_11781	hypothetical protein	20	0
group_12120	hypothetical protein	20	0
group_12898	Alpha-xylosidase BoGH31A	20	1
group_1705	hypothetical protein	20	18
group_17299	hypothetical protein	20	2
group_18848	Acetyl-S-ACP:malonate ACP transferase	20	0
group_2129	hypothetical protein	20	2
group_22654	hypothetical protein	20	0
group_28404	Sulfite reductase [NADPH] flavoprotein alpha-component	20	1
group_2912	Nicotinamide-nucleotide amidohydrolase PncC	20	2
group_3415	Major exported protein	20	0
group_3777	Deoxyribodipyrimidine photo-lyase	20	0
group_4151	hypothetical protein	20	2
group_5433	hypothetical protein	20	2
group_7788	Secreted effector protein PipB2	20	1
group_806	Putative deoxyribonuclease RhsC	20	2
group_8840	hypothetical protein	20	4
group_9040	Selenocysteine-specific elongation factor	20	4
group_9367	hypothetical protein	20	3
gshA	Glutamate--cysteine ligase	20	3
holC	DNA polymerase III subunit chi	20	0
htpG	Chaperone protein HtpG	20	0
kdgM	Oligogalacturonate-specific porin KdgM	20	1
lip_1_2	''	20	13
madD	Malonyl-S-ACP:biotin-protein carboxyltransferase MADD	20	1
menB	1	20	0
mnmG	tRNA uridine 5-carboxymethylaminomethyl modification enzyme MnmG	20	1
mtlD	Mannitol-1-phosphate 5-dehydrogenase	20	6
murF	UDP-N-acetylmuramoyl-tripeptide--D-alanyl-D-alanine ligase	20	0
papC_1	Outer membrane usher protein PapC	20	1
parC	DNA topoisomerase 4 subunit A	20	6
phrB	Deoxyribodipyrimidine photo-lyase	20	5
tsf	Elongation factor Ts	20	0
uhpT	Hexose-6-phosphate:phosphate antiporter	20	1
uvrC	UvrABC system protein C	20	3
ybdK	Putative glutamate--cysteine ligase 2	20	4
yesR	Unsaturated rhamnogalacturonyl hydrolase YesR	20	2
yjjQ	Putative transcription factor YjjQ	20	1
yjjV	putative metal-dependent hydrolase YjjV	20	4
aceA	Isocitrate lyase	19	0
acr3	Arsenical-resistance protein Acr3	19	0
argS	Arginine--tRNA ligase	19	2
asnB	Asparagine synthetase B [glutamine-hydrolyzing]	19	5
asrB	Anaerobic sulfite reductase subunit B	19	2
bcsZ	Endoglucanase	19	5
bisC	Biotin sulfoxide reductase	19	4
btr	HTH-type transcriptional activator Btr	19	1
cfaE	CFA/I fimbrial subunit E	19	14
cobS	Adenosylcobinamide-GDP ribazoletransferase	19	2
dadX	Alanine racemase	19	4
dppB_2	Dipeptide transport system permease protein DppB	19	3
galP	Galactose-proton symporter	19	3
gltI	Glutamate/aspartate import solute-binding protein	19	2
gor	Glutathione reductase	19	0
group_12418	hypothetical protein	19	0
group_1495	hypothetical protein	19	4
group_15288	CRISPR system Cascade subunit CasA	19	1
group_16101	putative type I restriction enzymeP M protein	19	0
group_16951	hypothetical protein	19	6
group_16996	Choline trimethylamine-lyase	19	4
group_1961	hypothetical protein	19	0
group_20287	Acetyltransferase	19	3
group_2295	Deubiquitinase SseL	19	1
group_25442	Propanediol utilization protein PduU	19	0
group_2719	hypothetical protein	19	1
group_2770	putative lipoprotein YfhM	19	4
group_333	hypothetical protein	19	3
group_3679	hypothetical protein	19	0
group_3804	Sulfoquinovose isomerase	19	11
group_5435	hypothetical protein	19	5
group_5668	Cytochrome c-type biogenesis protein CcmF	19	0
group_6760	hypothetical protein	19	0
group_69	hypothetical protein	19	0
group_817	hypothetical protein	19	4
group_9254	hypothetical protein	19	5
group_976	hypothetical protein	19	2
hutU	Urocanate hydratase	19	1
kdgT_1	hypothetical protein	19	27
lacG	Lactose transport system permease protein LacG	19	0
lamB	Maltoporin	19	0
lpxH	UDP-2	19	0
mrdB	Peptidoglycan glycosyltransferase MrdB	19	1
murC	UDP-N-acetylmuramate--L-alanine ligase	19	1
nudC	NADH pyrophosphatase	19	2
opgE	Phosphoethanolamine transferase OpgE	19	2
prfC	Peptide chain release factor RF3	19	2
putP	Sodium/proline symporter	19	4
slrP	E3 ubiquitin-protein ligase SlrP	19	4
sopE2	Guanine nucleotide exchange factor sopE2	19	0
sseJ	Secreted effector protein SseJ	19	0
torC	Cytochrome c-type protein TorC	19	1
torR	TorCAD operon transcriptional regulatory protein TorR	19	3
tus	DNA replication terminus site-binding protein	19	2
ulaF	L-ribulose-5-phosphate 4-epimerase UlaF	19	1
ybdL	Methionine aminotransferase	19	2
ybgD	putative fimbrial-like protein YbgD	19	5
ybiR	Inner membrane protein YbiR	19	26
ydcP_2	putative protease YdcP	19	6
yhhW_2	Quercetin 2	19	9
acnA	Aconitate hydratase A	18	5
adhB_2	Alcohol dehydrogenase 2	18	12
alkB	Alpha-ketoglutarate-dependent dioxygenase AlkB	18	1
bioA	Adenosylmethionine-8-amino-7-oxononanoate aminotransferase	18	2
casA	CRISPR system Cascade subunit CasA	18	2
cbiM	Cobalt transport protein CbiM	18	1
cheV	Chemotaxis protein CheV	18	2
csiD	Protein CsiD	18	4
cyaA	Adenylate cyclase	18	1
cysP	Thiosulfate-binding protein	18	1
dacB	D-alanyl-D-alanine carboxypeptidase DacB	18	4
dcuD	Putative cryptic C4-dicarboxylate transporter DcuD	18	13
dgaE_2	D-glucosaminate-6-phosphate ammonia lyase	18	5
dusA	tRNA-dihydrouridine(20/20a) synthase	18	7
fbp	Fructose-1	18	0
gnu	N-acetyl-alpha-D-glucosaminyl-diphospho-ditrans	18	1
gppA	Guanosine-5'-triphosphate	18	3
group_10090	hypothetical protein	18	1
group_1024	hypothetical protein	18	10
group_10846	hypothetical protein	18	3
group_1109	hypothetical protein	18	6
group_11376	hypothetical protein	18	1
group_11871	hypothetical protein	18	10
group_13470	hypothetical protein	18	1
group_1420	Actin cross-linking toxin VgrG1	18	2
group_1498	hypothetical protein	18	5
group_17429	hypothetical protein	18	0
group_1892	hypothetical protein	18	3
group_19860	hypothetical protein	18	2
group_2411	Alpha-xylosidase	18	2
group_2480	hypothetical protein	18	1
group_2664	hypothetical protein	18	8
group_2925	Prophage integrase IntS	18	2
group_29537	hypothetical protein	18	2
group_3268	Sulfoquinovosidase	18	3
group_3347	DNA primase TraC	18	3
group_338	hypothetical protein	18	1
group_3650	hypothetical protein	18	2
group_4728	hypothetical protein	18	4
group_4899	Chaperone protein ClpB	18	0
group_5282	hypothetical protein	18	0
group_6933	C4-dicarboxylate TRAP transporter large permease protein DctM	18	2
group_7640	hypothetical protein	18	3
group_7667	hypothetical protein	18	0
group_7718	Extracellular exo-alpha-(1->5)-L-arabinofuranosidase	18	1
group_7924	Gamma-glutamyltranspeptidase	18	1
group_8492	PTS system glucitol/sorbitol-specific EIIB component	18	2
hemN_2	Oxygen-independent coproporphyrinogen III oxidase	18	0
hisG	ATP phosphoribosyltransferase	18	2
icd	Isocitrate dehydrogenase [NADP]	18	0
ilvB	Acetolactate synthase isozyme 1 large subunit	18	1
ilvI	Acetolactate synthase isozyme 3 large subunit	18	10
kduD	2-dehydro-3-deoxy-D-gluconate 5-dehydrogenase	18	5
madA	Acetyl-S-ACP:malonate ACP transferase	18	1
maeB	NADP-dependent malic enzyme	18	2
mdtC	Multidrug resistance protein MdtC	18	3
mntH	Divalent metal cation transporter MntH	18	4
murE	UDP-N-acetylmuramoyl-L-alanyl-D-glutamate--2	18	2
nadB	L-aspartate oxidase	18	3
nfsB	Oxygen-insensitive NAD(P)H nitroreductase	18	0
oppF_1	Oligopeptide transport ATP-binding protein OppF	18	1
pstA	Phosphate transport system permease protein PstA	18	3
purE	N5-carboxyaminoimidazole ribonucleotide mutase	18	1
recQ	ATP-dependent DNA helicase RecQ	18	0
sppA	Protease 4	18	3
tag	DNA-3-methyladenine glycosylase 1	18	4
thrA	Bifunctional aspartokinase/homoserine dehydrogenase 1	18	3
tig	Trigger factor	18	2
tktA_2	Transketolase 1	18	4
trpS	Tryptophan--tRNA ligase	18	3
uhpB	Signal transduction histidine-protein kinase/phosphatase UhpB	18	4
xanP	Xanthine permease XanP	18	5
yhdJ_2	DNA adenine methyltransferase YhdJ	18	0
yicL	putative inner membrane transporter YicL	18	3
yjgH	RutC family protein YjgH	18	3
araB	Ribulokinase	17	12
argH	Argininosuccinate lyase	17	0
cdh	CDP-diacylglycerol pyrophosphatase	17	5
cheA	Chemotaxis protein CheA	17	4
dbpA_1	hypothetical protein	17	0
ddlA	D-alanine--D-alanine ligase A	17	1
fruA	PTS system fructose-specific EIIB'BC component	17	4
group_10377	Phenylacetaldehyde dehydrogenase	17	3
group_10474	Respiratory nitrate reductase 1 alpha chain	17	5
group_11110	hypothetical protein	17	0
group_11112	hypothetical protein	17	0
group_11253	Methionine synthase	17	9
group_13482	hypothetical protein	17	1
group_15138	hypothetical protein	17	8
group_1516	hypothetical protein	17	3
group_15468	hypothetical protein	17	1
group_15994	D-arabitol-phosphate dehydrogenase	17	1
group_17276	Outer membrane usher protein YehB	17	1
group_17286	hypothetical protein	17	3
group_17962	hypothetical protein	17	3
group_2013	Cytochrome c-type biogenesis protein CcmH	17	1
group_25770	Type I restriction enzyme EcoR124II R protein	17	0
group_2643	hypothetical protein	17	3
group_2646	hypothetical protein	17	1
group_2728	Invasin	17	9
group_3301	hypothetical protein	17	1
group_41352	hypothetical protein	17	0
group_4563	hypothetical protein	17	0
group_49	hypothetical protein	17	2
group_490	hypothetical protein	17	2
group_5281	hypothetical protein	17	0
group_542	Prophage integrase IntA	17	1
group_689	hypothetical protein	17	0
group_6948	hypothetical protein	17	2
group_7114	Purine ribonucleoside efflux pump NepI	17	10
group_7404	Prophage integrase IntS	17	8
group_7584	hypothetical protein	17	6
group_7914	DNA adenine methylase	17	0
group_830	hypothetical protein	17	6
group_8674	hypothetical protein	17	0
iadA	Isoaspartyl dipeptidase	17	2
ifcA	Fumarate reductase flavoprotein subunit	17	0
lapB	Lipopolysaccharide assembly protein B	17	3
lepA	Elongation factor 4	17	1
lpdA	Dihydrolipoyl dehydrogenase	17	2
malQ	4-alpha-glucanotransferase	17	0
mdtB	Multidrug resistance protein MdtB	17	2
metF	5	17	0
mglA	Galactose/methyl galactoside import ATP-binding protein MglA	17	1
mltF	Membrane-bound lytic murein transglycosylase F	17	3
nirC	Nitrite transporter NirC	17	4
nrfA	Cytochrome c-552	17	4
otsB	Trehalose-6-phosphate phosphatase	17	0
patB_1	Cystathionine beta-lyase PatB	17	2
pbpG	D-alanyl-D-alanine endopeptidase	17	1
phoU	Phosphate-specific transport system accessory protein PhoU	17	2
prpB	2-methylisocitrate lyase	17	2
prpC	2-methylcitrate synthase	17	2
prpD	2-methylcitrate dehydratase	17	0
pstS	Phosphate-binding protein PstS	17	2
ptsI_1	Phosphoenolpyruvate-protein phosphotransferase	17	1
sseC	Secreted effector protein SseC	17	0
tilS	tRNA(Ile)-lysidine synthase	17	0
tmk	Thymidylate kinase	17	0
torA_1	Trimethylamine-N-oxide reductase 1	17	0
treZ	Malto-oligosyltrehalose trehalohydrolase	17	3
tyrR	Transcriptional regulatory protein TyrR	17	5
ybhF	putative ABC transporter ATP-binding protein YbhF	17	1
yfdH_1	Prophage bactoprenol glucosyl transferase	17	4
yieH	6-phosphogluconate phosphatase	17	1
yihP_2	Putative 2	17	3
ymdB_2	O-acetyl-ADP-ribose deacetylase	17	0
ynfE_2	Putative dimethyl sulfoxide reductase chain YnfE	17	1
adaA	Bifunctional transcriptional activator/DNA repair enzyme AdaA	16	1
ansB_1	L-asparaginase	16	4
atpD	ATP synthase subunit beta	16	0
bglA	6-phospho-beta-glucosidase BglA	16	3
dpaL	Diaminopropionate ammonia-lyase	16	1
dpp5	Dipeptidyl-peptidase 5	16	1
eptA	Phosphoethanolamine transferase EptA	16	5
etfA	Electron transfer flavoprotein subunit alpha	16	1
ettA	Energy-dependent translational throttle protein EttA	16	2
fhuD	Iron(3+)-hydroxamate-binding protein FhuD	16	6
fliK	Flagellar hook-length control protein	16	1
folD	Bifunctional protein FolD protein	16	0
frlB_1	Fructosamine deglycase FrlB	16	3
glgB	1	16	5
glnL	Nitrogen regulation protein NR(II)	16	1
group_10187	Putative deoxyribonuclease RhsC	16	1
group_11226	Phosphoglycerol transferase I	16	0
group_11543	Chaperone protein ClpB	16	1
group_11881	putative ABC transporter ATP-binding protein YbhF	16	2
group_12368	hypothetical protein	16	0
group_1248	hypothetical protein	16	4
group_12692	hypothetical protein	16	1
group_14257	hypothetical protein	16	1
group_14408	hypothetical protein	16	1
group_15165	Secreted effector protein PipB2	16	1
group_15522	2	16	1
group_15649	hypothetical protein	16	1
group_15973	hypothetical protein	16	0
group_15986	hypothetical protein	16	3
group_16640	hypothetical protein	16	0
group_17056	putative GTP-binding protein YjiA	16	2
group_18155	DNA adenine methylase	16	0
group_18528	Adenylosuccinate synthetase	16	2
group_18904	hypothetical protein	16	0
group_20050	Sulfite reductase [NADPH] flavoprotein alpha-component	16	0
group_21986	hypothetical protein	16	1
group_24348	hypothetical protein	16	3
group_3185	hypothetical protein	16	1
group_3270	hypothetical protein	16	0
group_3965	hypothetical protein	16	1
group_4070	Prophage integrase IntA	16	0
group_4291	Glucarate dehydratase	16	1
group_502	hypothetical protein	16	3
group_582	Autotransporter adhesin SadA	16	5
group_6197	Poly-beta-1	16	2
group_6212	Inner membrane transporter YjeM	16	4
group_7007	tRNA(fMet)-specific endonuclease VapC	16	0
group_813	Putative deoxyribonuclease RhsC	16	0
group_8477	Methylmalonyl-CoA mutase	16	6
group_9855	hypothetical protein	16	1
group_9941	Acetyl-coenzyme A synthetase	16	2
group_9983	hypothetical protein	16	4
hemE	Uroporphyrinogen decarboxylase	16	3
hemN_1	Oxygen-independent coproporphyrinogen-III oxidase-like protein YqeR	16	3
hisA	1-(5-phosphoribosyl)-5-[(5-phosphoribosylamino)methylideneamino] imidazole-4-carboxamide isomerase	16	1
hslU	ATP-dependent protease ATPase subunit HslU	16	3
lolC	Lipoprotein-releasing system transmembrane protein LolC	16	0
lpp_2	Major outer membrane lipoprotein Lpp	16	1
malZ	Maltodextrin glucosidase	16	11
mltB	Membrane-bound lytic murein transglycosylase B	16	1
nei	Endonuclease 8	16	6
norR	Anaerobic nitric oxide reductase transcription regulator NorR	16	3
nuoN	NADH-quinone oxidoreductase subunit N	16	6
oadG_1	Oxaloacetate decarboxylase gamma chain	16	0
oadG_2	Oxaloacetate decarboxylase gamma chain	16	0
ompA	Outer membrane protein A	16	1
pgl	6-phosphogluconolactonase	16	2
pntA	NAD(P) transhydrogenase subunit alpha	16	4
prsE_1	Type I secretion system membrane fusion protein PrsE	16	5
purB	Adenylosuccinate lyase	16	0
radD_2	Putative DNA repair helicase RadD	16	8
rarA	Replication-associated recombination protein A	16	2
rbsC	Ribose import permease protein RbsC	16	4
rhaB	Rhamnulokinase	16	9
rimO_2	Ribosomal protein S12 methylthiotransferase RimO	16	4
rsxC_2	Electron transport complex subunit RsxC	16	23
sopD	Secreted effector protein SopD	16	0
thiL	Thiamine-monophosphate kinase	16	3
thrC	Threonine synthase	16	0
ulaA_2	Ascorbate-specific PTS system EIIC component	16	3
xseA	Exodeoxyribonuclease 7 large subunit	16	0
yadH	Inner membrane transport permease YadH	16	0
ybfF	Esterase YbfF	16	2
yccM	Putative electron transport protein YccM	16	1
ycfS	putative L	16	5
ydcP_1	putative protease YdcP	16	9
ydgI	Putative arginine/ornithine antiporter	16	3
yeaJ	Putative diguanylate cyclase YeaJ	16	14
acrF	Multidrug export protein AcrF	15	10
adrB_2	Putative cyclic-di-GMP phosphodiesterase AdrB	15	2
algC_2	Phosphomannomutase/phosphoglucomutase	15	2
appB_1	Cytochrome bd-II ubiquinol oxidase subunit 2	15	2
arnT	Undecaprenyl phosphate-alpha-4-amino-4-deoxy-L-arabinose arabinosyl transferase	15	0
bioF	8-amino-7-oxononanoate synthase	15	4
citD_2	Citrate lyase acyl carrier protein	15	0
cobT	Nicotinate-nucleotide--dimethylbenzimidazole phosphoribosyltransferase	15	7
cpxA	Sensor histidine kinase CpxA	15	1
csrD	RNase E specificity factor CsrD	15	3
dkgB	2	15	2
dnaE	DNA polymerase III subunit alpha	15	6
dnaN	DNA polymerase III subunit beta	15	2
eutL	Ethanolamine utilization protein EutL	15	1
fadD	Long-chain-fatty-acid--CoA ligase	15	2
fim	Fimbrial subunit type 1	15	4
gltX	Glutamate--tRNA ligase	15	6
gpr_1	L-glyceraldehyde 3-phosphate reductase	15	2
gpsA	Glycerol-3-phosphate dehydrogenase [NAD(P)+]	15	0
group_10938	Prophage integrase IntS	15	0
group_12119	hypothetical protein	15	8
group_12142	hypothetical protein	15	0
group_13026	hypothetical protein	15	0
group_13103	putative autotransporter	15	3
group_13965	Invasin	15	1
group_14547	hypothetical protein	15	2
group_14583	hypothetical protein	15	0
group_15151	Outer membrane porin F	15	1
group_15528	putative lipoprotein YiaD	15	4
group_16011	Type I restriction enzyme EcoKI M protein	15	2
group_16273	hypothetical protein	15	0
group_16449	Outer membrane usher protein HtrE	15	1
group_16641	hypothetical protein	15	0
group_17420	DNA primase	15	3
group_1939	Prophage bactoprenol glucosyl transferase	15	3
group_1958	hypothetical protein	15	0
group_2783	Actin cross-linking toxin VgrG1	15	3
group_3060	hypothetical protein	15	4
group_326	hypothetical protein	15	2
group_3597	hypothetical protein	15	2
group_3667	hypothetical protein	15	1
group_39622	Putative DNA repair helicase RadD	15	0
group_3969	Trehalose-6-phosphate hydrolase	15	0
group_4147	hypothetical protein	15	0
group_5244	DNA topoisomerase 3	15	7
group_5550	hypothetical protein	15	3
group_6424	hypothetical protein	15	7
group_7530	hypothetical protein	15	2
group_7902	hypothetical protein	15	0
group_8378	hypothetical protein	15	1
group_8425	hypothetical protein	15	4
group_8841	hypothetical protein	15	0
group_9023	hypothetical protein	15	0
group_9670	Actin cross-linking toxin VgrG1	15	0
group_988	hypothetical protein	15	4
group_9985	hypothetical protein	15	0
hisH	Imidazole glycerol phosphate synthase subunit HisH	15	0
holB	DNA polymerase III subunit delta'	15	1
hpaB	4-hydroxyphenylacetate 3-monooxygenase oxygenase component	15	8
icsA_1	Outer membrane protein IcsA autotransporter	15	1
leuS	Leucine--tRNA ligase	15	7
mbtI	Salicylate synthase	15	6
mdoH	Glucans biosynthesis glucosyltransferase H	15	1
mdtL	Multidrug resistance protein MdtL	15	2
mepA	Penicillin-insensitive murein endopeptidase	15	2
metN_2	Methionine import ATP-binding protein MetN	15	2
mgtB	Magnesium-transporting ATPase	15	13
moeZ	putative adenylyltransferase/sulfurtransferase MoeZ	15	1
mxiD	Outer membrane protein MxiD	15	6
nlhH	Carboxylesterase NlhH	15	0
oppD_1	Oligopeptide transport ATP-binding protein OppD	15	1
pagP	Lipid A palmitoyltransferase PagP	15	1
phnL	Alpha-D-ribose 1-methylphosphonate 5-triphosphate synthase subunit PhnL	15	0
slp	Outer membrane protein slp	15	2
ssb_2	Plasmid-derived single-stranded DNA-binding protein	15	1
treF	Cytoplasmic trehalase	15	1
trpD	Anthranilate phosphoribosyltransferase	15	1
ttrS	Tetrathionate sensor histidine kinase TtrS	15	6
ugpC	sn-glycerol-3-phosphate import ATP-binding protein UgpC	15	4
ulaD_2	3-keto-L-gulonate-6-phosphate decarboxylase UlaD	15	0
wecD	dTDP-fucosamine acetyltransferase	15	2
yiaJ	DNA-binding transcriptional repressor YiaJ	15	1
yjhB_2	Putative metabolite transport protein YjhB	15	1
ywaD	Aminopeptidase YwaD	15	4
ywlC	Threonylcarbamoyl-AMP synthase	15	0
adh_1	Alcohol dehydrogenase	14	1
araD	L-ribulose-5-phosphate 4-epimerase AraD	14	1
corC_1	Magnesium and cobalt efflux protein CorC	14	5
cutD	Choline trimethylamine-lyase activating enzyme	14	0
dacA	D-alanyl-D-alanine carboxypeptidase DacA	14	0
dinI_2	DNA damage-inducible protein I	14	2
dmsD_3	Tat proofreading chaperone DmsD	14	0
entS	Enterobactin exporter EntS	14	9
eutQ	Ethanolamine utilization protein EutQ	14	0
fecA	Fe(3+) dicitrate transport protein FecA	14	4
fixX	Ferredoxin-like protein FixX	14	0
fre	NAD(P)H-flavin reductase	14	2
fucI	L-fucose isomerase	14	6
glgX_2	Glycogen operon protein GlgX	14	5
gpFI	Putative prophage major tail sheath protein	14	5
group_10192	hypothetical protein	14	0
group_10283	Replicative DNA helicase	14	0
group_1172	E3 ubiquitin-protein ligase SspH2	14	2
group_11744	4-alpha-glucanotransferase	14	1
group_11798	hypothetical protein	14	0
group_11813	Sugar efflux transporter B	14	2
group_11981	Cytochrome c-type biogenesis protein CcmF	14	1
group_12085	hypothetical protein	14	1
group_12214	hypothetical protein	14	1
group_125	Outer membrane protein IcsA autotransporter	14	7
group_12513	Manganese transport system membrane protein MntB	14	3
group_1258	hypothetical protein	14	3
group_1262	Oxaloacetate decarboxylase beta chain	14	1
group_1293	DNA adenine methylase	14	1
group_13189	hypothetical protein	14	1
group_13890	hypothetical protein	14	1
group_14351	PTS system fructose-specific EIIB'BC component	14	2
group_14594	Ribosomal protein S12 methylthiotransferase RimO	14	5
group_14975	hypothetical protein	14	1
group_15740	Glutamate-1-semialdehyde 2	14	2
group_15804	hypothetical protein	14	1
group_166	DNA polymerase IV 1	14	2
group_17239	Non-canonical purine NTP phosphatase	14	0
group_17519	hypothetical protein	14	0
group_17616	hypothetical protein	14	2
group_18053	hypothetical protein	14	1
group_18606	Type-1 restriction enzyme R protein	14	3
group_18801	ABC transporter ATP-binding protein uup	14	1
group_19253	hypothetical protein	14	0
group_1943	hypothetical protein	14	1
group_1956	hypothetical protein	14	6
group_2074	Outer membrane protein N	14	0
group_23019	hypothetical protein	14	2
group_24438	Multifunctional conjugation protein TraI	14	0
group_25038	Acetyltransferase Pat	14	1
group_25089	hypothetical protein	14	1
group_2522	hypothetical protein	14	5
group_25404	hypothetical protein	14	0
group_2667	hypothetical protein	14	4
group_3576	hypothetical protein	14	2
group_4404	hypothetical protein	14	0
group_47	hypothetical protein	14	2
group_4892	hypothetical protein	14	1
group_525	Prophage integrase IntA	14	3
group_5353	Uridine phosphorylase	14	1
group_5417	hypothetical protein	14	4
group_5828	Nitric oxide reductase FlRd-NAD(+) reductase	14	4
group_6027	hypothetical protein	14	3
group_6106	6-deoxy-6-sulfogluconolactonase	14	4
group_649	hypothetical protein	14	2
group_692	hypothetical protein	14	0
group_7207	hypothetical protein	14	5
group_7386	Chromosome partitioning protein ParA	14	0
group_7512	hypothetical protein	14	1
group_8468	hypothetical protein	14	2
group_8902	Putative transposon Tn552 DNA-invertase bin3	14	2
group_9074	hypothetical protein	14	5
group_9337	Magnesium-transporting ATPase	14	1
group_9874	hypothetical protein	14	0
guaC	GMP reductase	14	2
hoxN	High-affinity nickel transport protein	14	3
hutH	Histidine ammonia-lyase	14	3
igaA	Intracellular growth attenuator protein igaA	14	9
ilvA	L-threonine dehydratase biosynthetic IlvA	14	0
kgtP_1	Proline/betaine transporter	14	4
livK	Leucine-specific-binding protein	14	3
lldP	Putative L-lactate dehydrogenase operon regulatory protein	14	3
lon_2	Lon protease	14	1
madB	Carboxybiotin decarboxylase	14	0
mtgA	Biosynthetic peptidoglycan transglycosylase	14	6
mug	G/U mismatch-specific DNA glycosylase	14	3
nqo9	NADH-quinone oxidoreductase subunit 9	14	0
nudG	CTP pyrophosphohydrolase	14	1
nusA	Transcription termination/antitermination protein NusA	14	0
plsB	Glycerol-3-phosphate acyltransferase	14	3
purT	Formate-dependent phosphoribosylglycinamide formyltransferase	14	1
rapA	RNA polymerase-associated protein RapA	14	5
recD	RecBCD enzyme subunit RecD	14	6
recD2	ATP-dependent RecD-like DNA helicase	14	0
rep	ATP-dependent DNA helicase Rep	14	3
rfbB	dTDP-glucose 4	14	1
rhaM	L-rhamnose mutarotase	14	0
rlmB_1	23S rRNA (guanosine-2'-O-)-methyltransferase RlmB	14	0
rlmN	Dual-specificity RNA methyltransferase RlmN	14	0
rluA	Ribosomal large subunit pseudouridine synthase A	14	1
soj	Sporulation initiation inhibitor protein Soj	14	6
speA	Biosynthetic arginine decarboxylase	14	0
speF	Inducible ornithine decarboxylase	14	4
torT	Periplasmic protein TorT	14	6
treC	Trehalose-6-phosphate hydrolase	14	5
yahB	putative HTH-type transcriptional regulator YahB	14	1
yecS_1	L-cystine transport system permease protein YecS	14	0
yedK	Putative SOS response-associated peptidase YedK	14	9
yicJ_3	Inner membrane symporter YicJ	14	2
yjgN	Inner membrane protein YjgN	14	3
yjiA	putative GTP-binding protein YjiA	14	0
adk	Adenylate kinase	13	2
ahpF	Alkyl hydroperoxide reductase subunit F	13	4
argK	GTPase ArgK	13	2
ata	Adhesin Ata autotransporter	13	13
cbiJ	Cobalt-precorrin-6A reductase	13	0
ccmH_2	Cytochrome c-type biogenesis protein CcmH	13	5
clcD_2	hypothetical protein	13	2
crhR	RNA helicase CrhR	13	6
cybC	Soluble cytochrome b562	13	0
cynR_2	HTH-type transcriptional regulator CynR	13	0
fkpA	FKBP-type peptidyl-prolyl cis-trans isomerase FkpA	13	2
ftsI_1	Peptidoglycan D	13	0
ftsZ	Cell division protein FtsZ	13	0
gcvR	Glycine cleavage system transcriptional repressor	13	1
gltS	Sodium/glutamate symporter	13	3
gpr_2	L-glyceraldehyde 3-phosphate reductase	13	2
group_1003	hypothetical protein	13	0
group_10596	hypothetical protein	13	2
group_10609	hypothetical protein	13	0
group_10990	hypothetical protein	13	1
group_11335	hypothetical protein	13	5
group_12375	hypothetical protein	13	0
group_12376	hypothetical protein	13	4
group_12531	hypothetical protein	13	0
group_12787	hypothetical protein	13	3
group_13428	Methyl-accepting chemotaxis protein III	13	3
group_1370	hypothetical protein	13	1
group_14541	hypothetical protein	13	1
group_14670	Sodium-potassium/proton antiporter ChaA	13	2
group_14746	Phenylalanine-specific permease	13	3
group_14788	hypothetical protein	13	1
group_15530	Periplasmic dipeptide transport protein	13	4
group_1559	hypothetical protein	13	0
group_15727	hypothetical protein	13	0
group_16079	Prophage integrase IntA	13	2
group_16102	hypothetical protein	13	2
group_16314	Inositol phosphate phosphatase SopB	13	0
group_16657	hypothetical protein	13	1
group_16761	Hexose-6-phosphate:phosphate antiporter	13	4
group_16917	Oligopeptide transport ATP-binding protein OppF	13	3
group_17164	Putative alkyl/aryl-sulfatase YjcS	13	1
group_17351	Malonyl-S-ACP:biotin-protein carboxyltransferase MADC	13	2
group_17927	hypothetical protein	13	0
group_19221	hypothetical protein	13	2
group_20901	putative siderophore transport system ATP-binding protein YusV	13	1
group_24315	hypothetical protein	13	0
group_26380	hypothetical protein	13	0
group_2786	Protein YceI	13	1
group_30377	putative type I restriction enzymeP M protein	13	1
group_3453	hypothetical protein	13	0
group_415	Flagellin	13	0
group_48927	Gamma-glutamyltranspeptidase	13	1
group_5761	Dihydrolipoyllysine-residue acetyltransferase component of pyruvate dehydrogenase complex	13	2
group_620	hypothetical protein	13	6
group_625	hypothetical protein	13	0
group_6562	hypothetical protein	13	1
group_701	hypothetical protein	13	2
group_7066	hypothetical protein	13	0
group_7532	hypothetical protein	13	2
group_7674	hypothetical protein	13	3
group_7956	hypothetical protein	13	2
group_83913	hypothetical protein	13	1
group_8733	Secreted effector kinase SteC	13	0
group_920	hypothetical protein	13	2
group_9489	hypothetical protein	13	0
group_9792	hypothetical protein	13	10
hmo	Lactate 2-monooxygenase	13	0
hoxK	Uptake hydrogenase small subunit	13	5
hpt	Hypoxanthine phosphoribosyltransferase	13	2
lplT	Lysophospholipid transporter LplT	13	5
malP_1	Maltodextrin phosphorylase	13	3
malS	Periplasmic alpha-amylase	13	5
melR	Melibiose operon regulatory protein	13	4
mltD	Membrane-bound lytic murein transglycosylase D	13	4
nadR	Trifunctional NAD biosynthesis/regulator protein NadR	13	1
noc_2	Nucleoid occlusion protein	13	1
norV	Anaerobic nitric oxide reductase flavorubredoxin	13	2
phnK	Putative phosphonates utilization ATP-binding protein PhnK	13	0
pnuC_2	Nicotinamide riboside transporter PnuC	13	0
ppiB	Peptidyl-prolyl cis-trans isomerase B	13	0
ppsA	Phosphoenolpyruvate synthase	13	4
priA	Primosomal protein N'	13	1
psrA	Polysulfide reductase chain A	13	10
ptrB	Protease 2	13	2
ptsG	PTS system glucose-specific EIICB component	13	5
purK	N5-carboxyaminoimidazole ribonucleotide synthase	13	1
qorA	Quinone oxidoreductase 1	13	2
qseE	Sensor histidine kinase QseE	13	0
rbn	Ribonuclease BN	13	5
rclR_2	RCS-specific HTH-type transcriptional activator RclR	13	1
rlmL	Ribosomal RNA large subunit methyltransferase K/L	13	1
rpsA_1	30S ribosomal protein S1	13	7
sdaA	L-serine dehydratase 1	13	0
selA	L-seryl-tRNA(Sec) selenium transferase	13	0
sfsA	Sugar fermentation stimulation protein A	13	3
spaK	Surface presentation of antigens protein SpaK	13	0
tehB_2	Tellurite methyltransferase	13	1
tpiA	Triosephosphate isomerase	13	2
traD	Coupling protein TraD	13	0
trmL	tRNA (cytidine(34)-2'-O)-methyltransferase	13	2
ulaB_2	Ascorbate-specific PTS system EIIB component	13	0
ung	Uracil-DNA glycosylase	13	0
uppP	Undecaprenyl-diphosphatase	13	1
wzzB	Chain length determinant protein	13	8
xerH	Tyrosine recombinase XerH	13	8
ybhL_1	Inner membrane protein YbhL	13	2
ybiT	putative ABC transporter ATP-binding protein YbiT	13	0
yejK	Nucleoid-associated protein YejK	13	1
yhaK	Pirin-like protein YhaK	13	0
afr	1	12	3
amtB	Ammonia channel	12	3
asrA	Anaerobic sulfite reductase subunit A	12	0
chiP	Chitoporin	12	4
coaA_1	Pantothenate kinase	12	0
cshA	DEAD-box ATP-dependent RNA helicase CshA	12	3
cycA	D-serine/D-alanine/glycine transporter	12	5
dcm_2	DNA-cytosine methyltransferase	12	0
dppC_1	Dipeptide transport system permease protein DppC	12	1
dsdX	DsdX permease	12	1
elfC	putative outer membrane usher protein ElfC	12	8
entC	Isochorismate synthase EntC	12	0
esiB_3	Secretory immunoglobulin A-binding protein EsiB	12	1
fabR	HTH-type transcriptional repressor FabR	12	1
feoC	putative [Fe-S]-dependent transcriptional repressor FeoC	12	0
fepA	Ferrienterobactin receptor	12	3
fes_1	Enterochelin esterase	12	1
frdA	Fumarate reductase flavoprotein subunit	12	0
gcvH	Glycine cleavage system H protein	12	1
group_10623	Citrate-sodium symporter	12	1
group_10773	hypothetical protein	12	0
group_11055	hypothetical protein	12	2
group_119	hypothetical protein	12	10
group_12056	hypothetical protein	12	0
group_12159	Sensor histidine kinase RcsC	12	3
group_12349	hypothetical protein	12	0
group_12468	Signal transduction histidine-protein kinase/phosphatase UhpB	12	0
group_13067	Hydrogenase-1 small chain	12	0
group_13274	hypothetical protein	12	4
group_13342	hypothetical protein	12	0
group_13349	hypothetical protein	12	1
group_13856	Inner membrane symporter YicJ	12	0
group_13989	Prophage integrase IntA	12	0
group_14108	Quinoprotein glucose dehydrogenase	12	2
group_14131	hypothetical protein	12	2
group_1419	Pyocin-S2	12	4
group_144	hypothetical protein	12	0
group_14581	hypothetical protein	12	7
group_14879	Propanediol utilization protein PduV	12	0
group_14994	hypothetical protein	12	0
group_16207	hypothetical protein	12	2
group_16407	hypothetical protein	12	1
group_16659	hypothetical protein	12	2
group_17275	hypothetical protein	12	1
group_1742	hypothetical protein	12	3
group_17707	hypothetical protein	12	1
group_18226	hypothetical protein	12	0
group_1828	hypothetical protein	12	2
group_18678	hypothetical protein	12	0
group_1944	hypothetical protein	12	2
group_20274	hypothetical protein	12	1
group_2053	DNA translocase FtsK	12	10
group_22299	hypothetical protein	12	2
group_22395	2	12	0
group_22401	Outer membrane protein assembly factor BamA	12	16
group_22474	hypothetical protein	12	2
group_2269	hypothetical protein	12	0
group_25370	Maltoporin	12	11
group_25779	hypothetical protein	12	2
group_269	Methylmalonyl-CoA carboxyltransferase 5S subunit	12	0
group_2722	hypothetical protein	12	1
group_29912	Propanediol dehydratase small subunit	12	0
group_3040	hypothetical protein	12	0
group_3041	hypothetical protein	12	0
group_33619	hypothetical protein	12	1
group_3602	hypothetical protein	12	0
group_4054	Moderate conductance mechanosensitive channel YbiO	12	4
group_4103	2-dehydro-3-deoxy-phosphogluconate aldolase	12	1
group_4177	Multifunctional conjugation protein TraI	12	0
group_4178	Multifunctional conjugation protein TraI	12	0
group_4268	Periplasmic alpha-amylase	12	5
group_4498	hypothetical protein	12	0
group_48922	4-alpha-glucanotransferase	12	0
group_4998	hypothetical protein	12	9
group_5471	Mannose-1-phosphate guanylyltransferase 1	12	3
group_5608	6-phosphogluconate phosphatase	12	1
group_5631	hypothetical protein	12	0
group_5978	hypothetical protein	12	0
group_5983	hypothetical protein	12	0
group_6132	hypothetical protein	12	0
group_6191	Type-1 fimbrial protein	12	2
group_6235	Group II intron-encoded protein LtrA	12	2
group_6462	Multidrug efflux ATP-binding/permease protein	12	11
group_6626	Putative prophage major tail sheath protein	12	1
group_6864	hypothetical protein	12	1
group_697	hypothetical protein	12	1
group_7068	hypothetical protein	12	1
group_7101	hypothetical protein	12	0
group_7745	hypothetical protein	12	0
group_796	hypothetical protein	12	0
group_8096	hypothetical protein	12	6
group_8328	hypothetical protein	12	0
group_9176	DNA helicase IV	12	0
group_932	Major exported protein	12	0
group_9348	hypothetical protein	12	0
group_9383	hypothetical protein	12	0
group_9385	hypothetical protein	12	0
group_9763	2-(5''-triphosphoribosyl)-3'-dephosphocoenzyme-A synthase	12	3
hcpA_1	Major exported protein	12	6
hcpD	Secretory immunoglobulin A-binding protein EsiB	12	0
hisJ	Histidine-binding periplasmic protein	12	6
hscC	Chaperone protein HscC	12	0
hsdS	Type-1 restriction enzyme EcoKI specificity protein	12	5
malK	Maltose/maltodextrin import ATP-binding protein MalK	12	3
mdoC	Glucans biosynthesis protein C	12	3
mukF	Chromosome partition protein MukF	12	2
mzrA_2	Modulator protein MzrA	12	3
nagA	N-acetylglucosamine-6-phosphate deacetylase	12	1
nhaB	Na(+)/H(+) antiporter NhaB	12	7
ompD	Outer membrane porin protein OmpD	12	15
oprM	Outer membrane protein OprM	12	1
papD	Chaperone protein PapD	12	3
pduB	Propanediol utilization protein PduB	12	0
pduW	putative propionate kinase	12	1
pncC_2	Nicotinamide-nucleotide amidohydrolase PncC	12	3
prfA	Peptide chain release factor RF1	12	0
purM	Phosphoribosylformylglycinamidine cyclo-ligase	12	1
pyrE_1	Orotate phosphoribosyltransferase	12	0
queE	7-carboxy-7-deazaguanine synthase	12	3
racX	putative amino-acid racemase	12	0
radD_1	Putative DNA repair helicase RadD	12	3
recC	RecBCD enzyme subunit RecC	12	7
repB	RepFIB replication protein A	12	1
rnr	Ribonuclease R	12	6
rodZ	Cytoskeleton protein RodZ	12	8
sad	Succinate semialdehyde dehydrogenase [NAD(P)+] Sad	12	3
sgrR_2	HTH-type transcriptional regulator SgrR	12	3
slrP_3	E3 ubiquitin-protein ligase SlrP	12	2
sodA	Superoxide dismutase [Mn]	12	1
sorB	PTS system sorbose-specific EIIB component	12	2
speC	Constitutive ornithine decarboxylase	12	18
sseB	Secreted effector protein SseB	12	0
tehA	Tellurite resistance protein TehA	12	10
thiF	Sulfur carrier protein ThiS adenylyltransferase	12	0
thpR	RNA 2'	12	0
trpA	Tryptophan synthase alpha chain	12	1
tyrP	Tyrosine-specific transport protein	12	1
uvrA	UvrABC system protein A	12	2
uxaA	Altronate dehydratase	12	3
wzyE	putative ECA polymerase	12	5
ybjI	5-amino-6-(5-phospho-D-ribitylamino)uracil phosphatase YbjI	12	1
yjcH	Inner membrane protein YjcH	12	4
ylmA	putative ABC transporter ATP-binding protein YlmA	12	8
yscF	hypothetical protein	12	0
znuB	High-affinity zinc uptake system membrane protein ZnuB	12	0
acs_2	Acetyl-coenzyme A synthetase	11	3
acuI	putative acrylyl-CoA reductase AcuI	11	1
aer	Aerotaxis receptor	11	6
ant1	Streptomycin 3''-adenylyltransferase	11	6
argB	Acetylglutamate kinase	11	0
argP	HTH-type transcriptional regulator ArgP	11	0
bin3	Putative transposon Tn552 DNA-invertase bin3	11	0
cadB	putative cadaverine/lysine antiporter	11	1
cca	Multifunctional CCA protein	11	0
cgkA	Kappa-carrageenase	11	2
citF_2	Citrate lyase alpha chain	11	0
clcD	Carboxymethylenebutenolidase	11	2
clpB_1	Chaperone protein ClpB	11	0
corA	Magnesium transport protein CorA	11	0
corC_2	Magnesium and cobalt efflux protein CorC	11	1
cysD	Sulfate adenylyltransferase subunit 2	11	1
dgaF_2	2-dehydro-3-deoxy-phosphogluconate aldolase	11	1
dlgD	2	11	3
dmsB_5	Anaerobic dimethyl sulfoxide reductase chain B	11	1
dnaA	Chromosomal replication initiator protein DnaA	11	3
dppC_2	Dipeptide transport system permease protein DppC	11	4
draG	ADP-ribosyl-[dinitrogen reductase] glycohydrolase	11	1
drrA	Daunorubicin/doxorubicin resistance ATP-binding protein DrrA	11	2
dusC	tRNA-dihydrouridine(16) synthase	11	4
fadA	3-ketoacyl-CoA thiolase	11	0
fadE	Acyl-coenzyme A dehydrogenase	11	9
fadL	Long-chain fatty acid transport protein	11	4
fdnG_2	Formate dehydrogenase	11	2
fic_1	Adenosine monophosphate-protein transferase SoFic	11	2
fliI	Flagellum-specific ATP synthase	11	1
ftsK	DNA translocase FtsK	11	10
glnS	Glutamine--tRNA ligase	11	4
gloB	Hydroxyacylglutathione hydrolase	11	0
gltK	Glutamate/aspartate import permease protein GltK	11	3
gmuD	6-phospho-beta-glucosidase GmuD	11	1
gntK_1	Thermoresistant gluconokinase	11	1
group_10020	hypothetical protein	11	0
group_10168	HTH-type transcriptional regulator GltC	11	2
group_10460	hypothetical protein	11	1
group_10992	hypothetical protein	11	1
group_11482	putative type I restriction enzymeP M protein	11	0
group_11638	hypothetical protein	11	1
group_11794	Ethanolamine ammonia-lyase light chain	11	0
group_12004	Outer membrane usher protein YehB	11	3
group_12335	MAPK phosphothreonine lyase	11	0
group_1236	hypothetical protein	11	3
group_12363	hypothetical protein	11	0
group_1242	Replicative DNA helicase	11	4
group_12470	Signal transduction histidine-protein kinase/phosphatase UhpB	11	2
group_13040	hypothetical protein	11	0
group_13080	hypothetical protein	11	1
group_13278	hypothetical protein	11	3
group_13525	DNA-cytosine methyltransferase	11	2
group_14276	putative outer membrane usher protein ElfC	11	1
group_14290	hypothetical protein	11	0
group_14564	hypothetical protein	11	3
group_14592	Ribosomal protein S12 methylthiotransferase RimO	11	3
group_14809	hypothetical protein	11	1
group_14953	hypothetical protein	11	0
group_15185	hypothetical protein	11	1
group_15871	hypothetical protein	11	0
group_16053	hypothetical protein	11	0
group_16098	hypothetical protein	11	0
group_16180	Acetolactate synthase isozyme 1 large subunit	11	2
group_16235	putative NTE family protein	11	3
group_17847	hypothetical protein	11	3
group_18239	hypothetical protein	11	0
group_19255	hypothetical protein	11	0
group_20593	Diol dehydratase-reactivating factor alpha subunit	11	0
group_2112	hypothetical protein	11	1
group_23820	hypothetical protein	11	1
group_24336	Para-nitrobenzyl esterase	11	1
group_27137	hypothetical protein	11	0
group_2768	putative lipoprotein YfhM	11	1
group_27711	hypothetical protein	11	0
group_2834	hypothetical protein	11	1
group_2929	Prophage integrase IntS	11	2
group_30269	Putative dimethyl sulfoxide reductase chain YnfE	11	2
group_3089	Trimethylamine-N-oxide reductase 1	11	1
group_3106	Lysozyme RrrD	11	0
group_3406	PTS system trehalose-specific EIIBC component	11	8
group_3442	hypothetical protein	11	0
group_3447	hypothetical protein	11	0
group_4030	hypothetical protein	11	0
group_4135	hypothetical protein	11	4
group_4746	Methyl viologen resistance protein SmvA	11	0
group_4884	hypothetical protein	11	1
group_4893	hypothetical protein	11	0
group_4971	Oxygen-dependent coproporphyrinogen-III oxidase	11	4
group_508	hypothetical protein	11	2
group_5431	hypothetical protein	11	0
group_5482	Lysozyme RrrD	11	0
group_5660	Secreted effector protein SseJ	11	2
group_5859	HTH-type transcriptional regulator SutR	11	0
group_5954	hypothetical protein	11	0
group_6253	hypothetical protein	11	1
group_6390	hypothetical protein	11	0
group_6785	hypothetical protein	11	14
group_7635	L-rhamnose-proton symporter	11	0
group_7798	Lactose permease	11	5
group_7896	hypothetical protein	11	0
group_7957	hypothetical protein	11	0
group_805	Putative deoxyribonuclease RhsC	11	1
group_8172	Replicative DNA helicase	11	3
group_8216	Secreted effector protein SifA	11	0
group_8218	hypothetical protein	11	3
group_8293	hypothetical protein	11	0
group_8310	hypothetical protein	11	1
group_8421	hypothetical protein	11	1
group_8504	hypothetical protein	11	1
group_8551	Ureidoglycolate lyase	11	1
group_8812	DNA primase TraC	11	3
group_8892	hypothetical protein	11	2
group_8931	hypothetical protein	11	0
group_8990	Coupling protein TraD	11	5
group_9021	hypothetical protein	11	0
group_9080	hypothetical protein	11	0
group_9204	Extracellular exo-alpha-(1->5)-L-arabinofuranosidase	11	2
group_9695	hypothetical protein	11	0
gspA_2	General stress protein A	11	0
gstB	Glutathione S-transferase GstB	11	0
hbp	Hemoglobin-binding protease hbp autotransporter	11	4
hemA	Glutamyl-tRNA reductase	11	1
hpcB	3	11	2
hyaB_1	Hydrogenase-1 large chain	11	3
kbl	2-amino-3-ketobutyrate coenzyme A ligase	11	0
livF	High-affinity branched-chain amino acid transport ATP-binding protein LivF	11	1
loiP_2	Metalloprotease LoiP	11	0
lysS	Lysine--tRNA ligase	11	0
mak	Fructokinase	11	3
malR	HTH-type transcriptional regulator MalR	11	0
manC1_2	Mannose-1-phosphate guanylyltransferase 1	11	1
mdh_1	Malate dehydrogenase	11	2
mltG	Endolytic murein transglycosylase	11	3
mreB	Rod shape-determining protein MreB	11	6
nagC_3	N-acetylglucosamine repressor	11	0
nanK	N-acetylmannosamine kinase	11	1
nfo	Endonuclease 4	11	3
nnr	Bifunctional NAD(P)H-hydrate repair enzyme Nnr	11	3
oppA	Periplasmic oligopeptide-binding protein	11	17
orgB	Oxygen-regulated invasion protein OrgB	11	0
panM	PanD maturation factor	11	0
pchR	Regulatory protein PchR	11	2
pldB	Lysophospholipase L2	11	0
por_1	Polyol:NADP oxidoreductase	11	0
prfB	Peptide chain release factor RF2	11	2
prpR	Propionate catabolism operon regulatory protein	11	1
ravA	ATPase RavA	11	0
rbfA	30S ribosome-binding factor	11	1
recJ	Single-stranded-DNA-specific exonuclease RecJ	11	2
rplA	50S ribosomal protein L1	11	0
rsmG	Ribosomal RNA small subunit methyltransferase G	11	0
ruvA	Holliday junction ATP-dependent DNA helicase RuvA	11	2
sgrR_1	HTH-type transcriptional regulator SgrR	11	8
sixA	Phosphohistidine phosphatase SixA	11	0
slt	Soluble lytic murein transglycosylase	11	7
sotB	Sugar efflux transporter	11	9
srlB	PTS system glucitol/sorbitol-specific EIIA component	11	1
srpC	Solvent efflux pump outer membrane protein SrpC	11	2
steT	Serine/threonine exchanger SteT	11	3
sucA	2-oxoglutarate dehydrogenase E1 component	11	6
tktB_2	Transketolase 2	11	0
topA_1	DNA topoisomerase 1	11	5
topA_2	DNA topoisomerase 1	11	1
tpx_2	putative thiol peroxidase	11	7
treA	Periplasmic trehalase	11	7
trmJ	tRNA (cytidine/uridine-2'-O-)-methyltransferase TrmJ	11	0
trxB	Thioredoxin reductase	11	1
ugpQ	Glycerophosphodiester phosphodiesterase	11	0
ugpQ_2	Glycerophosphodiester phosphodiesterase	11	0
ybjG	Putative undecaprenyl-diphosphatase YbjG	11	3
yebC	putative transcriptional regulatory protein YebC	11	1
yfcF	Glutathione S-transferase YfcF	11	0
yhbU	putative protease YhbU	11	3
allS	HTH-type transcriptional activator AllS	10	1
alr	Alanine racemase	10	1
apxIB	Toxin RTX-I translocation ATP-binding protein	10	8
araA	L-arabinose isomerase	10	1
aroE	Shikimate dehydrogenase (NADP(+))	10	1
asrC	Anaerobic sulfite reductase subunit C	10	5
astA	Arginine N-succinyltransferase	10	5
bepC	Outer membrane efflux protein BepC	10	4
bhsA_2	Multiple stress resistance protein BhsA	10	6
cadA	Inducible lysine decarboxylase	10	0
comM	Competence protein ComM	10	3
copA	Copper-exporting P-type ATPase A	10	1
cpsD	Tyrosine-protein kinase CpsD	10	7
cysC	Adenylyl-sulfate kinase	10	0
cysH_2	Phosphoadenosine phosphosulfate reductase	10	13
cysW_1	Sulfate transport system permease protein CysW	10	1
dmsA_1	Dimethyl sulfoxide reductase DmsA	10	35
entE	Enterobactin synthase component E	10	1
fadH	2	10	8
fdoI	Formate dehydrogenase	10	0
flgL	Flagellar hook-associated protein 3	10	1
fliF	Flagellar M-ring protein	10	2
galE	UDP-glucose 4-epimerase	10	0
glgX_1	Glycogen debranching enzyme	10	1
glmM	Phosphoglucosamine mutase	10	2
glpK_1	Glycerol kinase	10	2
glsA2	Glutaminase 2	10	6
gluQ	Glutamyl-Q tRNA(Asp) synthetase	10	1
gmm	GDP-mannose mannosyl hydrolase	10	0
group_10008	hypothetical protein	10	0
group_10076	hypothetical protein	10	2
group_1012	hypothetical protein	10	0
group_10169	HTH-type transcriptional regulator GltC	10	0
group_10289	hypothetical protein	10	3
group_10325	Plasmid-derived single-stranded DNA-binding protein	10	0
group_10372	HTH-type transcriptional regulator GltC	10	2
group_10427	hypothetical protein	10	1
group_10467	hypothetical protein	10	0
group_10881	hypothetical protein	10	0
group_11049	hypothetical protein	10	2
group_11185	Dimethyl sulfoxide reductase DmsA	10	2
group_11367	hypothetical protein	10	0
group_11549	Secreted effector protein SseC	10	0
group_11625	hypothetical protein	10	0
group_11626	hypothetical protein	10	0
group_11634	hypothetical protein	10	0
group_11689	Type IV secretion system protein virB10	10	2
group_11697	hypothetical protein	10	1
group_11725	hypothetical protein	10	5
group_11739	Oligopeptidase A	10	7
group_12322	Intimin	10	0
group_12424	hypothetical protein	10	0
group_12433	hypothetical protein	10	1
group_1247	hypothetical protein	10	2
group_12564	hypothetical protein	10	1
group_12701	Cytochrome bd-II ubiquinol oxidase subunit 2	10	2
group_12772	Translocation and assembly module TamB	10	4
group_13004	hypothetical protein	10	0
group_1303	Toxic protein SymE	10	4
group_13380	PTS system fructose-specific EIIB'BC component	10	1
group_13433	putative HIT-like protein	10	2
group_13745	Ferrichrome-iron receptor	10	23
group_13983	HTH-type transcriptional regulator PgrR	10	0
group_14013	hypothetical protein	10	5
group_14293	hypothetical protein	10	6
group_14817	Prophage integrase IntS	10	2
group_14950	Lipoprotein YlpA	10	0
group_1512	hypothetical protein	10	3
group_15278	hypothetical protein	10	0
group_15894	CRISPR system Cascade subunit CasA	10	0
group_16253	hypothetical protein	10	1
group_16656	hypothetical protein	10	3
group_16747	hypothetical protein	10	0
group_16759	Multidrug resistance protein D	10	2
group_17721	hypothetical protein	10	0
group_1822	Actin cross-linking toxin VgrG1	10	1
group_18438	Lipoprotein-releasing system ATP-binding protein LolD	10	0
group_1852	hypothetical protein	10	0
group_18992	hypothetical protein	10	0
group_1930	Prophage bactoprenol glucosyl transferase	10	2
group_19747	hypothetical protein	10	0
group_19998	hypothetical protein	10	1
group_2062	DNA replication and repair protein RecF	10	1
group_20715	hypothetical protein	10	0
group_22197	hypothetical protein	10	0
group_2296	Deubiquitinase SseL	10	1
group_2407	Adhesin/invasin TibA autotransporter	10	3
group_24392	hypothetical protein	10	0
group_24765	Type I restriction enzyme EcoR124II R protein	10	0
group_25056	hypothetical protein	10	0
group_25120	hypothetical protein	10	2
group_2548	Transketolase 1	10	3
group_2575	Exodeoxyribonuclease 8	10	1
group_26206	hypothetical protein	10	0
group_2695	Putative defective protein IntQ	10	4
group_274	Methylmalonyl-CoA carboxyltransferase 5S subunit	10	0
group_2769	putative lipoprotein YfhM	10	0
group_2907	hypothetical protein	10	2
group_2911	hypothetical protein	10	0
group_322	hypothetical protein	10	0
group_3269	Sulfoquinovosidase	10	5
group_3500	Biotin sulfoxide reductase	10	4
group_3589	Metallo-beta-lactamase L1 type 3	10	3
group_3633	hypothetical protein	10	0
group_3799	hypothetical protein	10	2
group_381	hypothetical protein	10	4
group_4142	Putative 2	10	0
group_4362	Sensor protein TorS	10	12
group_4504	Phosphomannomutase/phosphoglucomutase	10	3
group_4508	hypothetical protein	10	0
group_47172	hypothetical protein	10	0
group_4744	hypothetical protein	10	1
group_4770	Dipeptidyl carboxypeptidase	10	1
group_4861	Penicillin-binding protein 1C	10	3
group_5112	hypothetical protein	10	2
group_5121	hypothetical protein	10	0
group_517	Prophage integrase IntA	10	0
group_53	hypothetical protein	10	2
group_5604	hypothetical protein	10	5
group_59	hypothetical protein	10	0
group_5943	Intimin	10	3
group_6051	hypothetical protein	10	4
group_617	hypothetical protein	10	1
group_7029	hypothetical protein	10	0
group_7095	Exodeoxyribonuclease 8	10	3
group_7138	putative oxidoreductase YhhX	10	1
group_7150	hypothetical protein	10	0
group_7231	hypothetical protein	10	1
group_7260	Modification methylase DpnIIA	10	0
group_736	Putative deoxyribonuclease RhsC	10	3
group_767	Putative deoxyribonuclease RhsC	10	0
group_786	DNA polymerase IV 1	10	1
group_7926	Low-affinity gluconate transporter	10	4
group_828	hypothetical protein	10	1
group_8410	hypothetical protein	10	3
group_8574	Methyl viologen resistance protein YddG	10	3
group_9290	DNA replication protein DnaC	10	3
group_9366	hypothetical protein	10	1
group_9376	hypothetical protein	10	1
grpE	Protein GrpE	10	0
hemH	Ferrochelatase	10	5
iolC	5-dehydro-2-deoxygluconokinase	10	2
kcsA	pH-gated potassium channel KcsA	10	6
kdsB	3-deoxy-manno-octulosonate cytidylyltransferase	10	0
lacC	Tagatose-6-phosphate kinase	10	3
lepB	Signal peptidase I	10	4
leuB	3-isopropylmalate dehydrogenase	10	0
malT	HTH-type transcriptional regulator MalT	10	4
manC1	Mannose-1-phosphate guanylyltransferase 1	10	3
manX_1	PTS system mannose-specific EIIAB component	10	1
menA	1	10	2
metA	Homoserine O-succinyltransferase	10	2
metN_1	Methionine import ATP-binding protein MetN	10	0
moeB	Molybdopterin-synthase adenylyltransferase	10	0
mscS	Small-conductance mechanosensitive channel	10	2
msrC	Free methionine-R-sulfoxide reductase	10	1
murQ	N-acetylmuramic acid 6-phosphate etherase	10	0
nadC	Nicotinate-nucleotide pyrophosphorylase [carboxylating]	10	0
nagE	PTS system N-acetylglucosamine-specific EIICBA component	10	1
nfuA	Fe/S biogenesis protein NfuA	10	1
nhaA	Na(+)/H(+) antiporter NhaA	10	2
nrdB	Ribonucleoside-diphosphate reductase 1 subunit beta	10	1
nusG	Transcription termination/antitermination protein NusG	10	2
osmY_2	Osmoprotectant import permease protein OsmY	10	0
panD	Aspartate 1-decarboxylase	10	1
pcnB	Poly(A) polymerase I	10	8
pdxB	Erythronate-4-phosphate dehydrogenase	10	2
pgk	Phosphoglycerate kinase	10	2
pldA	Phospholipase A1	10	1
pnp	Polyribonucleotide nucleotidyltransferase	10	4
pphA	Serine/threonine-protein phosphatase 1	10	13
pqiB_2	Paraquat-inducible protein B	10	1
ptrA	Protease 3	10	6
qseC_1	Sensor protein QseC	10	3
qseC_2	Sensor protein QseC	10	6
recE_1	Exodeoxyribonuclease 8	10	1
rfbD_1	dTDP-4-dehydrorhamnose reductase	10	0
rhlB	ATP-dependent RNA helicase RhlB	10	0
rho	Transcription termination factor Rho	10	1
rlmC	23S rRNA (uracil(747)-C(5))-methyltransferase RlmC	10	4
rluD	Ribosomal large subunit pseudouridine synthase D	10	2
rplK	50S ribosomal protein L11	10	0
rpsA_2	30S ribosomal protein S1	10	0
sdaB	L-serine dehydratase 2	10	5
sgrR_3	HTH-type transcriptional regulator SgrR	10	0
sseD	Secreted effector protein SseD	10	2
sucC	Succinate--CoA ligase [ADP-forming] subunit beta	10	1
sutR_2	HTH-type transcriptional regulator SutR	10	3
thiQ	Thiamine import ATP-binding protein ThiQ	10	3
trxA_2	Thioredoxin	10	6
tsaR	HTH-type transcriptional regulator TsaR	10	1
ulaG	putative L-ascorbate-6-phosphate lactonase UlaG	10	5
uxaC	Uronate isomerase	10	2
ybcI	Inner membrane protein YbcI	10	1
ydhR	Putative monooxygenase YdhR	10	1
yfhM	putative lipoprotein YfhM	10	3
ygdG	Flap endonuclease Xni	10	0
yhdN	General stress protein 69	10	2
yhdN_3	General stress protein 69	10	0
yhhJ	Inner membrane transport permease YhhJ	10	3
ynfM	Inner membrane transport protein YnfM	10	1
yvqK	Cob(I)yrinic acid a	10	1
agaC_2	N-acetylgalactosamine permease IIC component 1	9	1
argI	Ornithine carbamoyltransferase subunit I	9	0
arnE	putative 4-amino-4-deoxy-L-arabinose-phosphoundecaprenol flippase subunit ArnE	9	1
asnS	Asparagine--tRNA ligase	9	3
azoR	FMN-dependent NADH-azoreductase	9	2
bglJ	Transcriptional activator protein BglJ	9	2
bhsA_3	hypothetical protein	9	0
btuF_2	Vitamin B12-binding protein	9	1
can	Carbonic anhydrase 2	9	2
casE	CRISPR system Cascade subunit CasE	9	2
cbiO	Cobalt import ATP-binding protein CbiO	9	0
chbF	6-phospho-beta-glucosidase	9	1
chiA1	Chitinase A1	9	1
cobU	Bifunctional adenosylcobalamin biosynthesis protein CobU	9	1
cutA	Divalent-cation tolerance protein CutA	9	0
cysS	Cysteine--tRNA ligase	9	1
dgaR_1	Transcriptional regulatory protein DagR	9	9
dprA	DNA processing protein DprA	9	0
dsbE	Thiol:disulfide interchange protein DsbE	9	2
dsbG	Thiol:disulfide interchange protein DsbG	9	1
dtpC	Dipeptide and tripeptide permease C	9	12
ecpR	HTH-type transcriptional regulator EcpR	9	0
entB	Enterobactin synthase component B	9	0
flgI	Flagellar P-ring protein	9	3
fliN_2	hypothetical protein	9	1
fliO	Flagellar protein FliO	9	0
ghrB	Glyoxylate/hydroxypyruvate reductase B	9	2
glgA	Glycogen synthase	9	1
glpC	Anaerobic glycerol-3-phosphate dehydrogenase subunit C	9	0
gntT_2	High-affinity gluconate transporter	9	2
group_1001	hypothetical protein	9	1
group_10085	hypothetical protein	9	0
group_10151	hypothetical protein	9	0
group_10201	hypothetical protein	9	0
group_1026	hypothetical protein	9	0
group_10340	hypothetical protein	9	0
group_10713	hypothetical protein	9	3
group_10997	hypothetical protein	9	1
group_11327	Methyl-accepting chemotaxis protein McpQ	9	9
group_11374	Membrane-bound lytic murein transglycosylase F	9	0
group_11398	hypothetical protein	9	4
group_11490	hypothetical protein	9	1
group_11637	hypothetical protein	9	0
group_11746	hypothetical protein	9	1
group_11818	PGL/p-HBAD biosynthesis glycosyltransferase	9	0
group_11843	hypothetical protein	9	1
group_11961	hypothetical protein	9	6
group_12275	hypothetical protein	9	0
group_12353	Secreted effector protein sopD2	9	1
group_12369	hypothetical protein	9	1
group_12380	hypothetical protein	9	0
group_12461	hypothetical protein	9	1
group_12489	hypothetical protein	9	2
group_12492	hypothetical protein	9	0
group_12710	hypothetical protein	9	0
group_12732	hypothetical protein	9	3
group_12963	PTS system glucitol/sorbitol-specific EIIB component	9	1
group_12982	hypothetical protein	9	0
group_13383	hypothetical protein	9	0
group_13513	hypothetical protein	9	1
group_13520	hypothetical protein	9	4
group_13680	Outer membrane lipoprotein Blc	9	2
group_13903	hypothetical protein	9	0
group_14032	Citrate lyase subunit beta	9	0
group_14071	hypothetical protein	9	0
group_14417	hypothetical protein	9	2
group_14896	hypothetical protein	9	1
group_14899	CRISPR system Cascade subunit CasA	9	0
group_1504	hypothetical protein	9	1
group_15074	Crossover junction endodeoxyribonuclease RusA	9	2
group_1547	hypothetical protein	9	3
group_15767	putative GTP-binding protein YjiA	9	2
group_15978	Bifunctional transcriptional activator/DNA repair enzyme AdaA	9	0
group_1616	hypothetical protein	9	10
group_16254	hypothetical protein	9	0
group_16348	hypothetical protein	9	0
group_16386	hypothetical protein	9	1
group_16436	hypothetical protein	9	0
group_16594	hypothetical protein	9	0
group_16655	hypothetical protein	9	0
group_16886	Lipopolysaccharide biosynthesis protein WzxC	9	0
group_17149	hypothetical protein	9	2
group_17241	Cytochrome c-type biogenesis protein CcmF	9	0
group_17245	hypothetical protein	9	0
group_17820	Pantothenate synthetase	9	2
group_18288	Galactose-proton symporter	9	1
group_18326	hypothetical protein	9	0
group_18416	D-galactonate dehydratase family member RspA	9	2
group_18565	Putative prophage major tail sheath protein	9	2
group_18852	Glucose-1-phosphate thymidylyltransferase	9	1
group_1886	hypothetical protein	9	0
group_1925	Prophage bactoprenol glucosyl transferase	9	1
group_19413	Citrate lyase alpha chain	9	1
group_19686	Replicative DNA helicase	9	0
group_20462	Respiratory nitrate reductase 1 beta chain	9	0
group_21696	hypothetical protein	9	3
group_2201	hypothetical protein	9	6
group_2203	Energy-coupling factor transporter ATP-binding protein EcfA1	9	1
group_22652	hypothetical protein	9	0
group_2266	hypothetical protein	9	0
group_2375	hypothetical protein	9	3
group_2450	hypothetical protein	9	0
group_24590	Tyrosine recombinase XerC	9	0
group_2532	hypothetical protein	9	1
group_2598	hypothetical protein	9	4
group_26132	hypothetical protein	9	0
group_2617	Secreted effector protein SseJ	9	0
group_2721	hypothetical protein	9	2
group_2797	hypothetical protein	9	0
group_28080	hypothetical protein	9	1
group_3035	hypothetical protein	9	0
group_3116	hypothetical protein	9	1
group_3139	hypothetical protein	9	0
group_3300	hypothetical protein	9	1
group_3854	Prophage integrase IntA	9	2
group_3905	hypothetical protein	9	0
group_4190	hypothetical protein	9	8
group_42481	Sporulation initiation inhibitor protein Soj	9	0
group_45685	Type-1 restriction enzyme R protein	9	0
group_4798	hypothetical protein	9	4
group_5011	Actin cross-linking toxin VgrG1	9	2
group_5061	Deacetylase	9	1
group_5171	hypothetical protein	9	1
group_5178	ATP-dependent RecD-like DNA helicase	9	1
group_5306	hypothetical protein	9	2
group_532	Prophage integrase IntS	9	0
group_5340	Chitinase A	9	5
group_5426	Ribosome-associated ATPase	9	10
group_5955	hypothetical protein	9	1
group_5957	hypothetical protein	9	1
group_5985	Deubiquitinase SseL	9	0
group_6003	hypothetical protein	9	5
group_6172	8-amino-7-oxononanoate synthase	9	3
group_6178	Potassium-transporting ATPase potassium-binding subunit	9	5
group_6336	hypothetical protein	9	0
group_6790	Hexuronate transporter	9	4
group_696	hypothetical protein	9	0
group_7126	L-lactate permease	9	0
group_7395	hypothetical protein	9	3
group_7514	Cytosine deaminase	9	3
group_779	DNA polymerase IV 1	9	0
group_7807	Type-1 restriction enzyme EcoKI specificity protein	9	1
group_8049	Putative defective protein IntQ	9	1
group_8077	putative autotransporter	9	0
group_8355	hypothetical protein	9	5
group_8465	hypothetical protein	9	1
group_8738	hypothetical protein	9	0
group_879	hypothetical protein	9	0
group_8906	Multidrug export protein AcrF	9	2
group_9092	hypothetical protein	9	1
group_977	hypothetical protein	9	0
group_9888	hypothetical protein	9	6
group_9918	Threonine efflux protein	9	4
group_9951	Porin OmpL	9	1
group_9991	hypothetical protein	9	0
hisI	Phosphoribosyl-AMP cyclohydrolase	9	0
holE_1	DNA polymerase III subunit theta	9	0
hxlR	HTH-type transcriptional activator HxlR	9	0
intS_3	Prophage integrase IntA	9	4
kdpC	Potassium-transporting ATPase KdpC subunit	9	0
kdpE	KDP operon transcriptional regulatory protein KdpE	9	0
leuA	2-isopropylmalate synthase	9	1
lpfB	putative fimbrial chaperone LpfB	9	1
lpxD_1	UDP-3-O-(3-hydroxymyristoyl)glucosamine N-acyltransferase	9	1
manZ_3	PTS system mannose-specific EIID component	9	2
mdtH_1	Multidrug resistance protein MdtH	9	9
metC	Cystathionine beta-lyase MetC	9	2
mltC	Membrane-bound lytic murein transglycosylase C	9	2
mog	Molybdopterin adenylyltransferase	9	5
murI	Glutamate racemase	9	1
mutL	DNA mismatch repair protein MutL	9	4
mutY	Adenine DNA glycosylase	9	2
nagB	Glucosamine-6-phosphate deaminase	9	0
nanE2	Putative N-acetylmannosamine-6-phosphate 2-epimerase 2	9	3
ndk	Nucleoside diphosphate kinase	9	0
nlpI	Lipoprotein NlpI	9	0
nudL	putative Nudix hydrolase NudL	9	0
ompC_3	Outer membrane protein C	9	2
oppF_2	Oligopeptide transport ATP-binding protein OppF	9	3
osmV	Osmoprotectant import ATP-binding protein OsmV	9	1
pbpC	Penicillin-binding protein 1C	9	14
plsX	Phosphate acyltransferase	9	1
ppa	Inorganic pyrophosphatase	9	1
proP_1	Proline/betaine transporter	9	4
pspF	Psp operon transcriptional activator	9	3
pta	Phosphate acetyltransferase	9	2
pyrB	Aspartate carbamoyltransferase catalytic subunit	9	0
queA_2	S-adenosylmethionine:tRNA ribosyltransferase-isomerase	9	3
ramA	(R)-stereoselective amidase	9	1
rhaS_2	HTH-type transcriptional activator RhaS	9	0
rlmB_2	23S rRNA (guanosine-2'-O-)-methyltransferase RlmB	9	0
rnz	Ribonuclease Z	9	2
rsmB	Ribosomal RNA small subunit methyltransferase B	9	0
sbcB	Exodeoxyribonuclease I	9	0
sbnA	putative siderophore biosynthesis protein SbnA	9	3
secY	Protein translocase subunit SecY	9	1
smc_2	hypothetical protein	9	0
sufS	Cysteine desulfurase	9	3
tagE	N-acetyl-alpha-D-glucosaminyl L-malate synthase	9	1
trkA	Trk system potassium uptake protein TrkA	9	2
ubiD	3-octaprenyl-4-hydroxybenzoate carboxy-lyase	9	0
ubiH	2-octaprenyl-6-methoxyphenol hydroxylase	9	0
uup	ABC transporter ATP-binding protein uup	9	2
xly	Hyaluronate lyase	9	0
xylA_2	Xylene monooxygenase electron transfer component	9	3
ybhN	Inner membrane protein YbhN	9	0
ydjA	Putative NAD(P)H nitroreductase YdjA	9	1
yfgF_2	Cyclic di-GMP phosphodiesterase YfgF	9	11
ygcS	Inner membrane metabolite transport protein YgcS	9	2
ygiD	4	9	7
yheH	putative multidrug resistance ABC transporter ATP-binding/permease protein YheH	9	1
yjaB_1	putative N-acetyltransferase YjaB	9	0
ysdC	Putative aminopeptidase YsdC	9	5
zwf	Glucose-6-phosphate 1-dehydrogenase	9	0
alx	Inner membrane protein alx	8	1
appC	Cytochrome bd-II ubiquinol oxidase subunit 1	8	0
arcB	Aerobic respiration control sensor protein ArcB	8	0
argR_1	Arginine repressor	8	1
aroF	Phospho-2-dehydro-3-deoxyheptonate aldolase	8	0
artM_2	Arginine transport ATP-binding protein ArtM	8	10
asnC	Regulatory protein AsnC	8	0
cbiE	Cobalt-precorrin-7 C(5)-methyltransferase	8	4
cbiL	Cobalt-precorrin-2 C(20)-methyltransferase	8	1
citT	Citrate carrier	8	1
clpX	ATP-dependent Clp protease ATP-binding subunit ClpX	8	2
cyoB	Cytochrome bo(3) ubiquinol oxidase subunit 1	8	1
cysA_2	Sulfate/thiosulfate import ATP-binding protein CysA	8	4
cysE_2	Serine acetyltransferase	8	0
dacC	D-alanyl-D-alanine carboxypeptidase DacC	8	3
dapB	4-hydroxy-tetrahydrodipicolinate reductase	8	2
ddrA	Diol dehydratase-reactivating factor alpha subunit	8	4
dinF	DNA damage-inducible protein F	8	3
dmsB_3	Anaerobic dimethyl sulfoxide reductase chain B	8	1
dnaE_1	DNA polymerase III subunit alpha	8	0
dtpD	Dipeptide permease D	8	1
dxs_2	1-deoxy-D-xylulose-5-phosphate synthase	8	4
elfC_2	putative outer membrane usher protein ElfC	8	0
[truncated: 10,137 more rows]
