# Supplementary material for: Distinct but Intertwined Evolutionary Histories of Multiple Salmonella enterica Subspecies
Source: mSystems. 2020 Jan 14;5(1):e00515-19. doi: 10.1128/mSystems.00515-19 (PMC6967386; doi:10.1128/mSystems.00515-19)
Supplement: TABLE S3 [file mSystems.00515-19-st003.xlsx]

## Sheet: a_plasmid
	FCGIJOLO_00001	FCGIJOLO_00002	FCGIJOLO_00003	FCGIJOLO_00004	FCGIJOLO_00005	FCGIJOLO_00006	FCGIJOLO_00007	FCGIJOLO_00008	FCGIJOLO_00009	FCGIJOLO_00010	FCGIJOLO_00011	FCGIJOLO_00012	FCGIJOLO_00013	FCGIJOLO_00014	FCGIJOLO_00015	FCGIJOLO_00016	FCGIJOLO_00017	FCGIJOLO_00018	FCGIJOLO_00019	FCGIJOLO_00020	FCGIJOLO_00021	FCGIJOLO_00022	FCGIJOLO_00023	FCGIJOLO_00024	FCGIJOLO_00025	FCGIJOLO_00026	FCGIJOLO_00027	FCGIJOLO_00028	FCGIJOLO_00029	FCGIJOLO_00030	FCGIJOLO_00031	FCGIJOLO_00032	FCGIJOLO_00033	FCGIJOLO_00034	FCGIJOLO_00035	FCGIJOLO_00036	FCGIJOLO_00037	FCGIJOLO_00038	FCGIJOLO_00039	FCGIJOLO_00040	FCGIJOLO_00041	FCGIJOLO_00042	FCGIJOLO_00043	FCGIJOLO_00044	FCGIJOLO_00045	FCGIJOLO_00046	FCGIJOLO_00047	FCGIJOLO_00048	FCGIJOLO_00049
SAL_LA9950AA_AS	-	-	-	-	-	-	-	-	+	-	-	-	-	-	-	-	-	-	-	-	-	-	-	-	-	-	-	-	+	-	-	-	-	-	-	-	+	-	-	-	-	-	-	-	-	-	-	-	-
SAL_UA540+AA_AS	-	-	-	-	-	-	-	-	-	-	-	-	-	-	-	-	-	-	-	-	-	-	-	-	-	-	-	-	-	-	-	-	-	-	-	-	-	-	-	-	-	-	-	-	-	-	-	-	-
SAL_EA3582AA_AS	-	-	-	-	-	-	-	-	-	-	-	-	-	-	-	-	-	-	-	-	-	-	-	-	-	-	-	-	+	-	-	-	-	-	-	-	+	-	-	-	-	-	-	-	-	-	-	-	-
SAL_FA3597AA_AS	-	-	-	-	-	-	-	-	-	-	-	-	-	-	-	-	-	-	-	-	-	-	-	-	-	-	-	-	-	-	-	-	-	-	-	-	-	-	-	-	-	-	-	-	-	-	-	-	-
SAL_KA35+8AA_AS_genomic	-	-	-	-	-	-	-	-	-	-	-	-	-	-	-	-	-	-	-	-	-	-	-	-	-	-	-	-	-	-	-	-	-	-	-	-	+	+	+	+	+	+	+	-	-	-	-	-	-
SAL_LA6804AA_AS	-	-	-	+	+	+	-	-	-	-	+	+	-	-	-	-	-	-	-	-	-	-	-	-	-	-	-	-	-	-	-	-	-	-	-	-	+	+	+	+	+	+	+	-	-	-	-	-	-
SAL_UA5434AA_AS	-	-	-	-	-	-	-	-	-	-	-	-	-	-	-	-	-	-	-	-	-	-	-	-	-	-	-	-	-	-	-	-	-	-	-	-	+	-	-	-	-	-	-	-	-	-	-	-	+
SAL_SA936+AA_AS	-	-	-	-	-	-	-	-	-	-	-	-	-	-	-	-	-	-	-	-	-	-	-	-	-	-	-	-	-	-	-	-	-	-	-	-	-	-	-	-	-	-	-	+	-	-	-	-	-
SAL_KA2709AA_AS	-	-	-	-	-	-	-	-	+	-	-	-	-	-	-	-	-	-	-	-	-	-	-	-	-	-	-	-	-	-	-	-	-	-	-	-	-	-	-	-	-	-	-	-	-	-	-	-	-
SAL_SA9++4AA_AS	-	-	-	-	-	-	-	-	-	-	-	-	-	-	-	-	-	-	-	-	-	-	-	-	+	+	+	+	+	-	-	-	-	-	+	+	+	+	+	+	+	+	+	-	-	-	-	+	-
SAL_FA3373AA_AS	-	-	-	-	-	-	-	-	-	-	-	-	-	-	-	-	-	-	-	-	-	-	-	-	-	-	-	-	-	-	-	-	-	-	-	-	+	+	+	+	+	+	+	-	-	-	-	-	-
SAL_FA32+2AA_AS	-	-	-	-	-	-	-	-	-	-	-	-	-	-	-	-	-	-	-	-	-	-	-	-	-	-	-	-	-	-	-	-	-	-	-	-	-	-	-	-	-	-	-	-	-	-	-	-	-
SAL_SA9335AA_AS	-	-	+	-	-	-	-	-	-	-	-	-	-	-	-	-	-	-	-	-	-	-	-	-	+	+	+	+	+	-	-	-	-	-	-	-	-	-	-	-	-	-	-	+	-	-	-	+	-
SAL_UA4474AA_AS	-	-	-	-	-	-	-	-	-	-	-	-	-	-	-	-	-	-	-	-	-	-	+	-	-	-	-	-	-	-	-	-	-	-	-	-	-	-	-	-	-	-	-	-	-	-	-	+	-
SAL_EA339+AA_AS	-	-	-	-	-	-	-	-	+	-	-	-	-	-	-	-	-	-	-	-	-	-	-	-	-	-	-	-	-	-	-	-	-	-	-	-	-	-	-	-	-	-	-	+	-	-	-	-	-
SAL_TA555+AA_AS	-	-	-	-	-	-	-	-	-	-	-	-	-	-	-	-	-	-	-	-	-	-	+	-	-	-	-	-	-	-	-	-	-	-	-	-	-	-	-	-	-	-	-	-	-	-	-	+	-
SAL_FA448+AA_AS	-	-	-	-	-	-	-	-	-	-	-	-	-	-	-	-	-	-	-	-	-	-	-	-	-	-	-	-	-	-	-	-	-	-	-	-	-	-	-	-	-	-	-	+	-	-	-	-	-
SAL_WA6279AA_AS	-	-	-	-	-	-	-	-	-	-	-	-	-	-	-	-	-	-	-	-	-	-	-	-	+	+	+	+	+	-	-	-	-	-	-	-	-	-	-	-	-	-	-	-	-	-	-	-	-
SAL_WA3857AA_AS	-	-	-	-	-	-	-	-	-	-	-	-	-	-	-	-	-	-	-	-	-	-	-	-	-	-	-	-	-	-	-	-	-	-	-	-	-	-	-	-	-	-	-	+	-	-	-	-	-
SAL_VA788+AA_AS	-	-	-	-	-	-	-	-	-	-	-	-	-	-	-	-	-	-	-	-	-	-	-	-	-	-	-	-	-	-	-	-	-	-	-	-	-	-	-	-	-	-	-	+	-	-	-	-	-
SAL_WA4394AA_AS	-	-	-	-	-	-	-	-	-	-	-	-	-	-	-	-	-	-	-	-	-	-	-	-	-	-	-	-	-	-	-	-	-	-	-	-	-	-	-	-	-	-	-	+	-	-	-	-	-
SAL_FA2756AA_AS	-	-	-	-	-	-	-	-	-	-	-	-	-	-	-	-	-	-	-	-	-	-	+	-	-	-	-	-	-	-	-	-	-	-	-	-	-	-	-	-	-	-	-	-	-	-	-	+	-
SAL_SA8630AA_AS	-	-	-	-	-	-	-	-	+	-	-	-	-	-	-	-	-	-	-	-	-	-	-	-	-	-	-	-	-	-	-	-	-	-	-	-	-	-	-	-	-	-	-	-	-	-	-	-	-
SAL_FA3387AA_AS	-	-	-	-	-	-	-	-	-	-	-	-	-	-	-	-	-	-	-	-	-	-	-	-	-	-	-	-	-	-	-	-	-	-	-	-	-	-	-	-	-	-	-	-	-	-	-	-	-
SAL_LA573+AA_AS	-	-	-	+	+	+	-	-	-	-	-	-	-	-	-	-	-	-	-	-	-	-	-	-	+	+	-	-	+	-	-	-	-	-	-	-	-	-	-	-	-	-	-	-	-	-	-	+	-
NCTC8256	-	-	-	-	-	-	-	-	-	-	-	-	-	-	-	-	-	-	-	-	-	-	-	-	-	-	-	-	-	-	-	-	-	-	-	-	-	-	-	-	-	-	-	-	-	-	-	-	-
SAL_EA5890AA_AS	-	-	-	-	-	-	-	-	-	-	-	-	-	-	-	-	-	-	-	-	-	-	+	-	+	-	-	-	+	-	-	-	-	-	-	-	-	-	-	-	-	-	-	-	+	+	+	+	-
SAL_OA3+4+AA_AS	-	-	-	-	-	-	-	-	+	-	-	-	-	-	-	-	-	-	-	-	-	-	-	-	+	+	+	+	+	-	-	-	-	-	-	-	-	-	-	-	-	-	-	-	-	-	-	-	-
NCTC9684	-	-	-	-	-	-	-	-	+	-	-	-	-	-	-	-	-	-	-	-	-	-	-	-	-	-	-	-	-	-	-	-	-	-	-	-	-	-	-	-	-	-	-	-	-	-	-	-	-
SAL_CA3+40AA_AS	-	-	-	-	-	-	-	-	-	-	-	-	-	-	-	-	-	-	-	-	-	-	-	-	-	-	-	-	-	-	-	-	-	-	+	+	+	+	+	+	+	+	+	-	-	-	-	+	-
SAL_TA9+93AA_AS	-	-	-	-	-	-	-	-	-	-	-	-	-	-	-	-	-	-	-	-	-	-	-	-	-	-	-	-	+	-	-	-	-	-	-	-	+	-	-	-	-	-	-	-	-	-	-	-	-
SAL_SA9++2AA_AS	-	-	-	-	-	-	-	-	-	-	-	-	-	-	-	-	-	-	-	-	-	-	-	-	-	-	-	-	-	-	-	-	-	-	-	-	-	-	-	-	-	-	-	-	-	-	-	-	-
SAL_EA9892AA_AS	-	-	-	-	-	-	-	-	+	-	-	-	-	-	-	-	-	-	-	-	-	-	-	-	-	-	-	-	-	-	-	-	-	-	-	-	-	-	-	-	-	-	-	-	-	-	-	-	-
SAL_MA0349AA_AS	-	-	-	-	-	-	-	-	-	-	-	-	-	-	-	-	-	-	-	-	-	-	-	-	-	-	-	-	-	-	-	-	-	-	-	-	+	+	+	+	+	+	+	-	-	-	-	-	-
SAL_UA69+6AA_AS	-	-	-	-	-	-	-	-	-	-	-	-	-	-	-	-	-	-	-	-	-	-	-	-	-	-	-	-	-	-	-	-	-	-	-	-	-	-	-	-	-	-	-	-	-	-	-	+	-
SAL_BA4+27AA_AS	-	-	-	+	+	+	-	-	-	-	+	+	-	-	-	-	-	-	-	-	-	-	-	-	-	-	-	-	-	-	-	-	-	-	-	-	+	+	+	+	-	+	+	-	-	-	-	-	-
SAL_VA5393AA_AS	-	-	-	-	-	-	-	-	-	-	-	-	-	-	-	-	-	-	-	-	-	-	-	-	-	-	-	-	-	-	-	-	-	-	-	-	+	+	+	+	+	+	+	-	-	-	-	+	-
SAL_SA2650AA_AS	-	-	-	-	-	-	-	-	-	-	-	-	-	-	-	-	-	-	-	-	-	-	-	-	-	-	-	-	-	-	-	-	-	-	+	+	+	+	+	+	+	+	+	-	-	-	-	+	-
SAL_EA9556AA_AS	-	-	-	-	-	-	-	-	-	-	-	-	-	-	-	-	-	-	-	-	-	-	-	-	-	-	-	-	-	-	-	-	-	-	-	-	-	-	-	-	-	-	-	-	-	-	-	+	-
SRR+960096	-	-	+	-	+	-	-	-	-	-	-	-	-	-	-	-	-	-	-	-	-	-	-	-	-	-	-	-	-	-	-	-	-	-	-	-	-	-	-	-	-	-	-	+	-	-	-	-	+
SAL_TA8026AA_AS	-	-	-	+	+	+	-	-	-	-	+	+	-	-	-	-	-	-	-	-	-	-	-	-	-	-	-	-	-	-	-	-	-	-	-	-	+	+	+	+	-	+	+	-	-	-	-	-	-
SAL_UA7888AA_AS	-	-	-	-	-	-	-	-	+	-	-	-	-	-	-	-	-	-	-	-	-	-	-	-	-	-	-	-	-	-	-	-	-	-	-	-	-	-	-	-	-	-	-	-	-	-	-	-	-
SAL_LA76+0AA_AS	-	-	-	-	-	-	-	-	-	-	-	-	-	-	-	-	-	-	-	-	-	-	-	-	-	-	-	-	-	-	-	-	-	-	-	-	-	-	-	-	-	-	-	-	-	-	-	-	-
SAL_OA3+40AA_AS	-	-	+	-	-	-	-	-	-	-	-	-	-	-	-	-	-	-	-	-	-	-	-	-	+	+	+	-	+	-	-	-	-	-	-	-	-	-	-	-	-	-	-	+	+	+	+	-	+
SAL_IA+734AA_AS	-	-	-	-	-	-	-	-	+	-	-	-	-	-	-	-	-	-	-	-	-	-	-	-	-	-	+	+	+	-	-	-	-	-	-	-	+	-	-	-	-	-	-	-	-	-	-	-	-
SAL_FA339+AA_AS	-	-	-	-	-	-	-	-	-	-	-	-	-	-	-	-	-	-	-	-	-	-	-	-	-	-	-	-	-	-	-	-	-	-	-	-	-	-	-	-	-	-	-	-	+	+	+	+	-
SAL_WA354+AA_AS	-	-	-	-	-	-	-	-	-	-	-	-	-	-	-	-	-	-	-	-	-	-	-	-	-	-	-	-	-	-	-	-	-	-	-	-	-	-	-	-	-	-	-	-	-	-	-	-	-
SAL_FA5343AA_AS	-	-	-	-	-	-	-	-	-	-	-	-	-	-	-	-	-	-	-	-	-	-	-	-	-	-	-	-	-	-	-	-	-	-	-	-	-	-	-	-	-	-	-	+	-	-	-	-	-
SAL_FA3695AA_AS	-	-	-	+	-	+	-	-	-	-	+	+	-	-	-	-	-	-	-	-	-	-	-	-	+	+	+	+	+	-	-	-	-	-	-	-	+	+	+	+	+	+	+	+	-	-	-	-	-
SAL_RA9042AA_AS	-	-	-	-	-	-	-	-	-	-	-	-	-	-	-	-	-	-	-	-	-	-	-	-	-	-	-	-	-	-	-	-	-	-	-	-	-	-	-	-	-	-	-	+	-	-	-	-	-
SAL_CA3498AA_AS	+	+	+	+	+	+	-	-	-	-	-	-	-	-	-	-	-	-	-	-	-	-	-	-	+	+	-	-	+	-	-	-	-	-	-	-	+	-	-	-	-	-	-	-	-	-	-	-	-
SAL_WA4990AA_AS	-	-	-	-	-	+	-	-	-	-	-	-	-	-	-	-	-	-	-	-	-	-	+	-	+	+	-	-	+	-	-	-	-	-	-	-	+	-	-	-	-	-	-	-	-	-	-	-	-
SAL_BA3269AA_AS	-	-	-	-	-	-	-	-	-	-	-	-	-	-	-	-	-	-	-	-	-	-	-	-	-	-	-	-	-	-	-	-	-	-	-	-	+	+	+	+	-	+	+	-	+	+	+	+	-
SAL_PA74+6AA_AS_genomic	-	-	-	-	-	-	-	-	-	-	-	-	-	-	-	-	-	-	-	-	-	-	-	-	-	-	-	-	-	-	-	-	-	-	-	-	-	-	-	-	-	-	-	-	-	-	-	-	-
SAL_EA3354AA_AS	+	-	+	-	-	-	-	-	-	-	-	-	-	-	-	-	-	-	-	-	-	-	+	-	+	+	+	+	+	-	-	-	-	-	-	-	-	-	-	-	-	-	-	+	-	-	-	-	+
SAL_VA554+AA_AS	-	-	-	-	-	-	-	-	-	-	-	-	-	-	-	-	-	-	-	-	-	-	+	-	-	-	-	-	-	-	-	-	-	-	-	-	-	-	-	-	-	-	-	-	-	-	-	+	-
SAL_FA4449AA_AS	-	-	-	-	-	-	-	-	-	-	-	-	-	-	-	-	-	-	-	-	-	-	-	-	-	-	-	-	-	-	-	-	-	-	-	-	-	-	-	-	-	-	-	-	-	-	-	-	-
SAL_SA9503AA_AS	-	-	-	-	-	-	-	-	-	-	-	-	-	-	-	-	-	-	-	-	-	-	+	-	-	-	-	-	-	-	-	-	-	-	-	-	-	-	-	-	-	-	-	-	-	-	-	+	-
SAL_NA3323AA_AS	-	-	-	-	-	-	-	-	-	-	-	-	-	-	-	-	-	-	-	-	-	-	-	-	-	-	-	-	-	-	-	-	-	-	-	-	-	-	-	-	-	-	-	+	-	-	-	-	-
SAL_FA6307AA_AS	-	-	-	-	-	-	-	-	+	-	-	-	-	-	-	-	-	-	-	-	-	-	-	-	-	-	-	-	-	-	-	-	-	-	-	-	-	-	-	-	-	-	-	-	-	-	-	-	-
SAL_MA747+AA_AS	-	-	-	-	-	-	-	-	-	-	-	-	-	-	-	-	-	-	-	-	-	-	-	-	-	-	-	-	-	-	-	-	-	-	-	-	+	+	+	+	-	+	+	-	-	-	-	-	-
SAL_JA+044AA_AS	-	-	-	+	+	+	-	-	-	-	+	+	-	-	-	-	-	-	-	-	-	-	-	-	-	-	-	-	-	-	-	-	-	-	-	-	+	+	+	+	-	+	+	-	-	-	-	-	-
SAL_QA9304AA_AS	-	-	-	-	-	-	-	-	-	-	-	-	-	-	-	-	-	-	-	-	-	-	-	-	-	-	-	-	-	-	-	-	-	-	-	-	-	-	-	-	-	-	-	-	-	-	-	-	-
SAL_VA5530AA_AS	-	-	-	-	-	-	-	-	-	-	-	-	-	-	-	-	-	-	-	-	-	-	-	-	-	-	-	-	-	-	-	-	-	-	-	-	-	-	-	-	-	-	-	-	-	-	-	+	-
SAL_SA9+32AA_AS	-	-	-	-	-	-	-	-	-	-	-	-	-	-	-	-	-	-	-	-	-	-	-	-	-	-	-	-	-	-	-	-	-	-	-	-	+	+	+	+	+	+	+	-	-	-	-	-	-
SAL_KA0029AA_AS	-	-	-	-	-	-	-	-	-	-	-	-	-	-	-	-	-	-	-	-	-	-	-	-	-	-	-	-	-	-	-	-	-	-	-	-	-	-	-	-	-	-	-	-	-	-	-	-	-
NCTC9948	-	-	-	-	-	-	-	-	-	-	-	-	-	-	-	-	-	-	-	-	-	-	-	-	-	-	-	-	-	-	-	-	-	-	-	-	+	-	-	-	-	-	-	-	-	-	-	-	-
SAL_WA3928AA_AS	-	-	-	-	-	-	-	-	-	-	-	-	-	-	-	-	-	-	-	-	-	-	-	-	-	-	-	-	-	-	-	-	-	-	-	-	-	-	-	-	-	-	-	-	-	-	-	+	-
SAL_EA8847AA_AS	-	-	-	-	-	-	-	-	-	-	-	-	-	-	-	-	-	-	-	-	-	-	-	-	-	-	-	-	-	-	-	-	-	-	-	-	-	-	-	-	-	-	-	-	-	-	-	-	-
SAL_IA5597AA_AS	-	-	-	-	-	-	-	-	+	+	+	+	+	-	-	-	-	-	-	-	-	-	-	-	-	-	-	-	-	-	-	-	-	-	-	-	-	-	-	-	-	-	-	-	-	-	-	-	-
SAL_UA6969AA_AS	-	-	-	-	-	-	-	-	-	-	-	-	-	-	-	-	-	-	-	-	-	-	-	-	-	-	-	-	-	-	-	-	-	-	-	-	-	-	-	-	-	-	-	+	-	-	-	-	-
SAL_TA4797AA_AS	-	-	-	-	-	-	-	-	+	-	-	-	-	-	-	-	-	-	-	-	-	-	-	-	-	-	-	-	-	-	-	-	-	-	-	-	-	-	-	-	-	-	-	-	-	-	-	-	-
SAL_EA+760AA_AS	-	-	-	-	-	-	-	-	-	-	-	-	-	-	-	-	-	-	-	-	-	-	-	-	-	-	-	-	-	-	-	-	-	-	-	-	-	-	-	-	-	-	-	+	-	-	-	-	-
SAL_LA9898AA_AS	-	-	-	-	-	-	-	-	-	-	-	-	-	-	-	-	-	-	-	-	-	-	-	-	-	-	-	-	-	-	-	-	-	-	-	-	-	-	-	-	-	-	-	+	-	-	-	-	-
SAL_PA7599AA_AS_genomic	-	+	-	+	+	+	-	-	+	+	+	+	+	-	-	-	-	-	-	-	-	-	-	-	+	+	+	+	+	+	+	+	+	+	+	+	+	+	+	+	+	+	+	+	+	+	+	+	+
SAL_TA6408AA_AS	-	-	-	-	-	-	-	-	+	-	-	-	-	-	-	-	-	-	-	-	-	-	-	-	-	-	-	-	+	-	-	-	-	-	-	-	-	-	-	-	-	-	-	-	-	-	-	-	-
SAL_TA7822AA_AS	-	-	-	-	-	-	-	-	+	-	-	-	-	-	-	-	-	-	-	-	-	-	-	-	-	-	-	-	-	-	-	-	-	-	-	-	-	-	-	-	-	-	-	-	-	-	-	-	-
SAL_OA0+30AA_AS	-	-	-	-	-	-	-	-	-	-	-	-	-	-	-	-	-	-	-	-	-	-	-	-	-	-	-	-	-	-	-	-	-	-	-	-	-	-	-	-	-	-	-	+	-	-	-	-	-
SAL_EA5468AA_AS	-	-	-	+	-	-	-	-	+	-	-	-	-	-	-	-	-	-	-	-	-	-	+	+	-	-	-	-	+	-	-	-	-	-	-	-	-	-	-	-	-	-	-	-	-	-	-	-	+
SAL_NA2994AA_AS	-	-	-	-	-	-	-	-	-	-	-	-	-	-	-	-	-	-	-	-	-	-	+	-	-	-	-	-	-	-	-	-	-	-	-	-	-	-	-	-	-	-	-	-	-	-	-	+	-
SAL_WA370+AA_AS	-	-	-	-	-	-	-	-	-	-	-	-	-	-	-	-	-	-	-	-	-	-	-	-	-	-	-	-	-	-	-	-	-	-	-	-	-	-	-	-	-	-	-	+	-	-	-	-	-
SAL_TA8944AA_AS	-	-	-	-	-	-	-	-	-	-	-	-	-	-	-	-	-	-	-	-	-	-	-	-	-	-	-	-	-	-	-	-	-	-	-	-	-	-	-	-	-	-	-	-	-	-	-	-	-
SAL_FA469+AA_AS	-	-	-	-	+	+	-	-	-	-	-	-	-	-	-	-	-	-	-	-	-	-	+	-	+	+	-	-	+	-	-	-	-	-	-	-	-	-	-	-	-	-	-	-	-	-	-	-	-
SAL_LA6+88AA_AS	-	-	-	+	-	+	-	-	-	-	-	-	-	-	-	-	-	-	-	-	-	-	-	-	-	-	-	-	+	-	-	-	-	-	-	-	-	-	-	-	-	-	-	-	-	-	-	+	+
SAL_EA9+64AA_AS	-	-	-	-	-	-	-	-	-	-	-	-	-	-	-	-	-	-	-	-	-	-	-	-	-	-	-	-	-	-	-	-	-	-	-	-	-	-	-	-	-	-	-	-	-	-	-	-	-
SAL_JA9825AA_AS	-	-	-	-	-	-	-	-	+	-	-	-	-	-	-	-	-	-	-	-	-	-	-	-	-	-	-	-	-	-	-	-	-	-	-	-	-	-	-	-	-	-	-	-	-	-	-	-	-
SAL_MA779+AA_AS	-	-	-	-	-	-	-	-	-	-	-	-	-	-	-	-	-	-	-	-	-	-	+	-	-	-	-	-	+	-	-	-	-	-	-	-	-	-	-	-	-	-	-	-	-	-	-	+	-
SAL_RA9657AA_AS	-	-	-	-	-	-	-	-	-	-	-	-	-	-	-	-	-	-	-	-	-	-	-	-	-	-	-	-	-	-	-	-	-	-	-	-	-	-	-	-	-	-	-	+	-	-	-	-	-
SAL_SA8990AA_AS	-	-	-	-	-	-	-	-	-	-	-	-	-	-	-	-	-	-	-	-	-	-	-	-	-	-	-	-	-	-	-	-	-	-	-	-	-	-	-	-	-	-	-	+	-	-	-	-	-
SAL_FA3553AA_AS	-	-	-	-	-	+	-	-	-	-	-	-	-	-	-	-	-	-	-	-	-	-	+	-	-	-	-	-	+	-	-	-	-	-	-	-	-	-	-	-	-	-	-	-	-	-	-	-	+
SAL_QA5837AA_AS	-	-	-	-	-	-	-	-	-	-	-	-	-	-	-	-	-	-	-	-	-	-	-	-	-	-	-	-	-	-	-	-	-	-	-	-	-	-	-	-	-	-	-	-	-	-	-	+	-
SAL_WA08+5AA_AS	-	-	-	-	-	-	-	-	-	-	-	-	-	-	-	-	-	-	-	-	-	-	-	-	+	+	+	+	+	-	-	-	-	-	-	-	+	+	+	+	-	+	+	-	-	-	-	-	-
SAL_MA0546AA_AS	-	-	-	-	-	-	-	-	-	-	-	-	-	-	-	-	-	-	-	-	-	-	-	-	-	-	-	-	+	-	-	-	-	-	-	-	-	-	-	-	-	-	-	-	-	-	-	-	-
SAL_EA6835AA_AS	-	-	-	-	-	-	-	-	-	-	-	-	-	-	-	-	-	-	-	-	-	-	-	-	-	-	-	-	-	-	-	-	-	-	-	-	-	-	-	-	-	-	-	-	-	-	-	-	-
SAL_FA32+8AA_AS	-	-	-	-	+	+	-	-	-	-	-	-	-	-	-	-	-	-	-	-	-	-	+	-	+	+	-	-	+	-	-	-	-	-	-	-	-	-	-	-	-	-	-	-	-	-	-	-	-
SAL_EA2449AA_AS	+	+	-	+	+	+	-	-	+	+	+	+	+	-	-	-	-	-	-	-	-	-	-	-	+	+	+	+	+	+	+	+	+	+	+	+	+	+	+	+	+	+	+	-	+	+	+	+	+
SAL_TA7677AA_AS	-	-	-	+	+	+	-	-	-	-	+	+	-	-	-	-	-	-	-	-	-	-	-	-	-	-	-	-	-	-	-	-	-	-	-	-	+	+	+	+	+	+	+	-	-	-	-	-	-
SAL_LA6323AA_AS	-	-	-	-	-	-	-	-	-	-	-	-	-	-	-	-	-	-	-	-	-	-	-	-	-	-	-	-	-	-	-	-	-	-	-	-	-	-	-	-	-	-	-	-	-	-	-	-	-
SAL_RA+462AA_AS	-	-	-	-	-	-	-	-	-	-	-	-	-	-	-	-	-	-	-	-	-	-	-	-	-	-	-	-	-	-	-	-	-	-	-	-	+	+	+	+	+	+	+	-	-	-	-	-	-
SAL_IA7049AA_AS	-	-	-	-	-	-	-	-	-	-	-	-	-	-	-	-	-	-	-	-	-	-	-	-	-	-	-	-	-	-	-	-	-	-	-	-	-	-	-	-	-	-	-	+	-	-	-	+	-
SAL_EA3822AA_AS	-	-	-	+	-	+	-	-	-	-	-	-	-	-	-	-	-	-	-	-	-	-	+	-	+	-	+	-	+	-	-	-	-	-	-	-	+	-	-	-	-	-	-	-	-	-	-	-	-
SAL_FA4997AA_AS	+	+	+	+	+	+	-	-	+	-	-	-	-	-	-	-	-	-	-	-	-	-	-	-	-	-	-	-	+	-	-	-	-	-	-	-	+	-	-	-	-	-	-	-	-	-	-	-	-
SAL_EA6+86AA_AS	+	-	+	-	-	-	-	-	-	-	-	-	-	-	-	-	-	-	-	-	-	-	-	-	+	+	+	-	+	-	-	-	-	-	-	-	-	-	-	-	-	-	-	+	-	-	-	-	+
NCTC7304	-	-	-	-	+	+	-	-	-	-	+	+	-	-	-	-	-	-	-	-	-	-	-	-	+	+	+	+	+	-	-	-	-	-	-	-	+	+	+	+	-	+	+	-	-	-	-	-	-
SAL_EA3440AA_AS	-	-	-	-	-	-	-	-	+	-	-	-	-	-	-	-	-	-	-	-	-	-	-	-	-	-	-	-	-	-	-	-	-	-	-	-	-	-	-	-	-	-	-	-	-	-	-	-	-
SAL_UA5376AA_AS	-	-	-	-	-	-	-	-	+	-	-	-	-	-	-	-	-	-	-	-	-	-	-	-	-	-	-	-	-	-	-	-	-	-	-	-	-	-	-	-	-	-	-	-	-	-	-	-	-
NCTC6024	-	-	-	-	-	-	-	-	+	-	-	-	-	-	-	-	-	-	-	-	-	-	-	-	-	-	-	-	-	-	-	-	-	-	-	-	-	-	-	-	-	-	-	-	-	-	-	-	-
SAL_FA3377AA_AS	-	-	-	-	-	-	-	-	-	-	-	-	-	-	-	-	-	-	-	-	-	-	-	-	-	-	-	-	-	-	-	-	-	-	-	-	+	-	-	-	-	-	-	-	-	-	-	-	-
SAL_TA+433AA_AS	-	-	-	-	-	-	-	-	-	-	-	-	-	-	-	-	-	-	-	-	-	-	-	-	-	-	-	-	-	-	-	-	-	-	-	-	-	-	-	-	-	-	-	+	-	-	-	-	-
SAL_UA8+++AA_AS	-	-	-	-	-	-	-	-	-	-	-	-	-	-	-	-	-	-	-	-	-	-	-	-	-	-	-	-	-	-	-	-	-	-	-	-	-	-	-	-	-	-	-	+	-	-	-	-	-
SAL_KA3507AA_AS_genomic	-	-	-	+	+	+	-	-	+	-	-	-	-	-	-	-	-	-	-	-	-	-	-	-	+	+	-	-	+	-	-	-	-	-	-	-	-	-	-	-	-	-	-	-	-	-	-	-	-
SAL_MA8022AA_AS	-	-	-	-	-	-	-	-	-	-	-	-	-	-	-	-	-	-	-	-	-	-	-	-	-	-	-	-	-	-	-	-	-	-	-	-	+	+	+	+	-	+	+	-	-	-	-	-	-
SAL_QA6776AA_AS	-	-	-	-	-	-	-	-	-	-	-	-	-	-	-	-	-	-	-	-	-	-	-	-	-	-	-	-	-	-	-	-	-	-	-	-	-	-	-	-	-	-	-	+	-	-	-	-	-
SAL_WA3790AA_AS	-	-	-	-	-	-	-	-	-	-	-	-	-	-	-	-	-	-	-	-	-	-	-	-	-	-	-	-	-	-	-	-	-	-	-	-	-	-	-	-	-	-	-	+	-	-	-	-	-
SAL_MA70+9AA_AS	-	-	-	-	-	-	-	-	-	-	-	-	-	-	-	-	-	-	-	-	-	-	+	-	-	-	-	-	-	-	-	-	-	-	-	-	-	-	-	-	-	-	-	-	-	-	-	+	-
SAL_WA3593AA_AS	+	+	+	+	+	+	-	-	+	-	+	+	-	-	-	-	-	-	-	-	-	-	-	-	+	+	-	-	+	-	-	-	-	-	-	-	-	-	-	-	-	-	-	+	-	-	-	-	-
SAL_LA7+83AA_AS	-	-	-	-	-	-	-	-	-	-	-	-	-	-	-	-	-	-	-	-	-	-	-	-	-	-	-	-	-	-	-	-	-	-	-	-	+	+	+	+	+	+	+	-	-	-	-	-	-
SAL_WA3924AA_AS	-	-	-	-	-	-	-	-	-	-	-	-	-	-	-	-	-	-	-	-	-	-	-	-	-	-	-	-	-	-	-	-	-	-	-	-	+	+	+	+	-	+	+	-	-	-	-	-	-
SAL_EA4+2+AA_AS	-	-	-	-	-	-	-	-	+	-	-	-	-	-	-	-	-	-	-	-	-	-	-	-	-	-	-	-	-	-	-	-	-	-	-	-	-	-	-	-	-	-	-	-	-	-	-	-	-
SAL_JA8292AA_AS	-	-	-	-	-	-	-	-	-	-	-	-	-	-	-	-	-	-	-	-	-	-	-	-	-	-	-	-	-	-	-	-	-	-	-	-	-	-	-	-	-	-	-	-	-	-	-	-	-
SAL_IA7022AA_AS	-	-	-	+	-	+	-	-	-	-	+	+	-	-	-	-	-	-	-	-	-	-	-	-	+	+	+	+	+	-	-	-	-	-	-	-	+	+	+	+	+	+	+	+	-	-	-	-	-
SAL_RA+065AA_AS	-	-	-	-	-	-	-	-	-	-	-	-	-	-	-	-	-	-	-	-	-	-	+	-	-	-	-	-	-	-	-	-	-	-	-	-	-	-	-	-	-	-	-	-	-	-	-	+	-
SAL_BA7799AA_AS	-	-	-	-	-	-	-	-	-	-	-	-	-	-	-	-	-	-	-	-	-	-	-	-	-	-	-	-	-	-	-	-	-	-	-	-	-	-	-	-	-	-	-	-	-	-	-	-	-
SAL_KA9645AA_AS	-	-	-	-	-	-	-	-	-	-	-	-	-	-	-	-	-	-	-	-	-	-	-	-	-	-	-	-	-	-	-	-	-	-	-	-	-	-	-	-	-	-	-	-	-	-	-	-	-
SAL_KA2954AA_AS	-	-	-	-	-	+	-	-	-	-	-	-	-	-	-	-	-	-	-	-	-	-	-	-	+	+	+	+	+	-	-	-	-	-	-	-	+	-	-	-	-	-	-	-	-	-	-	-	+
SAL_SA90+0AA_AS	-	-	-	-	-	-	-	-	-	-	-	-	-	-	-	-	-	-	-	-	-	-	-	-	-	-	-	-	-	-	-	-	-	-	-	-	-	-	-	-	-	-	-	-	-	-	-	-	-
SAL_SA9009AA_AS	+	+	+	+	+	+	-	-	-	-	-	-	-	-	-	-	-	-	-	-	-	-	-	-	-	-	-	-	+	-	-	-	-	-	-	-	-	-	-	-	-	-	-	-	-	-	-	-	+
SAL_LA7692AA_AS	-	-	-	+	+	+	-	-	-	-	+	+	-	-	-	-	-	-	-	-	-	-	-	-	-	-	-	-	-	-	-	-	-	-	-	-	+	+	+	+	-	+	+	-	-	-	-	-	-
NCTC6245	-	-	-	-	-	-	-	-	-	-	-	-	-	-	-	-	-	-	-	-	-	-	-	-	-	-	-	-	+	-	-	-	-	-	-	-	-	-	-	-	-	-	-	-	-	-	-	-	-
SAL_WA6+73AA_AS	-	-	-	+	-	+	-	-	-	-	-	-	-	-	-	-	-	-	-	-	-	-	+	-	+	+	-	-	+	-	-	-	-	-	-	-	-	-	-	-	-	-	-	-	+	+	+	+	-
SAL_RA9039AA_AS	-	-	-	-	-	-	-	-	-	-	-	-	-	-	-	-	-	-	-	-	-	-	-	-	-	-	-	-	-	-	-	-	-	-	-	-	-	-	-	-	-	-	-	+	-	-	-	-	-
SAL_LA57+2AA_AS	-	-	-	-	-	-	-	-	-	-	-	-	-	-	-	-	-	-	-	-	-	-	-	-	-	-	-	-	+	-	-	-	-	-	-	-	+	-	-	-	-	-	-	-	-	-	-	-	-
SAL_PA934+AA_AS	-	-	-	-	-	-	-	-	+	-	-	-	-	-	-	-	-	-	-	-	-	-	-	-	+	+	-	-	+	-	-	-	-	-	-	-	-	-	-	-	-	-	-	-	-	-	-	-	-
SAL_CA43+2AA_AS	-	-	-	-	-	-	-	-	-	-	-	-	-	-	-	-	-	-	-	-	-	-	-	-	-	-	-	-	-	-	-	-	-	-	-	-	-	-	-	-	-	-	-	-	-	-	-	-	-
SAL_IA74+7AA_AS	-	-	-	-	-	-	-	-	-	-	-	-	-	-	-	-	-	-	-	-	-	-	-	-	-	-	-	-	-	-	-	-	-	-	-	-	-	-	-	-	-	-	-	-	-	-	-	+	-
SAL_KA+5+9AA_AS	-	-	-	-	-	-	-	-	-	-	-	-	-	-	-	-	-	-	-	-	-	-	-	-	-	-	-	-	-	-	-	-	-	-	-	-	-	-	-	-	-	-	-	+	-	-	-	-	-
SAL_JA4089AA_AS	-	-	-	-	-	-	-	-	-	-	-	-	-	-	-	-	-	-	-	-	-	-	-	-	-	-	-	-	+	-	-	-	-	-	-	-	-	-	-	-	-	-	-	-	-	-	-	-	-
SAL_MA2957AA_AS	-	-	-	-	-	-	-	-	-	-	-	-	-	-	-	-	-	-	-	-	-	-	-	-	-	-	-	-	-	-	-	-	-	-	-	-	-	-	-	-	-	-	-	-	-	-	-	-	-
SAL_SA9+3+AA_AS	-	-	-	-	-	-	-	-	-	-	-	-	-	-	-	-	-	-	-	-	-	-	-	-	-	-	-	-	-	-	-	-	-	-	-	-	+	+	+	+	-	+	+	-	-	-	-	+	-
SAL_MA2328AA_AS	+	+	+	+	+	+	-	-	-	-	+	+	-	-	-	-	-	-	-	-	-	-	-	-	-	-	-	-	+	-	-	-	-	-	-	-	-	-	-	-	-	-	-	+	-	-	-	-	-
SAL_JA4+42AA_AS	-	-	-	-	-	-	-	-	-	-	-	-	-	-	-	-	-	-	-	-	-	-	-	-	-	-	-	-	-	-	-	-	-	-	+	+	+	+	+	+	+	+	+	-	-	-	-	+	-
SAL_UA5320AA_AS	-	-	-	-	-	-	-	-	+	-	-	-	-	-	-	-	-	-	-	-	-	-	-	-	-	-	-	-	-	-	-	-	-	-	-	-	-	-	-	-	-	-	-	-	-	-	-	-	-
SAL_KA9686AA_AS	-	-	-	-	+	+	-	-	+	-	+	+	-	-	-	-	-	-	-	-	-	-	-	-	+	+	+	+	+	-	-	-	-	-	-	-	-	-	-	-	-	-	-	+	-	-	-	-	-
SAL_WA3666AA_AS	-	-	-	-	-	-	-	-	-	-	-	-	-	-	-	-	-	-	-	-	-	-	-	-	-	-	-	-	-	-	-	-	-	-	-	-	-	-	-	-	-	-	-	+	-	-	-	-	-
SAL_UA5585AA_AS	-	-	-	-	-	-	-	-	+	-	-	-	-	-	-	-	-	-	-	-	-	-	-	-	+	+	+	+	+	-	-	-	-	-	-	-	-	-	-	-	-	-	-	-	-	-	-	-	-
SAL_FA8099AA_AS	-	-	-	-	-	-	-	-	-	-	-	-	-	-	-	-	-	-	-	-	-	-	-	-	-	-	-	-	-	-	-	-	-	-	-	-	+	+	+	+	-	+	+	-	-	-	-	-	-
SAL_EA6483AA_AS	-	-	-	-	-	-	-	-	-	-	-	-	-	-	-	-	-	-	-	-	-	-	-	-	-	-	-	-	-	-	-	-	-	-	-	-	-	-	-	-	-	-	-	+	-	-	-	-	-
SAL_TA57+7AA_AS	-	-	-	-	-	-	-	-	-	-	-	-	-	-	-	-	-	-	-	-	-	-	-	-	-	-	-	-	-	-	-	-	-	-	-	-	+	+	+	+	-	+	+	-	-	-	-	-	-
SAL_UA7425AA_AS	-	-	-	-	-	-	-	-	+	-	-	-	-	-	-	-	-	-	-	-	-	-	-	-	-	-	-	-	-	-	-	-	-	-	-	-	-	-	-	-	-	-	-	-	-	-	-	-	-
SAL_OA3+33AA_AS	-	-	-	+	-	+	-	-	-	-	-	-	-	-	-	-	-	-	-	-	-	-	+	-	+	-	+	-	+	-	-	-	-	-	-	-	+	-	-	-	-	-	-	-	-	-	-	-	-
SAL_WA6+65AA_AS	-	-	-	-	-	-	-	-	-	-	-	-	-	-	-	-	-	-	-	-	-	-	-	-	-	-	-	-	-	-	-	-	-	-	-	-	-	-	-	-	-	-	-	+	-	-	-	-	-
SAL_BA5360AA_AS	-	-	-	-	-	-	-	-	-	-	-	-	-	-	-	-	-	-	-	-	-	-	-	-	-	-	-	-	-	-	-	-	-	-	-	-	-	-	-	-	-	-	-	-	-	-	-	+	-
SAL_TA0786AA_AS	-	-	-	+	-	+	-	-	-	-	-	-	-	-	-	-	-	-	-	-	-	-	+	-	+	-	+	-	+	-	-	-	-	-	-	-	+	-	-	-	-	-	-	-	-	-	-	-	-
SAL_JA9653AA_AS	-	-	-	-	-	-	-	-	+	-	-	-	-	-	-	-	-	-	-	-	-	-	-	-	-	-	-	-	-	-	-	-	-	-	-	-	-	-	-	-	-	-	-	-	-	-	-	-	-
NCTC5722	-	-	-	-	-	-	-	-	-	-	-	-	-	-	-	-	-	-	-	-	-	-	-	-	-	-	-	-	-	-	-	-	-	-	-	-	-	-	-	-	-	-	-	-	-	-	-	-	-
SAL_LA2385AA_AS	-	-	-	-	-	-	-	-	+	-	-	-	-	-	-	-	-	-	-	-	-	-	-	-	-	-	-	-	-	-	-	-	-	-	-	-	+	-	-	-	-	-	-	-	-	-	-	-	-
NCTC7308	-	-	-	+	+	+	-	-	-	-	+	+	-	-	-	-	-	-	-	-	-	-	-	-	-	-	-	-	-	-	-	-	-	-	-	-	+	+	+	+	+	+	+	-	-	-	-	-	-
SAL_UA5729AA_AS	-	-	-	-	-	-	-	-	-	-	-	-	-	-	-	-	-	-	-	-	-	-	-	-	-	-	-	-	-	-	-	-	-	-	-	-	-	-	-	-	-	-	-	+	-	-	-	-	-
SAL_UA6+39AA_AS	-	-	-	-	-	-	-	-	-	-	-	-	-	-	-	-	-	-	-	-	-	-	-	-	-	-	-	-	-	-	-	-	-	-	-	-	-	-	-	-	-	-	-	-	-	-	-	+	-
SAL_PA9286AA_AS	-	-	-	+	+	+	-	-	-	-	+	+	-	-	-	-	-	-	-	-	-	-	-	-	-	-	-	-	-	-	-	-	-	-	-	-	+	+	+	+	-	+	+	-	-	-	-	-	-
SAL_SA9+45AA_AS	-	-	-	-	-	-	-	-	-	-	-	-	-	-	-	-	-	-	-	-	-	-	-	-	-	-	-	-	-	-	-	-	-	-	-	-	+	-	-	-	-	-	-	-	-	-	-	-	-
SAL_FA3376AA_AS	-	-	-	-	-	-	-	-	-	-	-	-	-	-	-	-	-	-	-	-	-	-	-	-	-	-	-	-	-	-	-	-	-	-	-	-	-	-	-	-	-	-	-	+	-	-	-	-	-
SAL_IA27+2AA_AS	+	+	+	+	+	+	-	-	-	-	-	-	-	-	-	-	-	-	-	-	-	-	-	-	-	-	-	-	+	-	-	-	-	-	-	-	-	-	-	-	-	-	-	-	-	-	-	-	+
SAL_FA4937AA_AS	-	-	-	-	-	-	-	-	-	-	-	-	-	-	-	-	-	-	-	-	-	-	-	-	-	-	-	-	-	-	-	-	-	-	-	-	-	-	-	-	-	-	-	-	-	-	-	-	-
SAL_FA72+8AA_AS	-	-	-	-	-	-	-	-	-	-	-	-	-	-	-	-	-	-	-	-	-	-	-	-	-	-	-	-	-	-	-	-	-	-	-	-	-	-	-	-	-	-	-	+	-	-	-	-	-
SAL_QA5738AA_AS	-	-	-	-	-	-	-	-	+	-	-	-	-	-	-	-	-	-	-	-	-	-	-	-	+	+	+	+	+	-	-	-	-	-	-	-	-	-	-	-	-	-	-	-	-	-	+	-	-
SAL_LA6820AA_AS	-	-	-	-	-	-	-	-	-	-	-	-	-	-	-	-	-	-	-	-	-	-	-	-	-	-	-	-	-	-	-	-	-	-	-	-	-	-	-	-	-	-	-	-	-	-	-	-	-
SAL_FA340+AA_AS	-	-	-	-	-	+	-	-	-	-	-	-	-	-	-	-	-	-	-	-	-	-	+	-	+	+	+	+	+	-	-	-	-	-	+	+	+	+	+	+	+	+	+	-	-	-	-	+	-
SAL_MA089+AA_AS	-	-	-	-	-	-	-	-	-	-	-	-	-	-	-	-	-	-	-	-	-	-	-	-	-	-	-	-	-	-	-	-	-	-	-	-	+	+	+	+	-	+	-	-	-	-	-	-	-
SAL_EA6368AA_AS	-	-	-	-	-	-	-	-	-	-	-	-	-	-	-	-	-	-	-	-	-	-	-	-	-	-	-	-	-	-	-	-	-	-	-	-	-	-	-	-	-	-	-	-	-	-	-	-	-
SAL_LA6782AA_AS	-	-	-	-	-	-	-	-	-	-	-	-	-	-	-	-	-	-	-	-	-	-	-	-	-	-	-	-	-	-	-	-	-	-	-	-	-	-	-	-	-	-	-	-	-	-	-	-	-
SAL_WA3558AA_AS	-	-	-	-	-	-	-	-	+	-	-	-	-	-	-	-	-	-	-	-	-	-	-	-	-	-	+	+	+	-	-	-	-	-	-	-	-	-	-	-	-	-	-	+	+	+	+	-	-
SAL_EA7849AA_AS	-	-	-	-	-	-	-	-	-	-	-	-	-	-	-	-	-	-	-	-	-	-	-	-	+	+	+	+	+	-	-	-	-	-	-	-	+	-	-	-	-	-	-	-	-	-	-	-	-
SAL_FA3530AA_AS	-	-	-	-	-	-	-	-	-	-	-	-	-	-	-	-	-	-	-	-	-	-	-	-	-	-	-	-	+	-	-	-	-	-	-	-	-	-	-	-	-	-	-	-	-	-	-	-	-
SAL_MA0339AA_AS	-	-	-	-	-	-	-	-	-	-	-	-	-	-	-	-	-	-	-	-	-	-	-	-	-	-	-	-	-	-	-	-	-	-	-	-	-	-	-	-	-	-	-	-	-	-	-	-	-
SAL_SA9008AA_AS	-	-	-	-	-	-	-	-	-	-	-	-	-	-	-	-	-	-	-	-	-	-	-	-	-	-	-	-	-	-	-	-	-	-	-	-	-	-	-	-	-	-	-	-	-	-	-	-	-
SAL_EA373+AA_AS	-	-	-	-	-	-	-	-	-	-	-	-	-	-	-	-	-	-	-	-	-	-	-	-	-	-	-	-	-	-	-	-	-	-	-	-	-	-	-	-	-	-	-	+	-	-	-	-	-
SAL_SA927+AA_AS	-	-	-	-	-	-	-	-	-	-	-	-	-	-	-	-	-	-	-	-	-	-	-	-	-	-	-	-	-	-	-	-	-	-	-	-	+	+	+	+	-	+	+	-	-	-	-	-	-
NCTC7349	-	-	-	-	-	-	-	-	-	-	-	-	-	-	-	-	-	-	-	-	-	-	-	-	-	-	-	-	-	-	-	-	-	-	-	-	-	-	-	-	-	-	-	+	-	-	-	-	-
SAL_IA8040AA_AS	-	-	-	-	-	-	-	-	+	-	-	-	-	-	-	-	-	-	-	-	-	-	-	-	-	-	-	-	-	-	-	-	-	-	-	-	-	-	-	-	-	-	-	-	-	-	-	-	-
SAL_LA3665AA_AS	-	-	-	-	-	-	-	-	+	-	-	-	-	-	-	-	-	-	-	-	-	-	-	-	-	-	-	-	-	-	-	-	-	-	-	-	-	-	-	-	-	-	-	-	-	-	-	-	-
SAL_MA6963AA_AS	-	-	-	-	-	-	-	-	-	-	-	-	-	-	-	-	-	-	-	-	-	-	-	-	-	-	-	-	-	-	-	-	-	-	-	-	-	-	-	-	-	-	-	-	-	-	-	+	-
NCTC5793	-	-	-	-	-	-	-	-	-	-	-	-	-	-	-	-	-	-	-	-	-	-	-	-	-	-	-	-	-	-	-	-	-	-	-	-	-	-	-	-	-	-	-	-	-	-	-	-	-
SAL_FA+549AA_AS	-	-	-	-	-	-	-	-	-	-	-	-	-	-	-	-	-	-	-	-	-	-	-	-	-	-	-	-	-	-	-	-	-	-	-	-	+	+	+	+	+	+	+	-	-	-	-	-	-
SAL_LA74+3AA_AS	+	+	+	+	+	+	-	-	+	-	-	-	-	-	-	-	-	-	-	-	-	-	+	-	-	-	-	-	+	-	-	-	-	-	-	-	+	-	-	-	-	-	-	-	-	-	-	-	-
SAL_TA2474AA_AS	-	-	-	-	-	-	-	-	-	-	-	-	-	-	-	-	-	-	-	-	-	-	-	-	-	-	-	-	-	-	-	-	-	-	-	-	-	-	-	-	-	-	-	-	-	-	-	-	+
SAL_RA6230AA_AS	-	-	-	-	-	-	-	-	-	-	-	-	-	-	-	-	-	-	-	-	-	-	-	-	-	-	-	-	-	-	-	-	-	-	-	-	-	-	-	-	-	-	-	-	-	-	-	-	-
SAL_WA4384AA_AS	-	-	-	-	-	-	-	-	-	-	-	-	-	-	-	-	-	-	-	-	-	-	-	-	-	-	-	-	-	-	-	-	-	-	-	-	-	-	-	-	-	-	-	+	-	-	-	-	-
SAL_TA5498AA_AS	-	-	-	-	-	-	-	-	+	-	-	-	-	-	-	-	-	-	-	-	-	-	-	-	-	-	-	-	-	-	-	-	-	-	-	-	-	-	-	-	-	-	-	-	-	-	-	-	-
SAL_EA832+AA_AS	+	-	+	-	+	-	-	-	-	-	-	-	-	-	-	-	-	-	-	-	-	-	-	-	-	-	-	-	+	-	-	-	-	-	-	-	-	-	-	-	-	-	-	+	-	-	-	-	+
SAL_LA80+5AA_AS	-	-	-	-	-	-	-	-	-	-	-	-	-	-	-	-	-	-	-	-	-	-	-	-	-	-	-	-	-	-	-	-	-	-	-	-	-	-	-	-	-	-	-	-	-	-	-	-	-
SAL_FA4+++AA_AS	-	-	-	-	+	-	-	-	-	-	-	-	-	-	-	-	-	-	-	-	-	-	-	-	+	+	-	-	+	-	-	-	-	-	-	-	-	-	-	-	-	-	-	-	-	-	-	-	-
SAL_NA0974AA_AS	-	-	-	-	-	-	-	-	+	-	-	-	-	-	-	-	-	-	-	-	-	-	-	-	-	-	-	-	-	-	-	-	-	-	-	-	-	-	-	-	-	-	-	-	-	-	-	-	-
SAL_SA934+AA_AS	-	-	-	-	-	-	-	-	-	-	-	-	-	-	-	-	-	-	-	-	-	-	+	-	-	-	-	-	+	-	-	-	-	-	-	-	-	-	-	-	-	-	-	+	-	-	-	+	-
SAL_SA9++8AA_AS	-	-	-	-	-	-	-	-	-	-	-	-	-	-	-	-	-	-	-	-	-	-	-	-	-	-	-	-	-	-	-	-	-	-	-	-	-	-	-	-	-	-	-	-	-	-	-	+	-
SAL_FA+700AA_AS	-	-	-	-	-	-	-	-	-	-	-	-	-	-	-	-	-	-	-	-	-	-	-	-	-	-	-	-	-	-	-	-	-	-	-	-	-	-	-	-	-	-	-	-	-	-	-	-	-
NCTC7295	-	-	-	-	-	-	-	-	-	-	-	-	-	-	-	-	-	-	-	-	-	-	-	-	+	+	+	+	+	-	-	-	-	-	-	-	+	+	+	+	+	+	+	-	-	-	-	-	-
SAL_RA0895AA_AS	-	-	-	-	-	-	-	-	-	-	-	-	-	-	-	-	-	-	-	-	-	-	-	-	-	-	-	-	-	-	-	-	-	-	-	-	-	-	-	-	-	-	-	-	-	-	-	-	-
SAL_OA3++5AA_AS	-	-	-	-	-	-	-	-	-	-	-	-	-	-	-	-	-	-	-	-	-	-	-	-	-	-	-	-	-	-	-	-	-	-	-	-	-	-	-	-	-	-	-	+	-	-	-	-	-
SAL_SA9++7AA_AS	-	-	-	-	-	-	-	-	+	-	-	-	-	-	-	-	-	-	-	-	-	-	-	-	-	-	-	-	-	-	-	-	-	-	-	-	-	-	-	-	-	-	-	-	-	-	-	-	-
SAL_JA0387AA_AS	-	-	-	-	-	-	-	-	-	-	-	-	-	-	-	-	-	-	-	-	-	-	-	-	-	-	-	-	-	-	-	-	-	-	-	-	-	-	-	-	-	-	-	-	-	-	-	-	-
SAL_WA5226AA_AS	-	-	-	-	-	-	-	-	-	-	-	-	-	-	-	-	-	-	-	-	-	-	-	-	-	-	-	-	-	-	-	-	-	-	-	-	-	-	-	-	-	-	-	+	-	-	-	-	-
SAL_RA8870AA_AS	-	-	-	-	-	-	-	-	-	-	-	-	-	-	-	-	-	-	-	-	-	-	-	-	+	+	+	-	-	-	-	-	-	-	-	-	-	-	-	-	-	-	-	+	-	-	-	-	+
SAL_EA3+75AA_AS	-	-	-	-	-	-	-	-	+	-	-	-	-	-	-	-	-	-	-	-	-	-	-	-	-	-	+	+	+	-	-	-	-	-	-	-	-	-	-	-	-	-	-	-	-	-	-	-	-
SAL_JA8833AA_AS	-	-	-	-	-	-	-	-	-	-	-	-	-	-	-	-	-	-	-	-	-	-	-	-	-	-	-	-	-	-	-	-	-	-	-	-	+	+	+	+	+	+	-	-	-	-	-	-	-
SAL_JA5355AA_AS	+	+	+	+	+	+	-	-	+	-	-	-	-	-	-	-	-	-	-	-	-	-	-	-	+	+	+	+	+	-	-	-	-	-	-	-	+	-	-	-	-	-	-	-	-	-	-	-	-
SAL_HA9442AA_AS	-	-	-	-	-	-	-	-	-	-	-	-	-	-	-	-	-	-	-	-	-	-	-	-	-	-	-	-	-	-	-	-	-	-	-	-	-	-	-	-	-	-	-	-	-	-	-	-	-
SAL_VA854+AA_AS	-	-	-	-	-	-	-	-	-	-	-	-	-	-	-	-	-	-	-	-	-	-	-	-	-	-	-	-	-	-	-	-	-	-	-	-	-	-	-	-	-	-	-	+	-	-	-	-	-
SAL_TA6+44AA_AS	+	+	+	+	+	+	-	-	-	-	-	-	-	-	-	-	-	-	-	-	-	-	-	+	-	-	-	-	+	-	-	-	-	-	-	-	-	-	-	-	-	-	-	-	+	-	-	-	-
SAL_PA7204AA_AS	-	-	-	-	-	-	-	-	-	-	-	-	-	-	-	-	-	-	-	-	-	-	-	-	-	-	-	-	-	-	-	-	-	-	-	-	-	-	-	-	-	-	-	+	-	-	-	-	-
SAL_FA5483AA_AS	-	-	-	-	-	+	-	-	-	-	-	-	-	-	-	-	-	-	-	-	-	-	-	-	+	+	+	+	+	-	-	-	-	-	-	-	+	-	-	-	-	-	-	-	-	-	-	-	+
SAL_EA5620AA_AS	-	-	-	-	-	-	-	-	-	-	-	-	-	-	-	-	-	-	-	-	-	-	-	-	-	-	-	-	-	-	-	-	-	-	-	-	-	-	-	-	-	-	-	-	-	-	-	-	-
SAL_KA348+AA_AS_genomic	-	-	-	-	-	-	-	-	+	+	+	+	+	-	-	-	-	-	-	-	-	-	-	-	-	-	-	-	-	-	-	-	-	-	-	-	-	-	-	-	-	-	-	-	-	-	-	-	-
SAL_TA28+5AA_AS	-	-	-	-	-	-	-	-	-	-	-	-	-	-	-	-	-	-	-	-	-	-	-	-	-	-	-	-	-	-	-	-	-	-	-	-	+	+	+	+	-	+	+	-	-	-	-	-	-
SAL_WA367+AA_AS	-	-	-	-	-	-	-	-	-	-	-	-	-	-	-	-	-	-	-	-	-	-	-	-	-	-	-	-	-	-	-	-	-	-	-	-	-	-	-	-	-	-	-	+	-	-	-	-	-
SAL_EA4049AA_AS	-	-	-	-	-	-	-	-	+	-	-	-	-	-	-	-	-	-	-	-	-	-	-	-	-	-	-	-	-	-	-	-	-	-	-	-	-	-	-	-	-	-	-	-	-	-	-	-	-
SAL_TA0958AA_AS	-	-	-	-	-	-	-	-	+	-	-	-	-	-	-	-	-	-	-	-	-	-	-	-	+	+	+	-	+	-	-	-	-	-	-	-	-	-	-	-	-	-	-	-	-	-	-	-	+
SAL_UA5079AA_AS	-	-	-	-	-	-	-	-	-	-	-	-	-	-	-	-	-	-	-	-	-	-	-	-	-	-	-	-	-	-	-	-	-	-	-	-	-	-	-	-	-	-	-	-	-	-	-	-	-
SAL_WA35+5AA_AS	-	-	-	-	-	-	-	-	-	-	-	-	-	-	-	-	-	-	-	-	-	-	-	-	-	-	-	-	-	-	-	-	-	-	-	-	-	-	-	-	-	-	-	+	-	-	-	-	-
SAL_JA8386AA_AS	-	-	-	-	-	-	-	-	+	-	-	-	-	-	-	-	-	-	-	-	-	-	-	-	-	-	-	-	-	-	-	-	-	-	-	-	-	-	-	-	-	-	-	-	-	-	-	-	-
SAL_KA7354AA_AS	-	-	-	-	-	-	-	-	-	-	-	-	-	-	-	-	-	-	-	-	-	-	-	-	-	-	-	-	-	-	-	-	-	-	-	-	-	-	-	-	-	-	-	+	-	-	-	-	-
SAL_EA7385AA_AS	-	-	-	+	-	-	-	-	-	-	-	-	-	-	-	-	-	-	-	-	-	-	+	-	-	-	-	-	-	-	-	-	-	-	-	-	+	+	+	+	-	+	+	-	-	-	-	+	-
NCTC73+8	-	-	-	-	-	-	-	-	-	-	-	-	-	-	-	-	-	-	-	-	-	-	-	-	-	-	-	-	-	-	-	-	-	-	-	-	-	-	-	-	-	-	-	-	-	-	-	+	-
SAL_FA2457AA_AS	-	-	-	-	-	-	-	-	+	-	-	-	-	-	-	-	-	-	-	-	-	-	-	-	+	+	+	+	+	-	-	-	-	-	-	-	-	-	-	-	-	-	-	-	-	-	-	-	-
SAL_LA559+AA_AS	-	-	-	-	-	-	-	-	-	-	-	-	-	-	-	-	-	-	-	-	-	-	-	-	-	-	-	-	-	-	-	-	-	-	-	-	+	-	-	-	-	-	-	-	-	-	-	-	-
SAL_FA42+6AA_AS	-	-	-	-	-	-	-	-	+	-	-	-	-	-	-	-	-	-	-	-	-	-	-	-	-	-	-	-	-	-	-	-	-	-	-	-	+	-	-	-	-	-	-	-	-	-	-	-	-
SAL_KA3494AA_AS_genomic	-	-	-	-	-	-	-	-	+	-	-	-	-	-	-	-	-	-	-	-	-	-	-	-	-	-	-	-	-	-	-	-	-	-	-	-	-	-	-	-	-	-	-	-	-	-	-	-	-
SAL_QA8797AA_AS	-	-	-	-	-	-	-	-	-	-	-	-	-	-	-	-	-	-	-	-	-	-	-	-	-	-	-	-	-	-	-	-	-	-	-	-	-	-	-	-	-	-	-	+	-	-	-	-	-
SAL_KA3454AA_AS_genomic	-	-	-	-	-	-	-	-	-	-	-	-	-	-	-	-	-	-	-	-	-	-	-	-	-	-	-	-	-	-	-	-	-	-	-	-	-	-	-	-	-	-	-	-	-	-	-	-	-
SAL_LA6+9+AA_AS	-	-	-	-	-	-	-	-	-	-	-	-	-	-	-	-	-	-	-	-	-	-	-	-	-	-	-	-	-	-	-	-	-	-	-	-	-	-	-	-	-	-	-	-	-	-	-	-	-
SAL_EA5950AA_AS	-	-	-	-	-	-	-	-	-	-	-	-	-	-	-	-	-	-	-	-	-	-	-	-	-	-	-	-	-	-	-	-	-	-	-	-	-	-	-	-	-	-	-	+	-	-	-	-	-
SAL_LA5598AA_AS	-	-	-	-	-	-	-	-	-	-	-	-	-	-	-	-	-	-	-	-	-	-	-	-	-	-	-	-	-	-	-	-	-	-	-	-	-	-	-	-	-	-	-	+	-	-	-	-	-
SAL_EA79+8AA_AS	-	-	-	-	-	+	-	-	-	-	-	-	-	-	-	-	-	-	-	-	-	-	-	-	+	+	+	+	+	-	-	-	-	-	-	-	+	-	-	-	-	-	-	-	-	-	-	-	+
SAL_FA3382AA_AS	-	-	-	-	-	-	-	-	-	-	-	-	-	-	-	-	-	-	-	-	-	-	-	-	-	-	-	-	-	-	-	-	-	-	-	-	-	-	-	-	-	-	-	-	-	-	-	-	-
SAL_QA7488AA_AS	-	-	-	+	-	+	-	-	-	-	-	-	-	-	-	-	-	-	-	-	-	-	+	-	-	-	-	-	-	-	-	-	-	-	-	-	-	-	-	-	-	-	-	-	+	+	+	+	-
SAL_QA4+97AA_AS	-	-	-	-	-	-	-	-	-	-	-	-	-	-	-	-	-	-	-	-	-	-	-	-	-	-	-	-	-	-	-	-	-	-	-	-	-	-	-	-	-	-	-	-	-	-	-	-	-
SAL_QA9296AA_AS	-	-	-	-	-	-	-	-	-	-	-	-	-	-	-	-	-	-	-	-	-	-	-	-	-	-	-	-	-	-	-	-	-	-	-	-	-	-	-	-	-	-	-	-	-	-	-	+	-
SAL_KA3383AA_AS_genomic	-	-	-	-	-	-	-	-	+	-	-	-	-	-	-	-	-	-	-	-	-	-	-	-	-	-	-	-	+	-	-	-	-	-	-	-	-	-	-	-	-	-	-	-	-	-	-	-	-
SAL_LA5597AA_AS	+	-	-	-	+	-	-	-	-	-	-	-	-	-	-	-	-	-	-	-	-	-	-	-	+	+	+	+	+	-	-	-	-	-	-	-	-	-	-	-	-	-	-	+	-	-	-	-	-
SAL_FA52+6AA_AS	-	-	-	-	-	-	-	-	-	-	-	-	-	-	-	-	-	-	-	-	-	-	+	-	-	-	-	-	-	-	-	-	-	-	-	-	-	-	-	-	-	-	-	-	-	-	-	+	+
SAL_TA0737AA_AS	-	-	-	-	-	-	-	-	-	-	-	-	-	-	-	-	-	-	-	-	-	-	-	-	-	-	-	-	+	-	-	-	-	-	-	-	-	-	-	-	-	-	-	-	-	-	-	-	-
SAL_OA3+42AA_AS	-	-	-	-	-	-	-	-	-	-	-	-	-	-	-	-	-	-	-	-	-	-	-	-	+	+	+	+	+	-	-	-	-	-	-	-	-	-	-	-	-	-	-	-	-	-	-	-	-
NCTC7323	-	-	-	-	-	-	-	-	-	-	-	-	-	-	-	-	-	-	-	-	-	-	-	-	-	-	-	-	-	-	-	-	-	-	-	-	+	-	-	-	-	-	+	-	-	-	-	-	-
SAL_FA39+8AA_AS	-	-	-	+	+	+	-	-	-	-	-	-	-	-	-	-	-	-	-	-	-	-	-	-	+	+	-	-	+	-	-	-	-	-	-	-	-	-	-	-	-	-	-	-	+	-	-	+	-
SAL_QA9380AA_AS	-	-	-	-	-	-	-	-	-	-	-	-	-	-	-	-	-	-	-	-	-	-	+	-	-	-	-	-	-	-	-	-	-	-	-	-	-	-	-	-	-	-	-	-	-	-	-	+	-
SAL_FA+240AA_AS	-	-	-	-	-	-	-	-	-	-	-	-	-	-	-	-	-	-	-	-	-	-	-	+	-	-	+	+	+	-	-	-	-	-	-	-	-	-	-	-	-	-	-	-	-	-	-	-	-
SAL_KA+778AA_AS	-	-	-	-	-	-	-	-	-	-	-	-	-	-	-	-	-	-	-	-	-	-	-	-	-	-	-	-	-	-	-	-	-	-	-	-	-	-	-	-	-	-	-	-	-	-	-	-	-
SAL_SA8996AA_AS	-	-	-	-	-	-	-	-	-	-	-	-	-	-	-	-	-	-	-	-	-	-	-	-	-	-	-	-	-	-	-	-	-	-	-	-	-	-	-	-	-	-	-	-	-	-	-	+	-
SAL_FA6+45AA_AS	+	+	+	+	+	+	+	+	+	+	+	+	+	-	-	-	-	-	-	-	-	-	-	-	+	+	+	+	+	-	-	-	-	-	-	-	+	-	-	-	-	-	-	-	-	-	-	-	-
SAL_LA5+29AA_AS	-	-	-	-	-	-	-	-	-	-	-	-	-	-	-	-	-	-	-	-	-	-	-	-	-	-	-	-	-	-	-	-	-	-	-	-	-	-	-	-	-	-	-	+	-	+	-	-	-
SAL_UA7298AA_AS	-	-	-	-	-	-	-	-	-	-	-	-	-	-	-	-	-	-	-	-	-	-	+	-	-	-	-	-	+	-	-	-	-	-	-	-	-	-	-	-	-	-	-	-	-	-	-	+	-
SAL_OA4957AA_AS	-	-	-	-	-	-	-	-	-	-	-	-	-	-	-	-	-	-	-	-	-	-	-	-	-	-	-	-	-	-	-	-	-	-	-	-	-	-	-	-	-	-	-	+	-	-	-	-	-
SAL_MA8026AA_AS	-	-	-	-	-	-	-	-	-	-	-	-	-	-	-	-	-	-	-	-	-	-	-	-	+	+	+	+	+	-	-	-	-	-	-	-	+	+	+	+	-	+	+	-	-	-	-	-	-
SAL_BA4+54AA_AS	-	-	-	-	-	+	-	-	-	-	-	-	-	-	-	-	-	-	-	-	-	-	-	-	-	-	-	-	+	-	-	-	-	-	-	-	-	-	-	-	-	-	-	-	-	-	-	-	+
SAL_EA577+AA_AS	+	+	+	+	+	+	-	-	-	-	+	+	-	-	-	-	-	-	-	-	-	-	-	-	-	-	-	-	+	-	-	-	-	-	-	-	-	-	-	-	-	-	-	+	-	-	-	-	-
SAL_LA6824AA_AS	-	-	-	-	-	-	-	-	-	-	-	-	-	-	-	-	-	-	-	-	-	-	-	-	-	-	-	-	-	-	-	-	-	-	-	-	-	-	-	-	-	-	-	-	-	-	-	-	-
SAL_FA3384AA_AS	-	-	-	-	-	-	-	-	-	-	-	-	-	-	-	-	-	-	-	-	-	-	-	-	-	-	-	-	-	-	-	-	-	-	-	-	+	+	+	+	-	+	+	+	-	-	-	-	-
SAL_WA3498AA_AS	-	-	-	-	-	-	-	-	-	-	-	-	-	-	-	-	-	-	-	-	-	-	-	-	-	-	-	-	-	-	-	-	-	-	-	-	-	-	-	-	-	-	-	-	-	-	-	+	-
SAL_EA9580AA_AS	-	-	-	-	-	-	-	-	-	-	-	-	-	-	-	-	-	-	-	-	-	-	-	-	-	-	-	-	-	-	-	-	-	-	-	-	+	+	+	+	-	+	+	-	-	-	-	-	-
SAL_KA3493AA_AS_genomic	-	-	-	-	-	-	-	-	-	-	-	-	-	-	-	-	-	-	-	-	-	-	-	-	-	-	-	-	-	-	-	-	-	-	-	-	-	-	-	-	-	-	-	-	-	-	-	-	-
SAL_LA0730AA_AS	-	-	+	-	+	-	-	-	-	-	-	-	-	-	-	-	-	-	-	-	-	-	-	-	+	+	-	-	+	-	-	-	-	-	-	-	-	-	-	-	-	-	-	-	+	-	-	-	-
SAL_FA3390AA_AS	-	-	-	-	-	-	-	-	-	-	-	-	-	-	-	-	-	-	-	-	-	-	-	-	-	-	-	-	-	-	-	-	-	-	-	-	+	+	+	+	+	+	+	-	-	-	-	-	-
NCTC5773	-	-	-	-	-	-	-	-	-	-	-	-	-	-	-	-	-	-	-	-	-	-	-	-	-	-	-	-	-	-	-	-	-	-	-	-	-	-	-	-	-	-	-	-	-	-	-	-	-
SAL_LA6+83AA_AS	-	-	-	-	-	-	-	-	-	-	-	-	-	-	-	-	-	-	-	-	-	-	-	-	-	-	-	-	-	-	-	-	-	-	-	-	+	-	-	-	-	-	-	-	-	-	-	-	-
SAL_SA9006AA_AS	-	-	-	+	+	+	-	-	-	-	+	+	-	-	-	-	-	-	-	-	-	-	-	-	-	-	-	-	-	-	-	-	-	-	-	-	+	+	+	+	-	+	+	-	-	-	-	-	-
SAL_MA7706AA_AS	-	-	-	-	-	-	-	-	-	-	-	-	-	-	-	-	-	-	-	-	-	-	-	-	-	-	-	-	-	-	-	-	-	-	-	-	-	-	-	-	-	-	-	-	-	-	-	-	-
SAL_FA238+AA_AS	-	-	-	-	-	-	-	-	-	-	-	-	-	-	-	-	-	-	-	-	-	-	-	-	-	-	-	-	-	-	-	-	-	-	-	-	-	-	-	-	-	-	-	+	-	-	-	-	-
SAL_NA2753AA_AS	-	-	-	-	-	-	-	-	-	-	-	-	-	-	-	-	-	-	-	-	-	-	-	-	-	-	-	-	-	-	-	-	-	-	-	-	-	-	-	-	-	-	-	-	+	+	+	+	-
SAL_EA3907AA_AS	-	-	-	-	-	-	-	-	-	-	-	-	-	-	-	-	-	-	-	-	-	-	-	-	-	-	-	-	-	-	-	-	-	-	-	-	+	-	-	-	-	-	-	-	-	-	-	-	-
SAL_FA3372AA_AS	-	-	-	-	-	-	-	-	+	-	-	-	-	-	-	-	-	-	-	-	-	-	-	-	-	-	-	+	-	-	-	-	-	-	-	-	-	-	-	-	-	-	-	-	-	-	-	-	-
SAL_SA8998AA_AS	-	-	-	-	-	-	-	-	-	-	-	-	-	-	-	-	-	-	-	-	-	-	-	-	-	-	-	-	-	-	-	-	-	-	-	-	+	+	+	+	-	+	+	-	-	-	-	-	-
SAL_FA4986AA_AS	-	-	-	-	-	-	-	-	-	-	-	-	-	-	-	-	-	-	-	-	-	-	-	-	-	-	-	-	-	-	-	-	-	-	-	-	+	-	-	-	-	-	-	-	-	-	-	-	-
SAL_EA3272AA_AS	-	-	-	-	-	-	-	-	+	-	-	-	-	-	-	-	-	-	-	-	-	-	-	-	-	-	-	-	+	-	-	-	-	-	-	-	-	-	-	-	-	-	-	-	-	-	-	-	-
SAL_FA4988AA_AS	-	-	-	-	-	-	-	-	-	-	-	-	-	-	-	-	-	-	-	-	-	-	-	-	-	-	-	-	-	-	-	-	-	-	-	-	-	-	-	-	-	-	-	+	-	-	-	-	-
SAL_SA9005AA_AS	-	-	-	+	-	-	-	-	-	-	-	-	-	-	-	-	-	-	-	-	-	-	+	-	+	+	+	+	+	-	-	-	-	-	-	-	-	-	-	-	-	-	-	+	+	+	+	-	-
SAL_LA7603AA_AS	-	-	-	-	-	-	-	-	-	-	-	-	-	-	-	-	-	-	-	-	-	-	-	-	-	-	-	-	+	-	-	-	-	-	-	-	+	-	-	-	-	-	-	-	-	-	-	-	-
SAL_KA5407AA_AS	+	+	-	-	+	+	-	-	+	+	-	+	+	-	-	-	-	+	+	+	+	+	+	+	+	+	+	+	+	+	+	+	-	+	+	+	+	+	+	+	+	+	+	+	+	+	+	+	+
SAL_TA8020AA_AS	-	-	-	-	-	-	-	-	-	-	-	-	-	-	-	-	-	-	-	-	-	-	-	+	-	-	+	+	+	-	-	-	-	-	-	-	+	+	+	+	-	+	+	-	-	-	-	-	-
SAL_VA9064AA_AS	-	-	-	-	-	-	-	-	+	-	-	-	-	-	-	-	-	-	-	-	-	-	-	-	-	-	-	-	-	-	-	-	-	-	-	-	-	-	-	-	-	-	-	-	-	-	-	-	-
SAL_OA3+36AA_AS	-	-	-	-	-	-	-	-	-	-	-	-	-	-	-	-	-	-	-	-	-	-	-	-	-	-	-	-	-	-	-	-	-	-	-	-	-	-	-	-	-	-	-	+	-	-	-	-	-
SAL_LA5606AA_AS	-	-	-	-	-	-	-	-	-	-	-	-	-	-	-	-	-	-	-	-	-	-	-	-	-	-	-	-	-	-	-	-	-	-	-	-	-	-	-	-	-	-	-	-	-	-	-	-	-
SAL_KA4+92AA_AS	-	-	-	-	-	-	-	-	-	-	-	-	-	-	-	-	-	-	-	-	-	-	-	-	-	-	-	-	+	-	-	-	-	-	-	-	-	-	-	-	-	-	-	-	-	-	-	-	-
SAL_RA0495AA_AS	-	-	-	-	-	-	-	-	-	-	-	-	-	-	-	-	-	-	-	-	-	-	-	-	+	+	+	+	+	-	-	-	-	-	-	-	-	-	-	-	-	-	-	-	-	-	-	+	-
SAL_WA4364AA_AS	-	-	-	-	-	-	-	-	-	-	-	-	-	-	-	-	-	-	-	-	-	-	-	-	-	-	-	-	-	-	-	-	-	-	-	-	+	+	+	+	+	+	+	-	-	-	-	-	-
SAL_TA6377AA_AS	-	-	-	-	-	-	-	-	-	-	-	-	-	-	-	-	-	-	-	-	-	-	-	-	-	-	-	-	-	-	-	-	-	-	-	-	-	-	-	-	-	-	-	-	-	-	-	-	-
SAL_CA5643AA_AS	-	-	-	+	-	+	-	-	-	-	-	-	-	-	-	-	-	-	-	-	-	-	-	-	+	+	-	+	+	-	-	-	-	-	-	-	-	-	-	-	-	-	-	-	-	-	-	-	-
SAL_KA3438AA_AS_genomic	-	-	-	-	-	-	-	-	-	-	-	-	-	-	-	-	-	-	-	-	-	-	-	-	-	-	-	-	-	-	-	-	-	-	-	-	+	+	+	+	-	+	+	-	-	-	-	-	-
SAL_JA8455AA_AS	-	-	-	-	-	-	-	-	-	-	-	-	-	-	-	-	-	-	-	-	-	-	-	-	-	-	+	-	-	-	-	-	-	-	-	-	-	-	-	-	-	-	-	-	-	-	-	-	-
SAL_SA2592AA_AS	-	-	-	-	-	-	-	-	-	-	-	-	-	-	-	-	-	-	-	-	-	-	-	-	-	-	-	-	-	-	-	-	-	-	-	-	-	-	-	-	-	-	-	-	-	-	-	+	-
SAL_IA8447AA_AS	-	-	-	-	-	-	-	-	-	-	-	-	-	-	-	-	-	-	-	-	-	-	+	-	-	-	-	-	-	-	-	-	-	-	-	-	-	-	-	-	-	-	-	-	-	-	-	-	-
SAL_TA079+AA_AS	-	-	-	-	-	-	-	-	-	-	-	-	-	-	-	-	-	-	-	-	-	-	-	-	-	-	-	-	-	-	-	-	-	-	-	-	-	-	-	-	-	-	-	-	-	-	-	-	-
SAL_MA6966AA_AS	-	-	-	-	-	-	-	-	+	-	-	-	-	-	-	-	-	-	-	-	-	-	-	-	-	-	-	-	-	-	-	-	-	-	-	-	-	-	-	-	-	-	-	-	-	-	-	-	-
SAL_KA+363AA_AS	-	-	-	-	-	-	-	-	-	-	-	-	-	-	-	-	-	-	-	-	-	-	-	-	-	-	-	-	+	-	-	-	-	-	-	-	-	-	-	-	-	-	-	-	-	-	-	-	-
SAL_KA2596AA_AS	-	-	-	-	-	-	-	-	-	-	-	-	-	-	-	-	-	-	-	-	-	-	-	-	-	-	-	-	-	-	-	-	-	-	-	-	+	+	+	+	-	+	+	-	-	-	-	-	-
SAL_TA0970AA_AS	-	-	-	+	+	+	-	-	-	-	+	+	-	-	-	-	-	-	-	-	-	-	-	-	-	-	-	-	-	-	-	-	-	-	-	-	+	+	+	+	+	+	+	-	-	-	-	-	-
SAL_WA3768AA_AS	+	+	+	+	+	+	-	-	-	-	+	+	-	-	-	-	-	-	-	-	-	-	-	-	-	-	-	-	+	-	-	-	-	-	-	-	-	-	-	-	-	-	-	+	-	-	-	-	-
SAL_FA+295AA_AS	-	-	-	-	-	-	-	-	-	-	-	-	-	-	-	-	-	-	-	-	-	-	-	-	-	-	-	-	+	-	-	-	-	-	-	-	-	-	-	-	-	-	-	+	-	-	-	-	-
SAL_SA0+07AA_AS	-	-	-	-	-	-	-	-	-	-	-	-	-	-	-	-	-	-	-	-	-	-	-	-	-	-	-	-	-	-	-	-	-	-	-	-	-	-	-	-	-	-	-	-	-	-	-	-	-
SAL_JA835+AA_AS	-	-	-	-	-	-	-	-	+	-	-	-	-	-	-	-	-	-	-	-	-	-	-	-	-	-	-	-	-	-	-	-	-	-	-	-	-	-	-	-	-	-	-	-	-	-	-	-	-
SAL_FA4334AA_AS	+	-	+	-	-	-	-	-	-	-	-	-	-	-	-	-	-	-	-	-	-	-	-	-	+	+	+	+	+	-	-	-	-	-	-	-	-	-	-	-	-	-	-	-	-	-	-	-	-
SAL_KA2057AA_AS	-	-	+	-	-	-	-	-	+	-	-	-	-	-	-	-	-	-	-	-	-	-	+	-	+	+	+	+	+	-	-	-	-	-	-	-	+	-	-	-	-	-	-	-	-	-	-	-	-
SAL_LA57+9AA_AS	-	-	-	-	-	-	-	-	-	-	-	-	-	-	-	-	-	-	-	-	-	-	-	-	-	-	-	-	+	-	-	-	-	-	-	-	+	-	-	-	-	-	-	-	-	-	-	-	-
SAL_MA7529AA_AS	-	-	-	-	-	-	-	-	-	-	-	-	-	-	-	-	-	-	-	-	-	-	-	-	-	-	-	-	-	-	-	-	-	-	-	-	+	+	+	+	+	+	-	-	-	-	-	-	-
SAL_SA90+5AA_AS	-	-	-	-	-	-	-	-	-	-	-	-	-	-	-	-	-	-	-	-	-	-	-	-	-	-	-	-	-	-	-	-	-	-	-	-	+	-	-	-	-	-	-	-	-	-	-	-	-
SAL_KA3427AA_AS_genomic	-	-	-	-	-	-	-	-	+	-	-	-	-	-	-	-	-	-	-	-	-	-	-	-	-	-	-	-	-	-	-	-	-	-	-	-	-	-	-	-	-	-	-	-	-	-	-	-	-
SAL_PA8587AA_AS	-	-	-	+	+	+	-	-	+	-	-	-	-	-	-	-	-	-	-	-	-	-	-	-	+	+	-	-	+	-	-	-	-	-	-	-	-	-	-	-	-	-	-	-	-	-	-	-	-
SAL_JA4007AA_AS	-	-	-	-	-	-	-	-	-	-	-	-	-	-	-	-	-	-	-	-	-	-	-	-	-	-	-	-	-	-	-	-	-	-	-	-	-	-	-	-	-	-	-	+	-	-	-	-	-
SAL_OA5+69AA_AS	-	-	-	-	-	-	-	-	-	-	-	-	-	-	-	-	-	-	-	-	-	-	-	-	-	-	-	-	-	-	-	-	-	-	-	-	-	-	-	-	-	-	-	-	-	-	-	-	-
SAL_IA3795AA_AS	-	-	-	-	-	-	-	-	-	-	-	-	-	-	-	-	-	-	-	-	-	-	-	-	-	-	-	-	-	-	-	-	-	-	-	-	-	-	-	-	-	-	-	-	-	-	-	-	-
SAL_FA4090AA_AS	+	+	+	+	+	+	-	-	-	-	+	+	-	-	-	-	-	-	-	-	-	-	-	-	-	-	-	-	+	-	-	-	-	-	-	-	-	-	-	-	-	-	-	+	-	-	-	-	-
SAL_LA5595AA_AS	-	-	-	-	-	-	-	-	-	-	-	-	-	-	-	-	-	-	-	-	-	-	-	-	-	-	-	-	-	-	-	-	-	-	-	-	-	-	-	-	-	-	-	+	-	-	-	-	-
SAL_QA6727AA_AS	-	-	-	-	-	-	-	-	-	-	-	-	-	-	-	-	-	-	-	-	-	-	-	-	-	-	-	-	-	-	-	-	-	-	-	-	-	-	-	-	-	-	-	-	-	-	-	+	-
SAL_LA0040AA_AS	-	-	-	-	-	-	-	-	-	-	-	-	-	-	-	-	-	-	-	-	-	-	-	-	-	-	-	-	-	-	-	-	-	-	-	-	-	-	-	-	-	-	-	-	-	-	-	-	-
NCTC+3+75	-	-	-	-	-	-	-	-	-	-	-	-	-	-	-	-	-	-	-	-	-	-	-	-	-	-	-	-	-	-	-	-	-	-	-	-	-	-	-	-	-	-	-	-	-	-	-	-	-
SAL_FA3257AA_AS	-	-	-	-	-	-	-	-	-	-	-	-	-	-	-	-	-	-	-	-	-	-	-	-	-	-	-	-	-	-	-	-	-	-	-	-	-	-	-	-	-	-	-	-	-	-	-	-	-
SAL_FA5966AA_AS	-	-	-	-	-	-	-	-	-	-	-	-	-	-	-	-	-	-	-	-	-	-	-	-	-	-	-	-	-	-	-	-	-	-	-	-	-	-	-	-	-	-	-	+	-	-	-	-	-
SAL_QA7205AA_AS	-	-	-	-	-	-	-	-	-	-	-	-	-	-	-	-	-	-	-	-	-	-	-	-	-	-	-	-	-	-	-	-	-	-	-	-	-	-	-	-	-	-	-	-	-	-	-	-	-
SAL_QA4534AA_AS	-	-	-	-	-	-	-	-	-	-	-	-	-	-	-	-	-	-	-	-	-	-	-	-	-	-	-	-	+	-	-	-	-	-	-	-	+	-	-	-	-	-	-	-	-	-	-	-	-
SAL_UA6078AA_AS	-	-	-	-	-	-	-	-	+	-	-	-	-	-	-	-	-	-	-	-	-	-	-	-	-	-	-	-	-	-	-	-	-	-	-	-	-	-	-	-	-	-	-	-	-	-	-	-	-
SAL_UA6938AA_AS	-	-	-	-	-	-	-	-	+	-	-	-	-	-	-	-	-	-	-	-	-	-	-	-	-	-	-	-	-	-	-	-	-	-	-	-	-	-	-	-	-	-	-	-	-	-	-	-	-
SAL_MA5543AA_AS	-	-	-	-	-	-	-	-	-	-	-	-	-	-	-	-	-	-	-	-	-	-	-	-	-	-	-	-	-	-	-	-	-	-	-	-	-	-	-	-	-	-	-	-	-	-	-	-	-
SAL_TA2955AA_AS	-	-	-	-	+	+	-	-	-	-	+	-	-	-	-	-	-	-	-	-	-	-	+	-	-	-	-	-	-	-	-	-	-	-	-	-	-	-	-	-	-	-	-	+	-	-	-	-	-
SAL_BA5392AA_AS	-	-	-	-	-	-	-	-	-	-	-	-	-	-	-	-	-	-	-	-	-	-	-	-	-	-	-	-	-	-	-	-	-	-	-	-	-	-	-	-	-	-	-	+	-	-	-	-	-
SAL_SA0030AA_AS	-	-	-	-	+	+	-	-	+	-	+	+	-	-	-	-	-	-	-	-	-	-	-	-	+	+	+	+	+	-	-	-	-	-	-	-	-	-	-	-	-	-	-	+	-	-	-	-	-
SAL_MA762+AA_AS	-	-	-	-	-	-	-	-	-	-	-	-	-	-	-	-	-	-	-	-	-	-	-	-	-	-	-	-	+	-	-	-	-	-	-	-	+	-	-	-	-	-	-	-	-	-	-	-	-
SAL_TA200+AA_AS	-	-	-	-	-	-	-	-	-	-	-	-	-	-	-	-	-	-	-	-	-	-	-	-	-	-	-	-	-	-	-	-	-	-	-	-	-	-	-	-	-	-	-	+	-	-	-	-	-
SAL_KA5720AA_AS	-	-	-	-	-	-	-	-	-	-	-	-	-	-	-	-	-	-	-	-	-	-	-	-	-	-	-	-	-	-	-	-	-	-	-	-	-	-	-	-	-	-	-	-	-	-	-	-	-
SAL_BA580+AA_AS	-	-	-	-	-	-	-	-	-	-	-	-	-	-	-	-	-	-	-	-	-	-	-	-	-	-	-	-	-	-	-	-	-	-	-	-	-	-	-	-	-	-	-	-	-	-	-	-	-
SAL_CA3685AA_AS	-	-	-	+	-	-	-	-	-	-	-	-	-	-	-	-	-	-	-	-	-	-	-	-	+	+	+	+	+	-	-	-	-	-	-	-	-	-	-	-	-	-	-	-	-	-	-	+	+
SAL_EA9092AA_AS	-	-	-	-	-	-	-	-	-	-	-	-	-	-	-	-	-	-	-	-	-	-	-	-	-	-	-	-	+	-	-	-	-	-	-	-	+	-	-	-	-	-	-	-	-	-	-	-	-
SAL_QA6097AA_AS	-	-	-	-	-	-	-	-	-	-	-	-	-	-	-	-	-	-	-	-	-	-	-	-	-	-	-	-	+	-	-	-	-	-	-	-	-	-	-	-	-	-	-	-	-	-	-	-	-
SAL_TA7227AA_AS	-	-	-	-	-	-	-	-	-	-	-	-	-	-	-	-	-	-	-	-	-	-	-	-	-	-	-	-	-	-	-	-	-	-	-	-	-	-	-	-	-	-	-	-	-	-	-	+	-
SAL_FA++07AA_AS	-	-	-	-	-	-	-	-	-	-	-	-	-	-	-	-	-	-	-	-	-	-	-	-	+	+	+	+	+	-	-	-	-	-	-	-	-	-	-	-	-	-	-	-	-	-	-	+	-
SAL_LA68+6AA_AS	-	-	-	-	-	-	-	-	-	-	-	-	-	-	-	-	-	-	-	-	-	-	-	-	-	-	-	-	-	-	-	-	-	-	-	-	-	-	-	-	-	-	-	-	-	-	-	+	-
SAL_IA70+0AA_AS	-	-	-	-	-	-	-	-	-	-	-	-	-	-	-	-	-	-	-	-	-	-	-	-	-	-	-	-	-	-	-	-	-	-	-	-	+	+	+	+	+	+	+	-	-	-	-	+	-
SAL_RA0+68AA_AS	-	-	-	-	-	-	-	-	-	-	-	-	-	-	-	-	-	-	-	-	-	-	-	-	-	-	-	-	-	-	-	-	-	-	-	-	-	-	-	-	-	-	-	-	-	-	-	-	-
SAL_LA4036AA_AS	-	-	-	-	-	-	-	-	-	-	-	-	-	-	-	-	-	-	-	-	-	-	-	-	-	-	-	-	-	-	-	-	-	-	-	-	-	-	-	-	-	-	-	-	-	-	-	-	-
SAL_FA2727AA_AS	-	-	-	-	-	-	-	-	-	-	-	-	-	-	-	-	-	-	-	-	-	-	+	-	-	-	-	-	-	-	-	-	-	-	+	+	+	+	+	+	+	+	+	-	-	-	-	+	-
SAL_LA6+86AA_AS	-	-	-	-	-	-	-	-	-	-	-	-	-	-	-	-	-	-	-	-	-	-	-	-	+	+	+	+	+	-	-	-	-	-	-	-	+	-	-	-	-	-	-	-	-	-	-	-	-
SAL_EA5884AA_AS	-	-	-	-	-	-	-	-	-	-	-	-	-	-	-	-	-	-	-	-	-	-	-	-	-	-	-	-	-	-	-	-	-	-	+	+	+	+	+	+	+	+	+	-	-	-	-	+	-
SAL_FA3207AA_AS	-	-	-	-	-	-	-	-	-	-	-	-	-	-	-	-	-	-	-	-	-	-	-	-	-	-	-	-	-	-	-	-	-	-	-	-	-	-	-	-	-	-	-	-	-	-	-	-	-
SAL_RA+53+AA_AS	-	-	-	-	-	-	-	-	-	-	-	-	-	-	-	-	-	-	-	-	-	-	-	-	-	-	-	-	-	-	-	-	-	-	-	-	-	-	-	-	-	-	-	+	-	-	-	-	-
SAL_KA3668AA_AS	-	-	-	-	-	-	-	-	+	-	-	-	-	-	-	-	-	-	-	-	-	-	-	-	-	-	-	-	-	-	-	-	-	-	-	-	-	-	-	-	-	-	-	-	-	-	-	-	-
SAL_EA4852AA_AS	-	-	-	-	-	-	-	-	-	-	-	-	-	-	-	-	-	-	-	-	-	-	-	-	-	-	-	-	-	-	-	-	-	-	-	-	-	-	-	-	-	-	-	-	-	-	-	-	-
SAL_MA+933AA_AS	-	-	-	-	-	-	-	-	-	-	-	-	-	-	-	-	-	-	-	-	-	-	-	-	-	-	-	-	-	-	-	-	-	-	-	-	+	+	+	+	-	+	+	-	-	-	-	-	-
SAL_LA6322AA_AS	-	-	-	-	-	-	-	-	-	-	-	-	-	-	-	-	-	-	-	-	-	-	-	-	-	-	-	-	-	-	-	-	-	-	-	-	-	-	-	-	-	-	-	-	-	-	-	-	-
SAL_KA3522AA_AS_genomic	-	-	-	-	-	-	-	-	+	+	+	+	+	-	-	-	-	-	-	-	-	-	-	-	-	-	-	-	-	-	-	-	-	-	-	-	-	-	-	-	-	-	-	-	-	-	-	-	-
SAL_SA4395AA_AS	-	-	-	-	-	-	-	-	-	-	-	-	-	-	-	-	-	-	-	-	-	-	-	-	-	-	-	-	-	-	-	-	-	-	-	-	+	+	+	+	-	+	+	-	-	-	-	-	-
SAL_SA9+76AA_AS	-	-	-	-	-	-	-	-	-	-	-	-	-	-	-	-	-	-	-	-	-	-	-	-	-	-	-	-	-	-	-	-	-	-	-	-	-	-	-	-	-	-	-	+	-	-	-	-	-
SAL_SA8927AA_AS	-	-	-	-	-	-	-	-	-	-	-	-	-	-	-	-	-	-	-	-	-	-	-	-	-	-	-	-	-	-	-	-	-	-	-	-	+	+	+	+	+	+	+	-	-	-	-	-	-
SAL_FA+6+2AA_AS	-	-	-	-	-	-	-	-	-	-	-	-	-	-	-	-	-	-	-	-	-	-	-	-	-	-	-	-	-	-	-	-	-	-	-	-	+	-	-	-	-	-	-	-	-	-	-	-	-
SAL_KA35+7AA_AS_genomic	-	-	-	-	-	-	-	-	-	-	-	-	-	-	-	-	-	-	-	-	-	-	-	-	-	-	-	-	-	-	-	-	-	-	-	-	-	-	-	-	-	-	-	-	-	-	-	-	-
SAL_FA+348AA_AS	-	-	-	-	-	-	-	-	-	-	-	-	-	-	-	-	-	-	-	-	-	-	-	-	-	-	-	-	-	-	-	-	-	-	-	-	+	-	-	-	-	-	-	-	-	-	-	-	-
SAL_TA29+3AA_AS	-	-	-	-	-	-	-	-	+	-	-	-	-	-	-	-	-	-	-	-	-	-	-	-	-	-	-	-	-	-	-	-	-	-	-	-	-	-	-	-	-	-	-	-	-	-	-	-	-
SAL_LA7669AA_AS	-	-	-	-	-	-	-	-	-	-	-	-	-	-	-	-	-	-	-	-	-	-	-	-	-	-	-	+	+	-	-	-	-	-	-	-	-	-	-	-	-	-	-	-	-	-	-	-	-
SAL_LA7288AA_AS	-	-	-	-	-	-	-	-	-	-	-	-	-	-	-	-	-	-	-	-	-	-	-	-	-	-	-	-	-	-	-	-	-	-	-	-	-	-	-	-	-	-	-	+	-	-	-	-	-
SAL_FA0974AA_AS	-	-	-	-	-	-	-	-	-	-	-	-	-	-	-	-	-	-	-	-	-	-	-	-	-	-	-	-	-	-	-	-	-	-	-	-	-	-	-	-	-	-	-	-	-	-	-	-	-
SAL_UA0742AA_AS	-	-	-	-	-	-	-	-	-	-	-	-	-	-	-	-	-	-	-	-	-	-	+	-	-	-	-	-	-	-	-	-	-	-	-	-	-	-	-	-	-	-	-	-	+	-	-	-	+
SAL_PA8086AA_AS	-	-	-	-	-	-	-	-	-	-	-	-	-	-	-	-	-	-	-	-	-	-	-	-	-	-	-	-	-	-	-	-	-	-	-	-	+	+	+	+	-	+	+	-	-	-	-	-	-
SAL_EA878+AA_AS	-	-	-	-	-	-	-	-	-	-	-	-	-	-	-	-	-	-	-	-	-	-	-	-	-	-	-	-	-	-	-	-	-	-	-	-	+	+	+	+	-	+	+	-	-	-	-	-	-
SAL_LA5729AA_AS	-	-	-	-	-	-	-	-	-	-	-	-	-	-	-	-	-	-	-	-	-	-	-	-	-	-	-	-	-	-	-	-	-	-	+	+	+	+	+	+	+	+	+	-	-	-	-	+	-
SAL_OA3+3+AA_AS	-	-	-	-	-	-	-	-	-	-	-	-	-	-	-	-	-	-	-	-	-	-	-	-	-	-	-	-	-	-	-	-	-	-	-	+	+	+	+	+	+	+	+	-	-	-	-	+	-
SAL_OA0567AA_AS	-	-	-	-	-	-	-	-	+	-	-	-	-	-	-	-	-	-	-	-	-	-	-	-	-	-	-	-	-	-	-	-	-	-	-	-	-	-	-	-	-	-	-	-	-	-	-	-	-
SAL_UA3008AA_AS	-	-	-	-	-	-	-	-	+	-	-	-	-	-	-	-	-	-	-	-	-	-	-	-	-	-	-	-	-	-	-	-	-	-	-	-	-	-	-	-	-	-	-	-	-	-	-	-	-
SAL_LA492+AA_AS	+	-	+	-	-	-	-	-	-	-	-	-	-	-	-	-	-	-	-	-	-	-	+	-	+	+	+	+	+	-	-	-	-	-	-	-	-	-	-	-	-	-	-	-	-	-	-	-	-
SAL_LA68+9AA_AS	-	-	-	-	-	-	-	-	-	-	-	-	-	-	-	-	-	-	-	-	-	-	-	-	-	-	-	-	-	-	-	-	-	-	-	-	-	-	-	-	-	-	-	-	-	-	-	-	-
SAL_BA4755AA_AS	-	-	-	-	-	-	-	-	+	-	-	-	-	-	-	-	-	-	-	-	-	-	-	-	-	-	-	-	-	-	-	-	-	-	-	-	-	-	-	-	-	-	-	-	-	-	-	-	-
SAL_KA4890AA_AS	-	-	-	-	-	-	-	-	-	-	-	-	-	-	-	-	-	-	-	-	-	-	-	-	-	-	-	-	-	-	-	-	-	-	-	-	+	+	+	+	-	+	+	-	-	-	-	-	-
SAL_LA7320AA_AS	-	-	-	-	-	-	-	-	-	-	-	-	-	-	-	-	-	-	-	-	-	-	-	-	-	-	-	-	-	-	-	-	-	-	+	+	+	+	+	+	+	+	+	-	-	-	-	+	-
SAL_WA4303AA_AS	-	-	-	-	-	-	-	-	-	-	-	-	-	-	-	-	-	-	-	-	-	-	-	-	-	-	-	-	+	-	-	-	-	-	-	-	-	-	-	-	-	-	-	-	-	-	-	+	-
SAL_LA2258AA_AS	-	-	-	-	-	-	-	-	+	-	-	-	-	-	-	-	-	-	-	-	-	-	-	-	+	+	+	+	+	-	-	-	-	-	-	-	-	-	-	-	-	-	-	-	-	-	-	-	-
SAL_RA9037AA_AS	-	-	+	-	+	-	-	-	+	-	-	-	-	-	-	-	-	-	-	-	-	-	-	-	+	+	+	+	+	-	-	-	-	-	-	-	-	-	-	-	-	-	-	+	-	-	-	-	-
SAL_EA9695AA_AS	+	-	-	-	+	-	-	-	-	-	-	-	-	-	-	-	-	-	-	-	-	-	-	-	+	-	-	-	+	-	-	-	-	-	-	-	+	+	+	+	+	+	+	-	-	-	-	-	-
SAL_EA35+6AA_AS	-	-	-	+	+	+	-	-	-	-	-	-	-	-	-	-	-	-	-	-	-	-	-	-	+	+	-	-	+	-	-	-	-	-	-	-	-	-	-	-	-	-	-	-	-	-	-	+	-
SAL_EA6932AA_AS	-	-	-	-	-	-	-	-	-	-	-	-	-	-	-	-	-	-	-	-	-	-	-	-	-	-	-	-	-	-	-	-	-	-	-	-	-	-	-	-	-	-	-	+	-	-	-	-	-
SAL_QA3953AA_AS	-	-	-	-	-	-	-	-	-	-	-	-	-	-	-	-	-	-	-	-	-	-	-	-	+	+	+	+	+	-	-	-	-	-	-	-	-	-	-	-	-	-	-	-	-	-	-	-	-
SAL_TA7+27AA_AS	-	-	-	-	-	-	-	-	-	-	-	-	-	-	-	-	-	-	-	-	-	-	-	-	-	-	-	-	-	-	-	-	-	-	-	-	-	-	-	-	-	-	-	+	-	-	-	-	-
SAL_BA3057AA_AS	-	-	-	-	-	-	-	-	+	-	-	-	-	-	-	-	-	-	-	-	-	-	-	-	-	-	-	-	-	-	-	-	-	-	-	-	-	-	-	-	-	-	-	-	-	-	-	-	-
SAL_PA2478AA_AS	-	-	-	-	-	-	-	-	-	-	-	-	-	-	-	-	-	-	-	-	-	-	-	-	-	-	-	-	-	-	-	-	-	-	-	-	+	+	+	+	+	+	+	-	-	-	-	-	-
SAL_TA65+9AA_AS	-	-	-	-	-	-	-	-	-	-	-	-	-	-	-	-	-	-	-	-	-	-	+	-	-	-	-	-	-	-	-	-	-	-	-	-	-	-	-	-	-	-	-	-	-	-	-	+	-
SAL_BA4548AA_AS	-	-	-	-	-	-	-	-	-	-	-	-	-	-	-	-	-	-	-	-	-	-	-	-	-	-	-	-	-	-	-	-	-	-	-	-	-	-	-	-	-	-	-	-	-	-	-	-	-
SAL_WA3603AA_AS	-	-	-	-	-	-	-	-	-	-	-	-	-	-	-	-	-	-	-	-	-	-	-	-	-	-	-	-	-	-	-	-	-	-	-	-	-	-	-	-	-	-	-	-	-	-	-	+	-
SAL_KA4907AA_AS	-	-	-	-	-	-	-	-	-	-	-	-	-	-	-	-	-	-	-	-	-	-	-	-	-	-	-	-	-	-	-	-	-	-	-	-	-	-	-	-	-	-	-	-	-	-	-	-	-
SAL_QA9279AA_AS	-	-	-	-	-	-	-	-	-	-	-	-	-	-	-	-	-	-	-	-	-	-	-	-	-	-	-	-	-	-	-	-	-	-	-	-	+	-	-	-	-	-	-	-	-	-	-	-	-
SAL_JA6278AA_AS	-	-	-	-	-	-	-	-	-	-	-	-	-	-	-	-	-	-	-	-	-	-	-	-	-	-	-	-	-	-	-	-	-	-	-	-	-	-	-	-	-	-	-	-	-	-	-	-	-
SAL_SA9+49AA_AS	-	-	-	-	-	-	-	-	-	-	-	-	-	-	-	-	-	-	-	-	-	-	-	-	-	+	+	+	+	-	-	-	-	-	-	-	-	-	-	-	-	-	-	+	-	-	-	-	-
SAL_PA7605AA_AS_genomic	-	-	-	-	-	-	-	-	+	-	-	-	-	-	-	-	-	-	-	-	-	-	-	-	-	-	-	-	-	-	-	-	-	-	-	-	-	-	-	-	-	-	-	-	-	-	-	-	-
SAL_RA0768AA_AS	-	-	-	-	-	-	-	-	-	-	-	-	-	-	-	-	-	-	-	-	-	-	-	-	-	-	-	-	-	-	-	-	-	-	-	-	+	+	+	+	+	+	+	-	-	-	-	-	-
SAL_FA237+AA_AS	-	-	-	-	-	-	-	-	-	-	-	-	-	-	-	-	-	-	-	-	-	-	-	-	+	+	+	+	+	-	-	-	-	-	-	-	+	+	+	+	-	+	+	-	-	-	-	-	-
SAL_QA9479AA_AS	-	-	-	-	-	-	-	-	-	-	-	-	-	-	-	-	-	-	-	-	-	-	+	-	-	-	-	-	+	-	-	-	-	-	-	-	-	-	-	-	-	-	-	-	-	-	-	+	-
SAL_BA3507AA_AS	-	-	-	+	-	-	-	-	-	-	+	-	-	-	-	-	-	-	-	-	-	-	+	-	+	+	+	+	+	-	-	-	-	-	-	-	-	-	-	-	-	-	-	-	-	-	-	-	-
SAL_PA3866AA_AS	-	-	-	-	-	-	-	-	-	-	-	-	-	-	-	-	-	-	-	-	-	-	-	-	-	-	-	-	-	-	-	-	-	-	-	-	-	-	-	-	-	-	-	+	-	-	-	-	-
SAL_FA3979AA_AS	-	-	-	-	-	-	-	-	+	-	-	-	-	-	-	-	-	-	-	-	-	-	-	-	-	-	-	-	-	-	-	-	-	-	-	-	-	-	-	-	-	-	-	-	-	-	-	-	-
SAL_TA2+0+AA_AS	-	-	-	-	-	-	-	-	-	-	-	-	-	-	-	-	-	-	-	-	-	-	-	-	-	-	-	-	-	-	-	-	-	-	-	-	-	-	-	-	-	-	-	-	-	-	-	-	-
SAL_RA0370AA_AS	-	-	-	-	-	-	-	-	-	-	-	-	-	-	-	-	-	-	-	-	-	-	-	-	-	-	-	-	-	-	-	-	-	-	-	-	+	+	+	+	-	+	+	-	-	-	-	-	-
SAL_KA345+AA_AS_genomic	-	-	-	-	-	-	-	-	-	-	-	-	-	-	-	-	-	-	-	-	-	-	-	-	-	-	-	-	-	-	-	-	-	-	-	-	-	-	-	-	-	-	-	-	-	-	-	-	-
SAL_TA+306AA_AS	-	-	-	-	-	-	-	-	-	-	-	-	-	-	-	-	-	-	-	-	-	-	-	-	-	-	-	-	-	-	-	-	-	-	-	-	-	-	-	-	-	-	-	-	-	-	-	+	-
SAL_UA5399AA_AS	-	-	-	-	-	-	-	-	-	-	-	-	-	-	-	-	-	-	-	-	-	-	-	-	-	-	-	-	-	-	-	-	-	-	-	-	-	-	-	-	-	-	-	-	-	-	-	-	-
SAL_JA0+35AA_AS	-	-	-	+	-	+	-	-	-	-	-	-	-	-	-	-	-	-	-	-	-	-	-	-	-	+	+	+	+	-	-	-	-	-	-	-	-	-	-	-	-	-	-	-	-	-	-	-	-
NCTC8297	-	-	-	+	+	+	-	-	-	-	+	+	-	-	-	-	-	-	-	-	-	-	-	-	-	-	-	-	-	-	-	-	-	-	-	-	+	+	+	+	-	+	+	-	-	-	-	-	-
SAL_FA066+AA_AS	-	-	-	+	+	+	-	-	-	-	-	-	-	-	-	-	-	-	-	-	-	-	-	-	+	+	-	-	+	-	-	-	-	-	-	-	-	-	-	-	-	-	-	-	-	-	-	-	-
SAL_SA8995AA_AS	-	-	-	-	-	-	-	-	-	-	-	-	-	-	-	-	-	-	-	-	-	-	-	-	-	-	-	-	-	-	-	-	-	-	-	-	-	-	-	-	-	-	-	+	-	-	-	-	-
SAL_WA3966AA_AS	-	-	-	-	-	-	-	-	-	-	-	-	-	-	-	-	-	-	-	-	-	-	-	-	-	-	-	-	-	-	-	-	-	-	+	+	+	+	-	-	+	+	+	-	-	-	-	+	-
SAL_SA9+44AA_AS	-	-	-	-	-	-	-	-	-	-	-	-	-	-	-	-	-	-	-	-	-	-	-	-	-	-	-	-	-	-	-	-	-	-	-	-	-	-	-	-	-	-	-	+	-	-	-	-	-
SAL_WA37+5AA_AS	+	+	+	+	+	+	-	-	-	-	+	+	-	-	-	-	-	-	-	-	-	-	-	-	-	-	-	-	+	-	-	-	-	-	-	-	-	-	-	-	-	-	-	+	-	-	-	-	-
SAL_KA4544AA_AS	-	-	-	-	-	-	-	-	+	-	+	+	-	-	-	-	-	-	-	-	-	-	+	-	+	+	+	+	+	-	-	-	-	-	-	-	-	-	-	-	-	-	-	+	-	-	-	-	-
SAL_FA5826AA_AS	-	-	-	-	-	-	-	-	-	-	-	-	-	-	-	-	-	-	-	-	-	-	-	-	-	-	-	-	-	-	-	-	-	-	-	-	+	+	+	+	-	+	+	-	-	-	-	-	-
SAL_JA6279AA_AS	+	+	+	+	+	+	-	-	-	-	-	-	-	-	-	-	-	-	-	-	-	-	-	+	-	-	+	+	+	-	-	-	-	-	-	-	-	-	-	-	-	-	-	-	+	+	+	-	+
SAL_UA2625AA_AS	-	-	-	-	-	-	-	-	-	-	-	-	-	-	-	-	-	-	-	-	-	-	-	-	-	-	-	-	-	-	-	-	-	-	-	-	+	+	+	+	-	+	+	-	-	-	-	-	-
SAL_LA68+3AA_AS	-	-	-	-	-	-	-	-	-	-	-	-	-	-	-	-	-	-	-	-	-	-	-	-	-	-	-	-	-	-	-	-	-	-	-	-	-	-	-	-	-	-	-	-	-	-	-	-	-
SAL_SA8992AA_AS	-	-	-	-	-	-	-	-	-	-	-	-	-	-	-	-	-	-	-	-	-	-	-	-	-	-	-	-	-	-	-	-	-	-	-	-	-	-	-	-	-	-	-	-	-	-	-	-	-
SAL_WA3958AA_AS	-	-	-	-	-	-	-	-	-	-	-	-	-	-	-	-	-	-	-	-	-	-	-	-	-	-	-	-	-	-	-	-	-	-	-	-	-	-	-	-	-	-	-	+	-	-	-	-	-
SAL_EA829+AA_AS	-	-	-	-	-	-	-	-	-	-	-	-	-	-	-	-	-	-	-	-	-	-	-	-	-	-	-	-	-	-	-	-	-	-	-	-	+	+	-	-	-	+	-	-	-	+	+	+	-
SAL_EA5907AA_AS	-	-	-	-	-	-	-	-	-	-	-	-	-	-	-	-	-	-	-	-	-	-	-	-	-	-	-	-	-	-	-	-	-	-	-	-	-	-	-	-	-	-	-	+	-	-	-	-	-
SAL_UA5200AA_AS	-	-	-	-	-	-	-	-	-	-	-	-	-	-	-	-	-	-	-	-	-	-	-	-	-	-	-	-	-	-	-	-	-	-	-	-	+	+	+	+	+	+	+	-	-	-	-	-	-
SAL_OA2+30AA_AS	-	-	-	-	-	-	-	-	-	-	-	-	-	-	-	-	-	-	-	-	-	-	-	-	-	-	-	-	+	-	-	-	-	-	-	-	+	-	-	-	-	-	-	-	-	-	-	-	-
SAL_RA9809AA_AS	-	-	-	-	-	-	-	-	-	-	-	-	-	-	-	-	-	-	-	-	-	-	-	-	-	-	-	-	-	-	-	-	-	-	-	-	-	-	-	-	-	-	-	-	-	-	-	-	-
SAL_RA+49+AA_AS	-	-	-	-	-	-	-	-	-	-	-	-	-	-	-	-	-	-	-	-	-	-	-	-	-	-	-	-	-	-	-	-	-	-	-	-	-	-	-	-	-	-	-	-	-	-	-	+	+
SAL_OA0488AA_AS	-	-	-	-	-	+	-	-	-	-	-	-	-	-	-	-	-	-	-	-	-	-	+	-	-	-	-	-	-	-	-	-	-	-	-	-	-	-	-	-	-	-	-	+	-	-	-	-	-
SAL_WA4083AA_AS	-	-	-	-	-	-	-	-	-	-	-	-	-	-	-	-	-	-	-	-	-	-	+	-	-	-	-	-	-	-	-	-	-	-	-	-	-	-	-	-	-	-	-	-	-	-	-	+	-
SAL_MA2377AA_AS	-	-	-	-	-	-	-	-	-	-	-	-	-	-	-	-	-	-	-	-	-	-	-	-	-	-	-	-	-	-	-	-	-	-	-	-	-	-	-	-	-	-	-	-	-	-	-	-	-
SAL_SA9+38AA_AS	-	-	-	-	-	-	-	-	-	-	-	-	-	-	-	-	-	-	-	-	-	-	-	-	-	-	-	-	-	-	-	-	-	-	-	-	-	-	-	-	-	-	-	-	-	-	-	-	-
SAL_SA8993AA_AS	-	-	-	-	-	-	-	-	-	-	-	-	-	-	-	-	-	-	-	-	-	-	-	-	-	-	-	-	+	-	-	-	-	-	-	-	+	-	-	-	-	-	-	-	-	-	-	-	-
SAL_SA8983AA_AS	-	-	-	-	-	-	-	-	-	-	-	-	-	-	-	-	-	-	-	-	-	-	-	-	-	-	-	-	-	-	-	-	-	-	-	-	-	-	-	-	-	-	-	+	-	-	-	-	-
SAL_MA3426AA_AS	-	-	-	-	-	-	-	-	-	-	-	-	-	-	-	-	-	-	-	-	-	-	-	-	-	-	-	-	-	-	-	-	-	-	-	-	-	-	-	-	-	-	-	+	-	-	-	-	-
SAL_FA+304AA_AS	-	-	-	-	-	-	-	-	-	-	-	-	-	-	-	-	-	-	-	-	-	-	-	-	-	-	-	-	-	-	-	-	-	-	-	-	-	-	-	-	-	-	-	-	-	-	-	-	-
SAL_LA4053AA_AS	-	-	-	-	-	-	-	-	+	-	-	-	-	-	-	-	-	-	-	-	-	-	-	-	-	-	-	-	-	-	-	-	-	-	-	-	-	-	-	-	-	-	-	-	-	-	-	-	-
SAL_QA8796AA_AS	-	-	-	-	-	-	-	-	-	-	-	-	-	-	-	-	-	-	-	-	-	-	-	-	+	-	+	+	+	-	-	-	-	-	-	-	-	-	-	-	-	-	-	-	-	-	-	-	-
SAL_QA95+0AA_AS	-	-	-	-	-	-	-	-	-	-	-	-	-	-	-	-	-	-	-	-	-	-	+	-	-	-	-	-	-	-	-	-	-	-	-	-	-	-	-	-	-	-	-	-	-	-	-	+	-
SAL_EA589+AA_AS	-	-	-	-	-	-	-	-	-	-	-	-	-	-	-	-	-	-	-	-	-	-	-	-	-	-	-	-	+	-	-	-	-	-	-	-	-	-	-	-	-	-	-	-	-	-	-	-	-
SAL_WA4868AA_AS	-	-	-	-	-	-	-	-	+	-	-	-	-	-	-	-	-	-	-	-	-	-	-	-	-	-	-	-	-	-	-	-	-	-	-	-	-	-	-	-	-	-	-	-	-	-	-	-	-
SAL_FA3443AA_AS	-	-	-	-	-	-	-	-	-	-	-	-	-	-	-	-	-	-	-	-	-	-	-	-	-	-	-	-	-	-	-	-	-	-	-	-	-	-	-	-	-	-	-	-	-	-	-	-	-
SAL_FA4047AA_AS	-	-	-	-	-	-	-	-	-	-	-	-	-	-	-	-	-	-	-	-	-	-	-	-	-	-	-	-	-	-	-	-	-	-	-	-	-	-	-	-	-	-	-	-	-	-	-	+	-
SAL_MA9852AA_AS	-	-	-	-	-	+	-	-	-	-	+	-	-	-	-	-	-	-	-	-	-	-	+	-	+	+	+	+	+	-	-	-	-	-	-	-	+	+	+	+	+	+	+	+	-	-	-	-	-
SAL_FA2894AA_AS	-	-	-	-	-	-	-	-	-	-	-	-	-	-	-	-	-	-	-	-	-	-	-	-	-	-	-	-	-	-	-	-	-	-	-	-	-	-	-	-	-	-	-	-	-	-	-	-	-
SAL_SA8755AA_AS	-	-	-	-	-	-	-	-	-	-	-	-	-	-	-	-	-	-	-	-	-	-	-	-	-	-	-	-	-	-	-	-	-	-	-	-	-	-	-	-	-	-	-	-	-	-	-	-	-
NCTC7302	-	-	-	-	-	-	-	-	-	-	-	-	-	-	-	-	-	-	-	-	-	-	-	-	-	-	-	-	-	-	-	-	-	-	-	-	+	+	+	+	-	+	+	+	-	-	-	-	-
SAL_BA5390AA_AS	-	-	-	-	-	-	-	-	-	-	-	-	-	-	-	-	-	-	-	-	-	-	-	-	-	-	-	-	-	-	-	-	-	-	-	-	+	+	+	+	-	+	+	-	+	+	+	-	-
SAL_WA457+AA_AS	-	-	-	-	-	-	-	-	+	-	-	-	-	-	-	-	-	-	-	-	-	-	-	-	-	-	-	-	-	-	-	-	-	-	-	-	-	-	-	-	-	-	-	-	-	-	-	-	-
SAL_FA5548AA_AS	-	-	-	-	-	-	-	-	+	-	-	-	-	-	-	-	-	-	-	-	-	-	-	-	-	-	-	-	-	-	-	-	-	-	-	-	-	-	-	-	-	-	-	-	-	-	-	-	-
SAL_QA2636AA_AS	-	-	-	-	-	-	-	-	-	-	-	-	-	-	-	-	-	-	-	-	-	-	-	-	-	-	-	-	-	-	-	-	-	-	-	-	-	-	-	-	-	+	+	-	-	-	-	+	-
SAL_LA5733AA_AS	-	-	-	+	+	+	-	-	-	-	-	-	-	-	-	-	-	-	-	-	-	-	-	-	+	-	+	+	+	-	-	-	-	-	-	-	-	-	-	-	-	-	-	+	-	-	-	+	+
SAL_LA35+8AA_AS	-	-	-	-	-	-	-	-	-	-	-	-	-	-	-	-	-	-	-	-	-	-	-	-	-	-	-	-	-	-	-	-	-	-	-	-	-	-	-	-	-	-	-	-	-	-	-	-	-
SAL_BA4248AA_AS	-	-	-	-	-	-	-	-	-	-	-	-	-	-	-	-	-	-	-	-	-	-	-	-	-	-	-	-	-	-	-	-	-	-	-	-	-	-	-	-	-	-	-	-	-	-	-	-	-
SAL_QA898+AA_AS	-	-	-	-	-	-	-	-	-	-	-	-	-	-	-	-	-	-	-	-	-	-	-	-	-	-	-	-	+	-	-	-	-	-	-	-	-	-	-	-	-	-	-	-	-	-	-	-	-
SAL_FA4099AA_AS	-	-	-	-	-	-	-	-	-	-	-	-	-	-	-	-	-	-	-	-	-	-	-	-	-	-	-	-	-	-	-	-	-	-	-	-	-	-	-	-	-	-	-	+	-	-	-	-	-
SAL_EA6432AA_AS	+	+	-	-	+	+	+	+	+	+	-	+	+	-	-	-	-	+	+	+	+	+	+	+	+	+	+	+	+	+	+	+	+	+	+	+	+	+	+	+	+	+	+	+	+	+	+	+	+
SAL_KA35++AA_AS_genomic	-	-	-	-	-	-	-	-	-	-	-	-	-	-	-	-	-	-	-	-	-	-	-	-	-	-	-	-	-	-	-	-	-	-	-	-	-	-	-	-	-	-	-	-	-	-	-	-	-
SAL_SA90+3AA_AS	-	-	-	-	-	-	-	-	-	-	-	-	-	-	-	-	-	-	-	-	-	-	+	-	-	-	-	-	-	-	-	-	-	-	-	-	-	-	-	-	-	-	-	-	-	-	-	+	-
SAL_FA6089AA_AS	-	-	-	-	-	-	-	-	+	-	-	-	-	-	-	-	-	-	-	-	-	-	-	-	-	-	-	-	-	-	-	-	-	-	-	-	-	-	-	-	-	-	-	-	-	-	-	-	-
SAL_NA5739AA_AS	-	-	-	-	-	-	-	-	+	-	-	-	-	-	-	-	-	-	-	-	-	-	-	-	-	-	-	-	-	-	-	-	-	-	-	-	-	-	-	-	-	-	-	-	-	-	-	-	-
SAL_BA6+62AA_AS	-	-	-	+	+	+	-	-	-	-	-	-	-	-	-	-	-	-	-	-	-	-	-	-	+	+	-	-	+	-	-	-	-	-	-	-	-	-	-	-	-	-	-	-	-	-	-	+	-
SAL_UA385+AA_AS	-	-	-	-	-	-	-	-	-	-	-	-	-	-	-	-	-	-	-	-	-	-	-	-	-	-	-	-	-	-	-	-	-	-	-	-	-	-	-	-	-	-	-	-	-	-	-	+	-
SAL_UA+89+AA_AS	-	-	-	-	-	-	-	-	+	-	-	-	-	-	-	-	-	-	-	-	-	-	-	-	-	-	-	-	-	-	-	-	-	-	-	-	-	-	-	-	-	-	-	-	-	-	-	-	-
SAL_SA8982AA_AS	-	-	-	-	-	-	-	-	-	-	-	-	-	-	-	-	-	-	-	-	-	-	-	-	-	-	-	+	+	-	-	-	-	-	-	-	-	-	-	-	-	-	-	-	-	-	-	-	-
SAL_QA879+AA_AS	-	-	-	-	-	-	-	-	+	-	-	-	-	-	-	-	-	-	-	-	-	-	+	-	-	-	-	-	+	-	-	-	-	-	-	-	-	-	-	-	-	-	-	-	-	-	-	-	-
SAL_EA6467AA_AS	-	-	-	-	-	-	-	-	-	-	-	-	-	-	-	-	-	-	-	-	-	-	-	-	-	-	-	-	-	-	-	-	-	-	-	-	-	-	-	-	-	-	-	+	-	-	-	-	-
SAL_JA8984AA_AS	-	-	-	-	-	-	-	-	-	-	-	-	-	-	-	-	-	-	-	-	-	-	+	-	+	+	-	-	+	-	-	-	-	-	-	-	-	-	-	-	-	-	-	-	-	-	-	-	-
SAL_EA9+08AA_AS	-	-	-	-	-	-	-	-	-	-	-	-	-	-	-	-	-	-	-	-	-	-	-	-	-	-	-	-	-	-	-	-	-	-	-	-	-	-	-	-	-	-	-	-	-	-	-	+	-
SAL_TA0043AA_AS	-	-	-	-	-	-	-	-	-	-	-	-	-	-	-	-	-	-	-	-	-	-	-	-	-	-	-	-	-	-	-	-	-	-	-	-	+	+	+	+	+	+	+	-	-	-	-	-	-
SAL_UA8964AA_AS	-	-	-	-	-	-	-	-	-	-	-	-	-	-	-	-	-	-	-	-	-	-	-	-	-	-	-	-	-	-	-	-	-	-	-	-	-	-	-	-	-	-	-	-	-	-	-	-	-
SAL_LA5728AA_AS	-	-	-	-	-	-	-	-	-	-	-	-	-	-	-	-	-	-	-	-	-	-	-	-	-	-	-	-	-	-	-	-	-	-	-	-	-	-	-	-	-	-	-	-	-	-	-	+	-
SAL_KA3497AA_AS_genomic	-	-	-	-	-	-	-	-	+	-	-	-	-	-	-	-	-	-	-	-	-	-	-	-	-	-	-	-	-	-	-	-	-	-	-	-	-	-	-	-	-	-	-	-	-	-	-	-	-
SAL_BA3872AA_AS	-	-	-	-	-	-	-	-	-	-	-	-	-	-	-	-	-	-	-	-	-	-	-	-	-	-	-	-	-	-	-	-	-	-	-	-	+	+	+	+	-	+	+	+	-	-	-	-	-
SAL_EA78+4AA_AS	-	-	-	-	-	-	-	-	-	-	-	-	-	-	-	-	-	-	-	-	-	-	-	-	-	-	-	-	-	-	-	-	-	-	-	-	-	-	-	-	-	-	-	-	-	-	-	-	-
SAL_UA5385AA_AS	-	-	-	-	-	-	-	-	-	-	-	-	-	-	-	-	-	-	-	-	-	-	-	-	-	-	-	-	+	-	-	-	-	-	-	-	-	-	-	-	-	-	-	-	-	-	-	-	+
SAL_KA35+5AA_AS_genomic	-	-	-	-	-	-	-	-	+	-	-	-	-	-	-	-	-	-	-	-	-	-	-	-	-	-	-	-	-	-	-	-	-	-	-	-	-	-	-	-	-	-	-	-	+	+	-	-	-
SAL_SA9+48AA_AS	-	-	-	-	-	-	-	-	-	-	-	-	-	-	-	-	-	-	-	-	-	-	+	-	-	-	-	-	-	-	-	-	-	-	-	-	-	-	-	-	-	-	-	-	-	-	-	+	-
SAL_EA7034AA_AS	+	-	+	-	+	-	-	-	-	-	-	-	-	-	-	-	-	-	-	-	-	-	-	-	+	+	+	+	+	-	-	-	-	-	-	-	-	-	-	-	-	-	-	+	-	-	-	-	+
SAL_SA90+6AA_AS	-	-	-	-	-	-	-	-	-	-	-	-	-	-	-	-	-	-	-	-	-	-	-	-	-	-	-	-	+	-	-	-	-	-	-	-	-	-	-	-	-	-	-	-	-	-	-	-	-
SAL_MA2029AA_AS	-	-	-	-	-	-	-	-	-	-	-	-	-	-	-	-	-	-	-	-	-	-	-	-	-	-	-	-	-	-	-	-	-	-	-	-	-	-	-	-	-	-	-	-	-	-	-	-	-
SAL_MA78+4AA_AS	-	-	-	-	-	-	-	-	-	-	-	-	-	-	-	-	-	-	-	-	-	-	-	-	-	-	-	-	-	-	-	-	-	-	-	-	-	-	-	-	-	-	-	-	-	-	-	-	-
SAL_KA3643AA_AS	-	-	-	-	-	-	-	-	-	-	-	-	-	-	-	-	-	-	-	-	-	-	-	-	-	-	-	-	-	-	-	-	-	-	-	-	-	-	-	-	-	-	-	-	-	-	-	-	-
SAL_QA8655AA_AS	-	-	-	-	-	-	-	-	-	-	-	-	-	-	-	-	-	-	-	-	-	-	-	-	-	-	-	-	-	-	-	-	-	-	+	+	+	+	+	+	+	+	+	-	-	-	-	+	-
SAL_TA0707AA_AS	-	-	-	-	-	-	-	-	+	-	-	-	-	-	-	-	-	-	-	-	-	-	-	-	-	-	-	-	-	-	-	-	-	-	-	-	-	-	-	-	-	-	-	-	-	-	-	-	-
SAL_WA4687AA_AS	-	-	-	-	-	-	-	-	-	-	-	-	-	-	-	-	-	-	-	-	-	-	-	-	+	+	+	+	+	-	-	-	-	-	-	-	-	-	-	-	-	-	-	+	-	-	-	-	-
SAL_LA3504AA_AS	-	-	-	-	-	-	-	-	-	-	-	-	-	-	-	-	-	-	-	-	-	-	-	-	-	-	-	-	-	-	-	-	-	-	-	-	-	-	-	-	-	-	-	-	-	-	-	-	-
SAL_IA7778AA_AS	-	-	-	-	-	-	-	-	-	-	-	-	-	-	-	-	-	-	-	-	-	-	-	-	-	-	-	-	-	-	-	-	-	-	-	-	-	-	-	-	-	-	-	-	-	-	-	+	-
SAL_KA53+5AA_AS	-	-	-	-	-	+	-	-	-	-	-	-	-	-	-	-	-	-	-	-	-	-	+	-	+	+	-	-	+	-	-	-	-	-	-	-	+	-	-	-	-	-	-	-	-	-	-	-	-
SAL_NA8253AA_AS	-	-	-	-	-	-	-	-	+	-	-	-	-	-	-	-	-	-	-	-	-	-	-	-	-	-	-	-	-	-	-	-	-	-	-	-	-	-	-	-	-	-	-	-	-	-	-	-	-
SAL_FA4+3+AA_AS	-	-	-	-	-	-	-	-	-	-	-	-	-	-	-	-	-	-	-	-	-	-	-	-	-	-	-	-	-	-	-	-	-	-	-	-	-	-	-	-	-	-	-	+	-	-	-	-	-
SAL_PA3+78AA_AS	-	-	-	-	-	-	-	-	-	-	-	-	-	-	-	-	-	-	-	-	-	-	-	-	-	-	-	-	-	-	-	-	-	-	-	-	-	-	-	-	-	-	-	-	-	-	-	-	-
SAL_PA93+7AA_AS	-	-	-	-	-	-	-	-	-	-	-	-	-	-	-	-	-	-	-	-	-	-	-	-	-	-	-	-	+	-	-	-	-	-	-	-	-	-	-	-	-	-	-	-	-	-	-	-	-
NCTC+24+7	-	-	-	-	-	-	-	-	-	-	-	-	-	-	-	-	-	-	-	-	-	-	-	-	-	-	-	-	-	-	-	-	-	-	-	-	-	-	-	-	-	-	-	+	-	-	-	-	-
SAL_VA5780AA_AS	-	-	-	-	-	-	-	-	+	-	-	-	-	-	-	-	-	-	-	-	-	-	-	-	-	-	-	-	-	-	-	-	-	-	-	-	-	-	-	-	-	-	-	-	-	-	-	-	-
SAL_UA5697AA_AS	-	-	-	-	-	-	-	-	-	-	-	-	-	-	-	-	-	-	-	-	-	-	-	-	-	-	-	-	-	-	-	-	-	-	-	-	-	-	-	-	-	-	-	+	-	-	-	-	-
SAL_FA0873AA_AS	-	-	-	-	-	-	-	-	-	-	-	-	-	-	-	-	-	-	-	-	-	-	-	-	-	-	-	-	-	-	-	-	-	-	-	-	-	-	-	-	-	-	-	-	-	-	-	+	-
SAL_MA9+76AA_AS	-	-	-	-	-	-	-	-	+	-	-	-	-	-	-	-	-	-	-	-	-	-	-	-	+	+	+	+	+	-	-	-	-	-	-	-	+	-	-	-	-	-	-	-	-	-	-	-	-
SAL_KA7482AA_AS	-	-	-	-	-	-	-	-	-	-	-	-	-	-	-	-	-	-	-	-	-	-	-	-	-	-	-	-	-	-	-	-	-	-	-	-	-	-	-	-	-	-	-	+	-	-	-	-	-
SAL_TA2672AA_AS	-	-	-	-	-	-	-	-	-	-	-	-	-	-	-	-	-	-	-	-	-	-	-	-	+	+	+	+	+	-	-	-	-	-	-	-	+	-	-	-	-	-	-	-	-	-	-	-	-
SAL_EA6373AA_AS	-	-	-	-	-	-	-	-	-	-	-	-	-	-	-	-	-	-	-	-	-	-	-	-	-	-	-	-	-	-	-	-	-	-	+	+	+	+	+	+	+	+	+	-	-	-	-	+	-
SAL_QA6473AA_AS	-	-	-	+	+	+	-	-	-	-	+	+	-	-	-	-	-	-	-	-	-	-	-	-	-	-	-	-	-	-	-	-	-	-	-	-	+	+	+	+	+	+	+	-	-	-	-	-	-
SAL_BA3735AA_AS	-	-	-	-	-	-	-	-	+	-	-	-	-	-	-	-	-	-	-	-	-	-	-	-	-	-	-	-	-	-	-	-	-	-	-	-	-	-	-	-	-	-	-	-	-	-	-	-	-
SAL_KA2223AA_AS	-	-	-	-	-	-	-	-	-	-	-	-	-	-	-	-	-	-	-	-	-	-	-	-	-	-	-	-	-	-	-	-	-	-	+	+	+	+	+	+	+	+	+	-	-	-	-	+	-
SAL_RA9690AA_AS	-	-	-	-	-	-	-	-	-	-	-	-	-	-	-	-	-	-	-	-	-	-	-	-	-	-	-	-	-	-	-	-	-	-	-	-	-	-	-	-	-	-	-	+	-	-	-	-	-
SAL_EA6+65AA_AS	-	-	-	-	-	-	-	-	-	-	-	-	-	-	-	-	-	-	-	-	-	-	-	-	-	-	-	-	-	-	-	-	-	-	-	-	+	-	-	-	-	-	-	-	-	-	-	-	-
SAL_RA8952AA_AS	-	-	-	-	-	-	-	-	-	-	-	-	-	-	-	-	-	-	-	-	-	-	-	-	-	-	-	-	-	-	-	-	-	-	-	-	-	-	-	-	-	-	-	-	-	-	-	-	-
SAL_VA6262AA_AS	-	-	-	-	-	+	-	-	-	-	-	-	-	-	-	-	-	-	-	-	-	-	-	-	+	+	+	+	+	-	-	-	-	-	-	-	+	-	-	-	-	-	-	-	-	-	-	-	+
SAL_CA+994AA_AS	+	-	+	-	-	-	-	-	+	-	-	-	-	-	-	-	-	-	-	-	-	-	-	-	+	+	+	+	+	-	-	-	-	-	-	-	+	-	-	-	-	-	-	-	-	-	-	-	-
SAL_LA6842AA_AS	-	-	-	-	-	-	-	-	-	-	-	-	-	-	-	-	-	-	-	-	-	-	-	-	-	-	-	-	-	-	-	-	-	-	-	-	+	-	-	-	-	-	-	-	-	-	-	-	-
SAL_LA5735AA_AS	-	-	-	-	-	-	-	-	-	-	-	-	-	-	-	-	-	-	-	-	-	-	-	-	-	-	-	-	-	-	-	-	-	-	-	-	-	-	-	-	-	-	-	-	-	-	-	+	-
SAL_LA68++AA_AS	-	-	-	-	-	-	-	-	-	-	-	-	-	-	-	-	-	-	-	-	-	-	-	-	-	-	-	-	-	-	-	-	-	-	-	-	-	-	-	-	-	-	-	-	-	-	-	+	-
SAL_FA39+7AA_AS	+	-	+	-	-	-	-	-	+	-	-	-	-	-	-	-	-	-	-	-	-	-	-	-	+	+	+	+	+	-	-	-	-	-	-	-	-	-	-	-	-	-	-	-	-	-	-	-	-
SAL_EA55++AA_AS	-	-	-	-	-	-	-	-	+	-	-	-	-	-	-	-	-	-	-	-	-	-	-	-	-	-	-	-	-	-	-	-	-	-	-	-	-	-	-	-	-	-	-	-	-	-	-	-	-
SAL_KA3437AA_AS_genomic	-	-	-	-	-	-	-	-	+	+	+	+	-	-	-	-	-	-	-	-	-	-	-	-	-	-	-	-	-	-	-	-	-	-	-	-	-	-	-	-	-	-	-	-	-	-	-	-	-
SAL_FA5496AA_AS	-	-	-	-	-	-	-	-	-	-	-	-	-	-	-	-	-	-	-	-	-	-	-	-	-	-	-	-	-	-	-	-	-	-	-	-	-	-	-	-	-	-	-	+	-	-	-	-	-
SAL_LA3365AA_AS	-	-	-	-	-	-	-	-	-	-	-	-	-	-	-	-	-	-	-	-	-	-	-	-	-	-	-	-	-	-	-	-	-	-	-	-	+	+	+	+	-	+	+	-	-	-	-	-	-
SAL_UA4+83AA_AS	-	-	-	-	-	-	-	-	-	-	-	-	-	-	-	-	-	-	-	-	-	-	-	-	-	-	-	-	-	-	-	-	-	-	-	-	-	-	-	-	-	-	-	-	-	-	-	-	-
SAL_TA2276AA_AS	-	-	-	-	-	-	-	-	+	-	-	-	-	-	-	-	-	-	-	-	-	-	-	-	-	-	-	-	-	-	-	-	-	-	-	-	-	-	-	-	-	-	-	-	-	-	-	-	-
SAL_WA4379AA_AS	-	-	-	-	-	-	-	-	-	-	-	-	-	-	-	-	-	-	-	-	-	-	-	-	-	-	-	-	-	-	-	-	-	-	-	-	-	-	-	-	-	-	-	+	-	-	-	-	-
SAL_RA+483AA_AS	-	-	-	-	-	-	-	-	+	-	-	-	-	-	-	-	-	-	-	-	-	-	-	-	-	-	-	-	-	-	-	-	-	-	-	-	-	-	-	-	-	-	-	-	-	-	-	-	-
SAL_NA09+8AA_AS	-	-	-	+	+	+	-	-	-	-	+	+	-	-	-	-	-	-	-	-	-	-	-	-	-	-	-	-	-	-	-	-	-	-	-	-	+	+	+	+	-	+	+	-	-	-	-	-	-
SAL_LA8795AA_AS	-	-	-	+	+	+	-	-	+	-	-	-	-	-	-	-	-	-	-	-	-	-	-	-	+	+	-	-	+	-	-	-	-	-	-	-	-	-	-	-	-	-	-	-	-	-	-	-	-
SAL_FA3469AA_AS	-	-	-	-	-	-	-	-	-	-	-	-	-	-	-	-	-	-	-	-	-	-	-	-	-	-	-	-	-	-	-	-	-	-	-	-	-	-	-	-	-	-	-	-	-	-	-	+	-
SAL_EA6847AA_AS	-	-	-	-	-	-	-	-	-	-	-	-	-	-	-	-	-	-	-	-	-	-	-	-	-	-	-	-	-	-	-	-	-	-	-	-	-	-	-	-	-	-	-	-	-	-	-	-	-
SAL_LA++03AA_AS	-	-	-	-	-	-	-	-	-	-	-	-	-	-	-	-	-	-	-	-	-	-	-	-	-	-	-	-	-	-	-	-	-	-	-	-	-	-	-	-	-	-	-	-	-	-	-	-	-
SAL_OA3+26AA_AS	-	-	-	-	-	-	-	-	-	-	-	-	-	-	-	-	-	-	-	-	-	-	-	-	-	-	-	-	-	-	-	-	-	-	-	-	+	+	+	+	+	+	+	-	-	-	-	-	-
SAL_PA8554AA_AS	-	-	-	-	-	-	-	-	-	-	-	-	-	-	-	-	-	-	-	-	-	-	-	-	-	-	-	-	-	-	-	-	-	-	-	-	-	-	-	-	-	-	-	-	-	-	-	-	-
SAL_WA4338AA_AS	-	-	-	-	-	-	-	-	-	-	-	-	-	-	-	-	-	-	-	-	-	-	-	-	-	-	-	-	+	-	-	-	-	-	-	-	-	-	-	-	-	-	-	+	-	-	-	-	-
SAL_PA3348AA_AS	-	-	-	-	+	+	-	-	+	-	+	+	-	-	-	-	-	-	-	-	-	-	-	-	+	+	+	+	+	-	-	-	-	-	-	-	+	+	+	+	-	+	+	-	-	-	-	-	-
SAL_FA6007AA_AS	-	-	-	-	-	-	-	-	-	-	-	-	-	-	-	-	-	-	-	-	-	-	-	-	-	-	-	-	-	-	-	-	-	-	-	-	-	-	-	-	-	-	-	+	-	-	-	-	-
SAL_EA6+93AA_AS	-	-	-	-	-	-	-	-	-	-	-	-	-	-	-	-	-	-	-	-	-	-	-	-	-	-	-	-	-	-	-	-	-	-	-	-	-	-	-	-	-	-	-	-	-	-	-	+	-
SAL_IA5509AA_AS	-	-	-	-	-	-	-	-	+	-	-	-	-	-	-	-	-	-	-	-	-	-	-	-	-	-	-	+	+	-	-	-	-	-	-	-	-	-	-	-	-	-	-	-	+	-	-	-	-
SAL_FA3256AA_AS	-	-	-	-	-	-	-	-	-	-	-	-	-	-	-	-	-	-	-	-	-	-	-	-	-	-	-	-	-	-	-	-	-	-	-	-	-	-	-	-	-	-	-	-	-	-	-	-	-
SAL_UA6089AA_AS	+	-	+	+	-	+	-	-	-	-	-	-	-	-	-	-	-	-	-	-	-	-	+	-	-	-	-	-	-	-	-	-	-	-	-	-	-	-	-	-	-	-	-	-	-	-	-	+	-
NCTC4840	-	-	-	-	-	-	-	-	+	-	-	-	-	-	-	-	-	-	-	-	-	-	-	-	-	-	-	-	-	-	-	-	-	-	-	-	-	-	-	-	-	-	-	-	-	-	-	-	-
SAL_MA6237AA_AS	-	-	-	-	-	-	-	-	-	-	-	-	-	-	-	-	-	-	-	-	-	-	-	-	-	-	-	-	-	-	-	-	-	-	-	-	-	-	-	-	-	-	-	-	-	-	-	+	-
SAL_MA+29+AA_AS	-	-	-	-	-	-	-	-	+	-	-	-	-	-	-	-	-	-	-	-	-	-	-	-	-	-	-	-	+	-	-	-	-	-	-	-	-	-	-	-	-	-	-	-	-	-	-	-	-
SAL_KA6389AA_AS	-	-	-	-	-	-	-	-	-	-	-	-	-	-	-	-	-	-	-	-	-	-	-	-	-	-	-	-	-	-	-	-	-	-	-	-	-	-	-	-	-	-	-	-	-	-	-	-	-
SAL_EA7+30AA_AS	-	-	-	-	-	-	-	-	-	-	-	-	-	-	-	-	-	-	-	-	-	-	-	-	-	-	-	-	-	-	-	-	-	-	-	-	-	-	-	-	-	-	-	-	-	-	-	-	-
SAL_TA2980AA_AS	+	-	+	-	-	-	-	-	+	+	+	+	+	-	-	-	-	-	-	-	-	-	-	-	-	-	-	-	+	-	-	-	-	-	-	-	-	-	-	-	-	-	-	-	-	-	-	-	+
SAL_FA6399AA_AS	-	-	-	-	-	-	-	-	+	+	+	+	-	-	-	-	-	-	-	-	-	-	-	-	-	-	-	-	-	-	-	-	-	-	-	-	-	-	-	-	-	-	-	-	-	-	-	-	-
SAL_EA8697AA_AS	-	-	-	-	+	+	-	-	-	-	-	-	-	-	-	-	-	-	-	-	-	-	+	-	+	+	-	-	+	-	-	-	-	-	-	-	-	-	-	-	-	-	-	-	-	-	-	-	-
SAL_EA5470AA_AS	-	-	-	+	-	-	-	-	-	-	-	-	-	-	-	-	-	-	-	-	-	-	-	-	+	+	-	-	+	-	-	-	-	-	-	-	-	-	-	-	-	-	-	-	-	-	-	-	-
SAL_QA9453AA_AS	-	-	-	-	-	-	-	-	-	-	-	-	-	-	-	-	-	-	-	-	-	-	-	-	-	-	-	-	-	-	-	-	-	-	-	-	-	-	-	-	-	-	-	+	-	-	-	-	-
SAL_FA5882AA_AS	-	-	-	-	-	-	-	-	-	-	-	-	-	-	-	-	-	-	-	-	-	-	-	-	-	-	-	-	-	-	-	-	-	-	-	-	-	-	-	-	-	-	-	-	-	-	-	-	-
SAL_KA3425AA_AS_genomic	-	-	-	-	-	-	-	-	-	-	-	-	-	-	-	-	-	-	-	-	-	-	-	-	-	-	-	-	-	-	-	-	-	-	-	-	-	-	-	-	-	-	-	-	-	-	-	-	-
SAL_SA967+AA_AS	-	-	-	-	-	-	-	-	+	-	-	-	-	-	-	-	-	-	-	-	-	-	-	-	-	-	-	-	-	-	-	-	-	-	-	-	-	-	-	-	-	-	-	-	-	-	-	-	-
SAL_FA4653AA_AS	-	-	-	-	-	-	-	-	-	-	-	-	-	-	-	-	-	-	-	-	-	-	-	-	-	-	-	-	-	-	-	-	-	-	-	-	-	-	-	-	-	-	-	-	-	-	-	-	-
SAL_BA3379AA_AS	-	-	-	-	-	-	-	-	-	-	-	-	-	-	-	-	-	-	-	-	-	-	-	-	-	-	-	-	-	-	-	-	-	-	-	-	-	-	-	-	-	-	-	-	-	-	-	+	-
SAL_FA3383AA_AS	-	-	-	-	-	-	-	-	-	-	-	-	-	-	-	-	-	-	-	-	-	-	-	-	-	-	-	-	-	-	-	-	-	-	-	-	-	-	-	-	-	-	-	+	-	-	-	-	-
SAL_UA575+AA_AS	-	-	-	-	-	-	-	-	-	-	-	-	-	-	-	-	-	-	-	-	-	-	-	-	-	-	-	-	-	-	-	-	-	-	-	-	-	-	-	-	-	-	-	+	-	-	-	-	-
SAL_BA2920AA_AS	-	-	-	-	-	-	-	-	-	-	-	-	-	-	-	-	-	-	-	-	-	-	-	-	-	-	-	-	-	-	-	-	-	-	-	-	-	-	-	-	-	-	-	+	-	-	-	-	-
SAL_NA6++9AA_AS	-	-	-	-	-	-	-	-	-	-	-	-	-	-	-	-	-	-	-	-	-	-	+	-	-	-	-	-	-	-	-	-	-	-	-	-	-	-	-	-	-	-	-	-	-	-	-	+	-
SAL_KA2535AA_AS	-	-	-	-	-	-	-	-	-	-	-	-	-	-	-	-	-	-	-	-	-	-	-	-	-	-	-	-	-	-	-	-	-	-	-	-	-	-	-	-	-	-	-	+	-	-	-	-	-
SAL_TA2008AA_AS	-	-	-	-	-	-	-	-	-	-	-	-	-	-	-	-	-	-	-	-	-	-	-	-	-	-	-	-	+	-	-	-	-	-	-	-	-	-	-	-	-	-	-	+	-	-	-	-	-
SAL_EA42+6AA_AS	-	-	-	-	-	+	-	-	-	-	-	-	-	-	-	-	-	-	-	-	-	-	-	-	+	-	+	-	+	-	-	-	-	-	-	-	-	-	-	-	-	-	-	+	-	-	-	+	-
SAL_SA9+27AA_AS	-	-	-	-	-	-	-	-	-	-	-	-	-	-	-	-	-	-	-	-	-	-	-	-	-	-	-	-	-	-	-	-	-	-	-	-	+	+	+	+	-	+	+	-	-	-	-	-	-
SAL_RA44+4AA_AS	-	-	-	-	-	-	-	-	+	-	-	-	-	-	-	-	-	-	-	-	-	-	-	-	+	+	+	+	+	-	-	-	-	-	-	-	-	-	-	-	-	-	-	-	-	-	-	-	-
SAL_SA8975AA_AS	-	-	-	-	-	-	-	-	-	-	-	-	-	-	-	-	-	-	-	-	-	-	-	-	-	-	-	-	-	-	-	-	-	-	-	-	-	-	-	-	-	-	-	-	-	-	-	-	-
SAL_MA9047AA_AS	-	-	-	-	+	-	-	-	+	-	-	-	-	-	-	-	-	-	-	-	-	-	-	-	-	-	-	-	-	-	-	-	-	-	-	-	+	-	-	-	-	-	-	-	-	-	-	-	-
SAL_KA3396AA_AS_genomic	+	+	+	+	+	+	-	-	-	-	-	-	-	-	-	-	-	-	-	-	-	-	+	-	+	+	+	+	+	-	-	-	-	-	-	-	-	-	-	-	-	-	-	-	-	-	-	-	-
NCTC826+	-	-	-	-	-	-	-	-	-	-	-	-	-	-	-	-	-	-	-	-	-	-	-	-	-	-	-	-	-	-	-	-	-	-	-	-	-	-	-	-	-	-	-	-	-	-	-	-	-
SAL_MA3+5+AA_AS	-	-	-	-	-	-	-	-	+	-	-	-	-	-	-	-	-	-	-	-	-	-	-	-	-	-	-	-	-	-	-	-	-	-	-	-	-	-	-	-	-	-	-	-	-	-	-	-	-
SAL_FA3374AA_AS	-	-	-	-	-	-	-	-	-	-	-	-	-	-	-	-	-	-	-	-	-	-	-	-	-	-	-	-	-	-	-	-	-	-	-	-	-	-	-	-	-	-	-	-	-	-	-	-	-
SAL_VA8064AA_AS	-	-	-	-	-	-	-	-	+	+	+	+	+	-	-	-	-	-	-	-	-	-	-	-	-	-	-	-	-	-	-	-	-	-	-	-	-	-	-	-	-	-	-	-	-	-	-	-	-
SAL_SA0826AA_AS	-	-	-	-	-	-	-	-	-	-	-	-	-	-	-	-	-	-	-	-	-	-	-	-	-	-	-	-	-	-	-	-	-	-	-	-	+	+	+	+	+	+	+	-	-	-	-	-	-
NCTC9606	-	-	-	-	-	+	-	-	-	-	-	-	-	-	-	-	-	-	-	-	-	-	-	-	+	+	+	+	+	-	-	-	-	-	-	-	+	-	-	-	-	-	-	-	+	+	+	-	-
SAL_VA6965AA_AS	+	-	+	-	+	-	-	-	-	-	-	-	-	-	-	-	-	-	-	-	-	-	-	-	+	+	+	+	+	-	-	-	-	-	-	-	-	-	-	-	-	-	-	+	-	-	-	-	-
SAL_TA6270AA_AS	-	-	-	-	-	-	-	-	+	-	-	-	-	-	-	-	-	-	-	-	-	-	-	-	-	-	-	-	-	-	-	-	-	-	-	-	-	-	-	-	-	-	-	-	-	-	-	-	-
SAL_PA9303AA_AS	-	-	-	-	-	-	-	-	-	-	-	-	-	-	-	-	-	-	-	-	-	-	-	-	-	-	-	-	-	-	-	-	-	-	-	-	+	+	+	+	-	+	+	-	-	+	+	+	-
SAL_TA4588AA_AS	-	-	-	-	-	-	-	-	-	-	-	-	-	-	-	-	-	-	-	-	-	-	-	-	-	-	-	-	-	-	-	-	-	-	-	-	-	-	-	-	-	-	-	-	-	-	-	-	-
SAL_EA8+98AA_AS	-	-	-	-	-	-	-	-	+	-	-	-	-	-	-	-	-	-	-	-	-	-	-	-	-	-	-	-	-	-	-	-	-	-	-	-	-	-	-	-	-	-	-	-	-	-	-	-	-
SAL_EA9439AA_AS	-	-	-	-	-	-	-	-	-	-	-	-	-	-	-	-	-	-	-	-	-	-	-	-	-	-	-	-	-	-	-	-	-	-	-	-	+	+	+	+	-	+	+	-	-	-	-	-	-
SAL_SA9007AA_AS	-	-	-	-	-	-	-	-	+	-	-	-	-	-	-	-	-	-	-	-	-	-	-	-	-	-	-	-	-	-	-	-	-	-	-	-	+	-	-	-	-	-	-	-	-	-	-	-	-
SAL_EA7925AA_AS	-	-	-	-	-	-	-	-	-	-	-	-	-	-	-	-	-	-	-	-	-	-	+	-	-	-	-	-	-	-	-	-	-	-	-	-	-	-	-	-	-	-	-	-	-	-	-	-	+
SAL_WA3509AA_AS	-	-	-	-	-	-	-	-	-	-	-	-	-	-	-	-	-	-	-	-	-	-	-	-	-	-	-	-	-	-	-	-	-	-	-	-	+	+	+	+	-	+	+	-	-	-	-	-	-
SAL_WA3840AA_AS	-	-	-	-	-	-	-	-	-	-	-	-	-	-	-	-	-	-	-	-	-	-	-	-	-	-	-	-	-	-	-	-	-	-	-	-	-	-	-	-	-	-	-	-	-	-	-	+	-
SAL_KA9800AA_AS	-	-	-	-	-	-	-	-	-	-	-	-	-	-	-	-	-	-	-	-	-	-	-	-	-	-	-	-	-	-	-	-	-	-	-	-	-	-	-	-	-	-	-	-	-	-	-	-	-
SAL_LA4856AA_AS	+	+	+	+	+	+	-	-	-	-	-	-	-	-	-	-	-	-	-	-	-	-	+	+	+	+	+	+	+	-	-	-	-	-	-	-	-	-	-	-	-	-	-	-	-	-	-	-	-
SAL_JA83+8AA_AS	-	-	-	-	-	-	-	-	-	-	-	-	-	-	-	-	-	-	-	-	-	-	-	-	-	-	-	-	-	-	-	-	-	-	-	-	+	-	-	-	-	-	-	-	-	-	-	-	-
SAL_FA+478AA_AS	-	-	-	-	-	-	-	-	-	-	-	-	-	-	-	-	-	-	-	-	-	-	-	-	-	-	-	-	-	-	-	-	-	-	-	-	-	-	-	-	-	-	-	-	-	-	-	+	-
SAL_RA902+AA_AS	-	-	-	-	-	-	-	-	-	-	-	-	-	-	-	-	-	-	-	-	-	-	-	-	-	-	-	-	-	-	-	-	-	-	-	-	-	-	-	-	-	-	-	-	-	-	-	+	-
SAL_SA8989AA_AS	-	-	-	-	-	-	-	-	-	-	-	-	-	-	-	-	-	-	-	-	-	-	-	-	-	-	-	-	-	-	-	-	-	-	-	-	-	-	-	-	-	-	-	+	-	-	-	-	-
SAL_FA2583AA_AS	-	-	-	-	-	-	-	-	-	-	-	-	-	-	-	-	-	-	-	-	-	-	-	-	-	-	-	-	+	-	-	-	-	-	-	-	-	-	-	-	-	-	-	-	-	-	-	-	-
SAL_QA7490AA_AS	-	-	-	-	-	-	-	-	-	-	-	-	-	-	-	-	-	-	-	-	-	-	-	-	-	-	-	-	-	-	-	-	-	-	-	-	-	-	-	-	-	-	-	-	-	-	-	+	-
SAL_NA0070AA_AS	-	-	-	+	-	-	-	-	-	-	-	-	-	-	-	-	-	-	-	-	-	-	-	-	-	-	-	-	-	-	-	-	-	-	-	-	-	-	-	-	-	-	-	+	-	-	-	-	+
SAL_WA+865AA_AS	-	-	-	-	-	-	-	-	+	-	-	-	-	-	-	-	-	-	-	-	-	-	-	-	-	-	-	-	-	-	-	-	-	-	-	-	-	-	-	-	-	-	-	-	-	-	-	-	-
SAL_SA9+83AA_AS	-	-	-	-	-	-	-	-	-	-	-	-	-	-	-	-	-	-	-	-	-	-	-	-	-	-	-	-	-	-	-	-	-	-	-	-	-	-	-	-	-	-	-	+	-	-	-	-	-
NCTC5742	-	-	-	-	-	-	-	-	-	-	-	-	-	-	-	-	-	-	-	-	-	-	-	-	-	-	-	-	+	-	-	-	-	-	-	-	-	-	-	-	-	-	-	-	-	-	-	-	-
SAL_OA3+37AA_AS	-	-	-	-	-	-	-	-	-	-	-	-	-	-	-	-	-	-	-	-	-	-	-	-	-	-	-	-	-	-	-	-	-	-	-	+	+	+	+	+	+	+	+	-	-	-	-	+	-
SAL_BA6068AA_AS	-	-	-	-	-	-	-	-	-	-	-	-	-	-	-	-	-	-	-	-	-	-	-	-	-	-	-	-	-	-	-	-	-	-	-	-	+	+	+	+	+	+	+	-	-	-	-	-	-
NCTC7306	-	-	-	-	-	-	-	-	-	-	-	-	-	-	-	-	-	-	-	-	-	-	-	-	-	-	-	-	-	-	-	-	-	-	-	-	+	+	+	+	-	+	+	-	+	+	+	-	-
SAL_LA6+80AA_AS	-	-	-	+	-	-	-	-	-	-	-	-	-	-	-	-	-	-	-	-	-	-	-	-	+	+	-	-	+	-	-	-	-	-	-	-	-	-	-	-	-	-	-	-	-	-	-	-	-
SAL_KA34+4AA_AS_genomic	-	-	-	-	-	-	-	-	-	-	-	-	-	-	-	-	-	-	-	-	-	-	-	-	-	-	-	-	-	-	-	-	-	-	-	-	-	-	-	-	-	-	-	-	-	-	-	-	-
SAL_KA9673AA_AS	-	-	-	-	-	-	-	-	-	-	-	-	-	-	-	-	-	-	-	-	-	-	-	-	-	-	-	-	-	-	-	-	-	-	-	-	-	-	-	-	-	-	-	+	-	-	-	-	-
SAL_SA+679AA_AS	-	-	-	-	-	-	-	-	-	-	-	-	-	-	-	-	-	-	-	-	-	-	-	-	-	-	-	-	-	-	-	-	-	-	-	-	-	-	-	-	-	-	-	-	-	-	-	+	-
SAL_MA5+22AA_AS	-	-	-	-	-	-	-	-	-	-	-	-	-	-	-	-	-	-	-	-	-	-	-	-	-	-	-	-	-	-	-	-	-	-	-	-	+	+	+	+	-	+	+	-	-	-	-	-	-
SAL_FA2876AA_AS	-	-	-	-	-	-	-	-	-	-	-	-	-	-	-	-	-	-	-	-	-	-	-	-	+	-	+	+	+	-	-	-	-	-	-	-	-	-	-	-	-	-	-	+	-	-	-	+	-
SAL_KA3505AA_AS_genomic	-	-	-	-	-	-	-	-	+	+	+	+	+	-	-	-	-	-	-	-	-	-	-	-	-	-	-	-	-	-	-	-	-	-	-	-	-	-	-	-	-	-	-	-	-	-	-	-	-
SAL_SA9+42AA_AS	-	-	+	-	+	-	-	-	-	-	-	-	-	-	-	-	-	-	-	-	-	-	-	-	-	-	-	-	-	-	-	-	-	-	-	-	-	-	-	-	-	-	-	+	-	-	-	-	+
SAL_SA9+25AA_AS	+	+	+	+	+	+	-	-	+	-	-	-	-	-	-	-	-	-	-	-	-	-	-	-	-	-	-	-	+	-	-	-	-	-	-	-	-	-	-	-	-	-	-	-	-	-	-	-	+
SAL_PA7630AA_AS_genomic	+	+	+	+	+	+	+	+	+	-	+	+	+	-	-	-	-	+	+	+	+	+	+	+	+	+	+	+	+	+	+	+	+	+	+	+	+	+	+	+	+	+	+	+	+	+	+	+	+
SAL_OA0372AA_AS	-	-	-	-	-	-	-	-	-	-	-	-	-	-	-	-	-	-	-	-	-	-	-	-	-	-	-	-	-	-	-	-	-	-	-	-	-	-	-	-	-	-	-	-	-	-	-	-	-
SAL_TA8648AA_AS	-	-	-	-	-	+	-	-	-	-	-	-	-	-	-	-	-	-	-	-	-	-	+	-	-	-	-	-	-	-	-	-	-	-	-	-	-	-	-	-	-	-	-	-	-	-	-	+	-
SAL_WA5309AA_AS	-	-	-	-	-	-	-	-	-	-	-	-	-	-	-	-	-	-	-	-	-	-	-	-	-	-	-	-	-	-	-	-	-	-	-	-	-	-	-	-	-	-	-	-	-	-	-	-	-
NCTC8273	-	-	-	-	-	-	-	-	+	-	-	-	-	-	-	-	-	-	-	-	-	-	-	-	-	-	-	-	-	-	-	-	-	-	-	-	+	-	-	-	-	-	-	-	-	-	-	-	-
SAL_RA0773AA_AS	-	-	-	-	-	-	-	-	-	-	-	-	-	-	-	-	-	-	-	-	-	-	-	-	-	-	-	-	-	-	-	-	-	-	-	-	-	-	-	-	-	-	-	+	-	-	-	-	-
SAL_UA0957AA_AS	-	-	-	-	-	-	-	-	-	-	-	-	-	-	-	-	-	-	-	-	-	-	-	-	-	-	-	-	+	-	-	-	-	-	-	-	-	-	-	-	-	-	-	+	-	-	-	-	-
SAL_LA58+5AA_AS	-	-	-	-	-	-	-	-	-	-	-	-	-	-	-	-	-	-	-	-	-	-	-	-	-	-	-	-	-	-	-	-	-	-	-	-	-	-	-	-	-	-	-	-	-	-	-	-	-
SAL_EA79+5AA_AS	-	-	-	-	-	-	-	-	-	-	-	-	-	-	-	-	-	-	-	-	-	-	-	-	-	-	-	-	-	-	-	-	-	-	-	-	-	-	-	-	-	-	-	+	-	-	-	-	-
SAL_VA558+AA_AS	-	-	+	-	+	-	-	-	-	-	-	-	-	-	-	-	-	-	-	-	-	-	-	-	-	-	-	-	-	-	-	-	-	-	-	-	-	-	-	-	-	-	-	-	-	-	-	-	+
SAL_KA5439AA_AS	-	-	-	-	-	-	-	-	-	-	-	-	-	-	-	-	-	-	-	-	-	-	-	-	-	-	-	-	-	-	-	-	-	-	-	-	+	+	+	+	-	+	-	-	-	-	-	-	-
SAL_FA4093AA_AS	-	-	-	-	-	-	+	+	+	+	+	+	+	-	-	-	-	+	+	+	+	+	+	+	+	+	+	+	+	-	-	-	-	-	-	-	-	-	-	-	-	-	-	+	-	-	-	-	-
SAL_EA776+AA_AS	-	-	-	-	-	-	-	-	-	-	-	-	-	-	-	-	-	-	-	-	-	-	-	-	-	-	-	-	-	-	-	-	-	-	-	-	-	-	-	-	-	-	-	-	-	-	-	-	-
SAL_WA3788AA_AS	-	-	-	-	-	-	-	-	-	-	-	-	-	-	-	-	-	-	-	-	-	-	-	-	-	-	-	-	-	-	-	-	-	-	-	-	-	-	-	-	-	-	-	-	-	-	-	-	-
SAL_LA3363AA_AS	-	-	-	-	-	-	-	-	-	-	-	-	-	-	-	-	-	-	-	-	-	-	-	-	-	-	-	-	-	-	-	-	-	-	-	-	+	+	+	+	-	+	+	-	-	-	-	-	-
SAL_EA7633AA_AS	-	-	-	-	-	-	-	-	-	-	-	-	-	-	-	-	-	-	-	-	-	-	-	-	-	-	-	-	-	-	-	-	-	-	-	-	-	-	-	-	-	-	-	+	-	-	-	-	-
SAL_FA+944AA_AS	-	-	-	-	-	-	-	-	-	-	-	-	-	-	-	-	-	-	-	-	-	-	-	-	-	-	-	-	-	-	-	-	-	-	-	-	-	-	-	-	-	-	-	-	-	-	-	-	-
SAL_MA2338AA_AS	+	+	+	+	+	+	-	-	+	-	-	-	-	-	-	-	-	-	-	-	-	-	-	-	-	-	-	-	+	-	-	-	-	-	-	-	+	-	-	-	-	-	-	-	-	-	-	-	-
SAL_MA7660AA_AS	-	-	-	-	-	-	-	-	-	-	-	-	-	-	-	-	-	-	-	-	-	-	-	-	-	-	-	-	-	-	-	-	-	-	-	-	-	-	-	-	-	-	-	-	-	-	-	-	-
SAL_KA3393AA_AS_genomic	-	-	-	-	-	-	-	-	+	+	+	+	+	-	-	-	-	-	-	-	-	-	-	-	-	-	-	-	-	-	-	-	-	-	-	-	-	-	-	-	-	-	-	-	-	-	-	-	-
SAL_FA6+22AA_AS	-	-	-	-	-	-	-	-	-	-	-	-	-	-	-	-	-	-	-	-	-	-	-	-	-	-	-	-	-	-	-	-	-	-	-	-	-	-	-	-	-	-	-	+	-	-	-	-	-
SAL_KA3496AA_AS_genomic	-	-	-	-	-	-	-	-	+	-	-	-	-	-	-	-	-	-	-	-	-	-	-	-	-	-	-	-	-	-	-	-	-	-	-	-	-	-	-	-	-	-	-	-	-	-	-	-	-
SAL_RA+807AA_AS	-	-	-	-	-	-	-	-	-	-	-	-	-	-	-	-	-	-	-	-	-	-	-	-	-	-	-	-	-	-	-	-	-	-	-	-	-	-	-	-	-	-	-	-	+	+	+	+	-
SAL_MA7278AA_AS	-	-	-	-	-	-	-	-	-	-	-	-	-	-	-	-	-	-	-	-	-	-	-	-	-	-	-	-	-	-	-	-	-	-	-	-	-	-	-	-	-	-	-	-	-	-	-	+	-
SAL_TA7450AA_AS	-	-	-	-	-	-	-	-	-	-	-	-	-	-	-	-	-	-	-	-	-	-	-	-	-	-	-	-	-	-	-	-	-	-	-	-	-	-	-	-	-	-	-	+	-	-	-	-	-
SAL_EA6849AA_AS	-	-	-	-	-	-	-	-	-	-	-	-	-	-	-	-	-	-	-	-	-	-	-	-	-	-	-	-	-	-	-	-	-	-	-	-	-	-	-	-	-	-	-	-	-	-	-	-	-
SAL_QA6757AA_AS	-	-	-	-	-	-	-	-	-	-	-	-	-	-	-	-	-	-	-	-	-	-	-	-	-	-	-	-	-	-	-	-	-	-	-	-	+	+	+	+	+	+	+	-	-	-	-	-	-
SAL_EA9557AA_AS	-	-	-	-	-	-	-	-	-	-	-	-	-	-	-	-	-	-	-	-	-	-	-	-	-	-	-	-	-	-	-	-	-	-	-	-	-	-	-	-	-	-	-	-	-	-	-	-	-
SAL_JA7775AA_AS	-	-	-	-	-	-	-	-	-	-	-	-	-	-	-	-	-	-	-	-	-	-	-	-	-	-	-	-	-	-	-	-	-	-	-	-	-	-	-	-	-	-	-	-	-	-	-	+	-
SAL_MA3463AA_AS	-	-	-	-	-	-	-	-	-	-	-	-	-	-	-	-	-	-	-	-	-	-	-	-	-	-	-	-	-	-	-	-	-	-	-	-	-	-	-	-	-	-	-	+	-	-	-	-	-
SAL_FA6208AA_AS	-	-	-	+	+	+	-	-	-	-	+	-	-	-	-	-	-	-	-	-	-	-	-	-	-	-	-	-	-	-	-	-	-	-	-	-	+	+	+	+	-	+	+	-	-	-	-	-	-
SAL_LA5588AA_AS	-	-	-	-	-	-	-	-	-	-	-	-	-	-	-	-	-	-	-	-	-	-	-	-	+	+	+	+	+	-	-	-	-	-	-	-	+	-	-	-	-	-	-	-	-	-	-	-	-
SAL_SA9355AA_AS	-	-	-	+	+	+	-	-	-	-	+	+	-	-	-	-	-	-	-	-	-	-	-	-	-	-	-	-	-	-	-	-	-	-	-	-	+	+	+	+	-	+	+	-	-	-	-	-	-
SAL_LA53+3AA_AS	-	-	-	-	-	-	-	-	+	-	-	-	-	-	-	-	-	-	-	-	-	-	-	-	-	-	-	-	-	-	-	-	-	-	-	-	-	-	-	-	-	-	-	-	-	-	-	-	-
SAL_KA7037AA_AS	-	-	-	-	-	-	-	-	-	-	-	-	-	-	-	-	-	-	-	-	-	-	-	-	-	-	-	-	-	-	-	-	-	-	-	-	-	-	-	-	-	-	-	-	-	-	-	-	-
SAL_LA5605AA_AS	-	-	-	-	-	-	-	-	-	-	-	-	-	-	-	-	-	-	-	-	-	-	-	-	-	-	-	-	-	-	-	-	-	-	-	-	-	-	-	-	-	-	-	-	-	-	-	-	-
SAL_FA4+02AA_AS	-	-	-	-	-	-	-	-	-	-	-	-	-	-	-	-	-	-	-	-	-	-	-	-	-	-	-	-	+	-	-	-	-	-	-	-	+	-	-	-	-	-	-	-	-	-	-	-	-
SAL_TA2653AA_AS	-	-	-	-	-	+	-	-	+	-	-	-	-	-	-	-	-	-	-	-	-	-	-	-	-	-	-	-	-	-	-	-	-	-	-	-	-	-	-	-	-	-	-	-	-	-	-	-	-
SAL_SA8976AA_AS	-	-	-	-	-	-	-	-	-	-	-	-	-	-	-	-	-	-	-	-	-	-	-	-	-	-	-	-	-	-	-	-	-	-	-	-	+	+	+	+	+	+	+	-	-	-	-	-	-
SAL_LA7607AA_AS	-	-	-	-	-	-	-	-	-	-	-	-	-	-	-	-	-	-	-	-	-	-	-	-	-	-	-	-	-	-	-	-	-	-	-	-	-	-	-	-	-	-	-	-	-	-	-	+	-
SAL_UA3493AA_AS	-	-	-	-	-	-	-	-	-	-	-	-	-	-	-	-	-	-	-	-	-	-	-	-	-	-	-	-	-	-	-	-	-	-	-	-	+	+	+	+	-	+	+	-	-	-	-	+	-
SAL_MA9+74AA_AS	-	-	-	+	-	-	-	-	-	-	-	-	-	-	-	-	-	-	-	-	-	-	-	-	+	+	-	+	+	-	-	-	-	-	-	-	+	-	-	-	-	-	-	-	-	-	-	-	+
SAL_FA4339AA_AS	-	-	-	-	+	+	-	-	-	-	+	+	-	-	-	-	-	-	-	-	-	-	-	-	+	+	+	+	+	-	-	-	-	-	-	-	+	+	+	+	+	+	+	-	-	-	-	-	-
SAL_LA7284AA_AS	-	-	-	-	-	-	-	-	-	-	-	-	-	-	-	-	-	-	-	-	-	-	-	-	-	-	-	-	-	-	-	-	-	-	-	-	-	-	-	-	-	-	-	+	-	-	-	-	-
SAL_EA9090AA_AS	-	-	-	-	-	-	-	-	-	-	-	-	-	-	-	-	-	-	-	-	-	-	-	-	-	-	-	-	-	-	-	-	-	-	+	+	+	+	+	+	+	+	+	-	-	-	-	+	-
SAL_WA4392AA_AS	-	-	-	-	-	-	-	-	-	-	-	-	-	-	-	-	-	-	-	-	-	-	-	-	-	-	-	-	-	-	-	-	-	-	-	-	-	-	-	-	-	-	-	-	-	-	-	+	-
SAL_EA7583AA_AS	-	-	-	-	-	-	-	-	-	-	-	-	-	-	-	-	-	-	-	-	-	-	-	-	-	-	-	-	-	-	-	-	-	-	-	-	-	-	-	-	-	-	-	-	-	-	-	-	-
SAL_EA9028AA_AS	-	-	-	-	-	-	-	-	+	-	-	-	-	-	-	-	-	-	-	-	-	-	-	-	-	-	-	-	-	-	-	-	-	-	-	-	-	-	-	-	-	-	-	-	-	-	-	-	-
SAL_LA5734AA_AS	-	-	-	-	-	-	-	-	-	-	-	-	-	-	-	-	-	-	-	-	-	-	-	-	-	-	-	-	-	-	-	-	-	-	-	-	-	-	-	-	-	-	-	-	-	-	-	+	-
NCTC5706	-	-	-	-	-	-	-	-	-	-	-	-	-	-	-	-	-	-	-	-	-	-	-	-	-	-	-	-	-	-	-	-	-	-	-	-	-	-	-	-	-	-	-	-	-	-	-	-	-
SAL_FA2999AA_AS	-	-	-	-	-	-	-	-	+	-	-	-	-	-	-	-	-	-	-	-	-	-	-	-	-	-	-	-	-	-	-	-	-	-	-	-	-	-	-	-	-	-	-	-	-	-	-	-	-
SAL_EA3695AA_AS	-	-	-	-	-	-	-	-	-	-	-	-	-	-	-	-	-	-	-	-	-	-	-	-	-	-	-	-	-	-	-	-	-	-	-	-	-	-	-	-	-	-	-	-	-	-	-	-	-
NCTC+0047	-	-	-	-	-	-	-	-	-	-	-	-	-	-	-	-	-	-	-	-	-	-	-	-	-	-	-	-	-	-	-	-	-	-	-	-	-	-	-	-	-	-	-	+	-	-	-	-	-
SAL_LA8693AA_AS	-	-	-	-	-	-	-	-	+	-	-	-	-	-	-	-	-	-	-	-	-	-	-	-	-	-	-	-	-	-	-	-	-	-	-	-	-	-	-	-	-	-	-	-	-	-	-	-	-
NCTC7+02	-	-	-	-	-	-	-	-	-	-	-	-	-	-	-	-	-	-	-	-	-	-	-	-	-	-	-	-	-	-	-	-	-	-	-	-	-	-	-	-	-	-	-	-	-	-	-	-	-
SAL_PA3226AA_AS	-	-	-	-	-	-	-	-	-	-	-	-	-	-	-	-	-	-	-	-	-	-	-	-	-	-	-	-	-	-	-	-	-	-	-	-	-	-	-	-	-	-	-	-	-	-	-	-	-
SAL_SA9+26AA_AS	-	-	-	-	-	-	-	-	-	-	-	-	-	-	-	-	-	-	-	-	-	-	-	-	-	-	-	-	-	-	-	-	-	-	-	-	+	+	+	+	-	+	+	-	-	-	-	-	-
SAL_NA+463AA_AS	-	-	-	-	-	-	-	-	-	-	-	-	-	-	-	-	-	-	-	-	-	-	-	-	-	-	-	-	-	-	-	-	-	-	-	-	-	-	-	-	-	-	-	-	-	-	-	-	-
SAL_FA+246AA_AS	-	-	-	-	-	-	-	-	-	-	-	-	-	-	-	-	-	-	-	-	-	-	-	-	-	-	-	-	-	-	-	-	-	-	-	-	-	-	-	-	-	-	-	-	-	-	-	+	-
NCTC7299	-	-	-	+	+	+	-	-	-	-	+	+	-	-	-	-	-	-	-	-	-	-	-	-	-	-	-	-	-	-	-	-	-	-	-	-	+	+	+	+	-	+	+	-	-	-	-	-	-
SAL_SA8978AA_AS	-	-	-	-	-	-	-	-	-	-	-	-	-	-	-	-	-	-	-	-	-	-	-	-	-	-	-	-	-	-	-	-	-	-	-	-	-	-	-	-	-	-	-	-	-	-	-	-	-
SAL_SA0037AA_AS	-	-	-	-	-	-	-	-	-	-	-	-	-	-	-	-	-	-	-	-	-	-	-	-	-	-	-	-	-	-	-	-	-	-	-	-	-	-	-	-	-	-	-	+	-	-	-	-	-
SAL_JA4+9+AA_AS	-	-	-	-	-	-	-	-	-	-	-	-	-	-	-	-	-	-	-	-	-	-	-	-	-	-	-	-	-	-	-	-	-	-	-	-	-	-	-	-	-	-	-	-	-	-	-	-	-
SAL_TA9704AA_AS	-	-	-	-	-	-	-	-	-	-	-	-	-	-	-	-	-	-	-	-	-	-	-	-	-	-	-	-	+	-	-	-	-	-	-	-	-	-	-	-	-	-	-	-	-	-	-	-	-
SAL_SA9347AA_AS	-	-	-	-	-	-	-	-	-	-	-	-	-	-	-	-	-	-	-	-	-	-	-	-	-	-	-	-	-	-	-	-	-	-	-	-	-	-	-	-	-	-	-	+	-	-	-	-	-
SAL_KA0046AA_AS	-	-	-	-	-	-	-	-	-	-	-	-	-	-	-	-	-	-	-	-	-	-	-	-	-	-	-	-	-	-	-	-	-	-	-	-	-	-	-	-	-	-	-	-	-	-	-	-	-
SAL_LA57+6AA_AS	-	-	-	-	-	-	-	-	-	-	-	-	-	-	-	-	-	-	-	-	-	-	-	-	+	+	+	+	+	-	-	-	-	-	-	-	+	-	-	-	-	-	-	-	-	-	-	-	+
SAL_SA9++6AA_AS	-	-	-	-	-	-	-	-	-	-	-	-	-	-	-	-	-	-	-	-	-	-	-	-	-	-	-	-	-	-	-	-	-	-	-	-	+	+	+	+	-	+	+	-	-	-	-	-	-
SAL_KA4337AA_AS	-	-	-	-	-	-	-	-	-	-	-	-	-	-	-	-	-	-	-	-	-	-	-	-	-	-	-	-	-	-	-	-	-	-	-	-	-	-	-	-	-	-	-	+	-	-	-	-	-
SAL_UA5380AA_AS	-	-	-	-	-	-	-	-	-	-	-	-	-	-	-	-	-	-	-	-	-	-	-	-	-	-	-	-	-	-	-	-	-	-	-	-	-	-	-	-	-	-	-	-	+	+	+	-	-
SAL_WA6+02AA_AS	-	-	-	-	-	-	-	-	-	-	-	-	-	-	-	-	-	-	-	-	-	-	-	-	-	-	-	-	-	-	-	-	-	-	-	-	-	-	-	-	-	-	-	-	-	-	-	+	-
SAL_PA7443AA_AS_genomic	-	-	-	-	-	-	-	-	-	-	-	-	-	-	-	-	-	-	-	-	-	-	-	-	-	-	-	-	-	-	-	-	-	-	-	-	-	-	-	-	-	-	-	-	-	-	-	-	-
SAL_UA2630AA_AS	-	-	+	-	+	-	-	-	-	-	-	-	-	-	-	-	-	-	-	-	-	-	-	-	-	-	-	-	-	-	-	-	-	-	-	-	-	-	-	-	-	-	-	+	-	-	-	-	+
SAL_TA8474AA_AS	-	-	-	-	-	-	-	-	-	-	-	-	-	-	-	-	-	-	-	-	-	-	-	-	-	-	-	-	-	-	-	-	-	-	-	-	-	-	-	-	-	-	-	+	-	-	-	-	-
SAL_FA+464AA_AS	-	-	-	-	-	-	-	-	-	-	-	-	-	-	-	-	-	-	-	-	-	-	-	-	-	-	-	-	-	-	-	-	-	-	-	-	-	-	-	-	-	-	-	-	-	-	-	+	-
SAL_KA3509AA_AS_genomic	-	-	-	-	+	-	-	-	-	-	-	-	-	-	-	-	-	-	-	-	-	-	+	-	+	+	-	-	+	-	-	-	-	-	-	-	-	-	-	-	-	-	-	-	-	-	-	-	-
SAL_LA7384AA_AS	-	-	-	-	-	+	-	-	+	-	+	+	-	-	-	-	-	-	-	-	-	-	+	-	+	+	+	+	+	-	-	-	-	-	-	-	-	-	-	-	-	-	-	+	-	-	-	-	-
SAL_IA9+20AA_AS	-	-	-	-	-	-	-	-	-	-	-	-	-	-	-	-	-	-	-	-	-	-	-	-	-	-	-	-	-	-	-	-	-	-	-	-	-	-	-	-	-	-	-	-	-	-	-	-	-
SAL_WA+207AA_AS	-	-	-	-	-	-	-	-	-	-	-	-	-	-	-	-	-	-	-	-	-	-	-	-	-	-	-	-	-	-	-	-	-	-	-	-	-	-	-	-	-	-	-	-	-	-	-	+	-
SAL_SA899+AA_AS	-	-	-	-	-	-	-	-	-	-	-	-	-	-	-	-	-	-	-	-	-	-	-	-	-	-	-	-	-	-	-	-	-	-	-	-	+	-	-	-	-	-	-	-	-	-	-	-	-
SAL_KA+320AA_AS	-	-	-	-	-	-	-	-	-	-	-	-	-	-	-	-	-	-	-	-	-	-	-	-	-	-	-	-	-	-	-	-	-	-	-	-	-	-	-	-	-	-	-	+	-	-	-	-	-
SAL_QA7533AA_AS	-	-	-	-	-	-	-	-	-	-	-	-	-	-	-	-	-	-	-	-	-	-	-	-	-	-	-	-	-	-	-	-	-	-	-	-	-	-	-	-	-	-	-	+	-	-	-	-	-
SAL_LA5863AA_AS	-	-	-	-	-	-	-	-	-	-	-	-	-	-	-	-	-	-	-	-	-	-	-	-	-	-	-	-	-	-	-	-	-	-	-	-	-	-	-	-	-	-	-	-	-	-	-	-	-
SAL_KA3399AA_AS_genomic	-	-	-	-	-	-	-	-	-	-	-	-	-	-	-	-	-	-	-	-	-	-	-	-	-	-	-	-	-	-	-	-	-	-	-	-	-	-	-	-	-	-	-	-	-	-	-	-	-
NCTC92	-	-	-	-	-	-	-	-	-	-	-	-	-	-	-	-	-	-	-	-	-	-	-	-	-	-	-	-	-	-	-	-	-	-	-	-	-	-	-	-	-	-	-	-	-	-	-	-	-
SAL_EA5937AA_AS	-	-	-	-	-	-	-	-	-	-	-	-	-	-	-	-	-	-	-	-	-	-	-	-	-	-	-	-	-	-	-	-	-	-	-	-	-	-	-	-	-	-	-	+	-	-	-	-	-
SAL_FA2342AA_AS	-	-	-	-	-	-	-	-	-	-	-	-	-	-	-	-	-	-	-	-	-	-	-	-	-	-	-	-	-	-	-	-	-	-	-	-	-	-	-	-	-	-	-	+	-	-	-	-	-
SAL_BA4935AA_AS	-	-	-	-	-	-	-	-	+	-	-	-	-	-	-	-	-	-	-	-	-	-	-	-	-	-	-	+	+	-	-	-	-	-	-	-	-	-	-	-	-	-	-	-	+	-	-	-	-
NCTC6802	-	-	-	-	-	-	-	-	-	-	-	-	-	-	-	-	-	-	-	-	-	-	-	-	-	-	-	-	-	-	-	-	-	-	-	-	-	-	-	-	-	-	-	-	-	-	-	-	-
SAL_PA28+0AA_AS	-	-	-	-	-	-	-	-	+	-	-	-	-	-	-	-	-	-	-	-	-	-	-	-	-	-	-	-	-	-	-	-	-	-	-	-	-	-	-	-	-	-	-	-	-	-	-	-	-
SAL_WA4380AA_AS	-	-	-	-	-	-	-	-	-	-	-	-	-	-	-	-	-	-	-	-	-	-	-	-	-	-	-	-	-	-	-	-	-	-	-	-	-	-	-	-	-	-	-	+	-	-	-	-	-
SAL_VA5843AA_AS	-	-	-	+	-	+	-	-	-	-	-	-	-	-	-	-	-	-	-	-	-	-	+	-	+	+	+	+	+	-	-	-	-	-	-	-	-	-	-	-	-	-	-	-	+	+	+	+	-
SAL_QA45+7AA_AS	-	-	-	-	-	-	-	-	+	-	-	-	-	-	-	-	-	-	-	-	-	-	-	-	-	-	-	-	-	-	-	-	-	-	-	-	-	-	-	-	-	-	-	-	-	-	-	-	-
SAL_KA5++4AA_AS	-	-	-	-	-	-	-	-	-	-	-	-	-	-	-	-	-	-	-	-	-	-	-	-	-	-	-	-	+	-	-	-	-	-	-	-	+	-	-	-	-	-	-	-	-	-	-	-	-
SAL_KA5092AA_AS	-	-	-	-	-	-	-	-	-	-	-	-	-	-	-	-	-	-	-	-	-	-	-	-	+	+	+	+	+	-	-	-	-	-	+	+	+	+	+	+	+	+	+	-	-	-	-	+	-
SAL_IA8+52AA_AS	-	-	-	-	-	-	-	-	-	-	-	-	-	-	-	-	-	-	-	-	-	-	-	-	-	-	-	-	-	-	-	-	-	-	-	-	-	-	-	-	-	-	-	-	-	-	-	-	-
SAL_FA2553AA_AS	-	-	-	-	-	-	-	-	-	-	-	-	-	-	-	-	-	-	-	-	-	-	-	-	-	-	-	-	-	-	-	-	-	-	-	-	-	-	-	-	-	-	-	+	-	-	-	-	-
SAL_WA3242AA_AS	-	-	-	-	-	-	-	-	-	-	-	-	-	-	-	-	-	-	-	-	-	-	-	-	-	-	-	-	-	-	-	-	-	-	-	-	+	+	+	+	-	+	+	-	+	+	+	-	-
SAL_KA3387AA_AS_genomic	-	-	-	+	+	+	-	-	-	-	-	-	-	-	-	-	-	-	-	-	-	-	-	-	+	+	-	-	+	-	-	-	-	-	-	-	-	-	-	-	-	-	-	-	-	-	-	-	-
SAL_QA9326AA_AS	-	-	-	+	+	+	-	-	-	-	+	+	-	-	-	-	-	-	-	-	-	-	-	-	-	-	-	-	-	-	-	-	-	-	-	-	+	+	+	+	-	+	+	-	-	-	-	-	-
SAL_FA52+5AA_AS	-	-	-	-	-	-	-	-	-	-	-	-	-	-	-	-	-	-	-	-	-	-	-	-	-	-	-	-	-	-	-	-	-	-	+	+	+	+	+	+	+	+	+	-	-	-	-	+	-
SAL_TA0778AA_AS	-	-	-	-	-	-	-	-	-	-	-	-	-	-	-	-	-	-	-	-	-	-	-	-	-	-	-	-	-	-	-	-	-	-	-	-	-	-	-	-	-	-	-	-	-	-	-	-	-
SAL_LA9822AA_AS	-	-	-	-	-	-	-	-	+	-	-	-	-	-	-	-	-	-	-	-	-	-	-	-	-	-	-	-	-	-	-	-	-	-	-	-	-	-	-	-	-	-	-	-	-	-	-	-	-
SAL_QA5280AA_AS	-	-	-	-	-	-	-	-	+	-	-	-	-	-	-	-	-	-	-	-	-	-	-	-	+	+	+	+	+	-	-	-	-	-	-	-	-	-	-	-	-	-	-	-	-	-	-	-	-
SAL_RA0878AA_AS	-	-	-	-	-	-	-	-	+	-	-	-	-	-	-	-	-	-	-	-	-	-	-	-	-	-	-	-	-	-	-	-	-	-	-	-	-	-	-	-	-	-	-	-	-	-	-	-	-
SAL_OA0+90AA_AS	-	-	-	-	-	-	-	-	-	-	-	-	-	-	-	-	-	-	-	-	-	-	-	-	-	-	-	-	-	-	-	-	-	-	-	-	-	-	-	-	-	-	-	-	-	-	-	-	-
SAL_RA969+AA_AS	-	-	-	-	-	-	-	-	-	-	-	-	-	-	-	-	-	-	-	-	-	-	-	-	-	-	-	-	-	-	-	-	-	-	-	-	-	-	-	-	-	-	-	+	-	-	-	-	-
SAL_SA9+37AA_AS	-	-	-	-	-	-	-	-	-	-	-	-	-	-	-	-	-	-	-	-	-	-	-	-	-	-	-	-	-	-	-	-	-	-	-	-	-	-	-	-	-	-	-	-	-	-	-	+	-
SAL_EA65+6AA_AS	-	-	-	-	-	-	-	-	-	-	-	-	-	-	-	-	-	-	-	-	-	-	-	-	-	-	-	-	-	-	-	-	-	-	-	-	-	-	-	-	-	-	-	+	-	-	-	-	-
SAL_SA88+7AA_AS	-	-	-	-	-	-	-	-	-	-	-	-	-	-	-	-	-	-	-	-	-	-	+	-	-	-	-	-	-	-	-	-	-	-	+	+	+	+	+	+	+	+	+	-	-	-	-	+	-
SAL_SA9884AA_AS	-	-	-	-	-	-	-	-	-	-	-	-	-	-	-	-	-	-	-	-	-	-	-	-	-	-	-	-	-	-	-	-	-	-	-	-	-	-	-	-	-	-	-	+	-	-	-	-	-
SAL_KA3376AA_AS_genomic	-	-	-	-	-	-	-	-	-	-	-	-	-	-	-	-	-	-	-	-	-	-	-	-	-	-	-	-	-	-	-	-	-	-	-	-	-	-	-	-	-	-	-	-	-	-	-	-	-
SAL_LA6+03AA_AS	-	-	-	-	-	-	-	-	-	-	-	-	-	-	-	-	-	-	-	-	-	-	-	-	-	-	-	-	-	-	-	-	-	-	-	-	+	+	+	+	-	+	+	-	-	-	-	+	-
SAL_OA23++AA_AS	-	-	-	-	-	-	-	-	-	-	-	-	-	-	-	-	-	-	-	-	-	-	+	-	-	-	-	-	-	-	-	-	-	-	-	-	-	-	-	-	-	-	-	-	-	-	-	-	-
SAL_KA+496AA_AS	-	-	-	-	-	-	-	-	-	-	-	-	-	-	-	-	-	-	-	-	-	-	-	-	-	-	-	-	-	-	-	-	-	-	-	-	-	-	-	-	-	-	-	+	-	-	-	-	-
SAL_LA0006AA_AS	-	-	-	+	-	-	-	-	-	-	-	-	-	-	-	-	-	-	-	-	-	-	+	-	-	-	-	-	+	-	-	-	-	-	-	-	-	-	-	-	-	-	-	+	-	-	-	+	-
SAL_UA3626AA_AS	-	-	-	-	-	-	-	-	-	-	-	-	-	-	-	-	-	-	-	-	-	-	-	-	-	-	-	-	-	-	-	-	-	-	-	-	-	-	-	-	-	-	-	+	-	-	-	-	-
SAL_PA2828AA_AS	-	-	-	-	-	-	-	-	+	-	-	-	-	-	-	-	-	-	-	-	-	-	-	-	-	-	-	-	-	-	-	-	-	-	-	-	-	-	-	-	-	-	-	-	-	-	-	-	-
SAL_FA3367AA_AS	-	-	-	-	-	-	-	-	-	-	-	-	-	-	-	-	-	-	-	-	-	-	-	-	-	-	-	-	-	-	-	-	-	-	-	-	+	+	+	+	-	+	+	-	-	-	-	-	-
SAL_TA7+22AA_AS	-	-	-	-	-	-	-	-	-	-	-	-	-	-	-	-	-	-	-	-	-	-	-	-	-	-	-	-	-	-	-	-	-	-	-	-	-	-	-	-	-	-	-	+	-	-	-	-	-
SAL_VA5670AA_AS	-	-	-	-	-	-	-	-	+	-	-	-	-	-	-	-	-	-	-	-	-	-	-	-	-	-	-	-	-	-	-	-	-	-	-	-	-	-	-	-	-	-	-	-	-	-	-	-	-
SAL_TA7269AA_AS	-	-	-	-	-	-	-	-	-	-	-	-	-	-	-	-	-	-	-	-	-	-	-	-	-	-	-	-	-	-	-	-	-	-	-	-	-	-	-	-	-	-	-	-	-	-	-	-	-
SAL_PA8404AA_AS	-	-	-	-	-	-	-	-	+	+	+	+	+	-	-	-	-	-	-	-	-	-	-	-	-	-	-	-	-	-	-	-	-	-	-	-	-	-	-	-	-	-	-	-	-	-	-	-	-
SAL_OA4847AA_AS	-	-	-	-	-	-	-	-	-	-	-	-	-	-	-	-	-	-	-	-	-	-	-	-	-	-	-	-	+	-	-	-	-	-	-	-	+	-	-	-	-	-	-	-	-	-	-	-	-
SAL_FA3880AA_AS	+	+	+	+	+	+	-	-	-	-	-	-	-	-	-	-	-	-	-	-	-	-	+	-	+	-	-	-	+	-	-	-	-	-	-	-	+	-	-	-	-	-	-	-	-	-	-	-	+
SAL_FA4359AA_AS	-	-	-	-	-	-	-	-	-	-	-	-	-	-	-	-	-	-	-	-	-	-	-	-	-	-	-	-	-	-	-	-	-	-	-	-	-	-	-	-	-	-	-	-	-	-	-	-	-
SAL_FA3208AA_AS	-	-	-	-	-	-	-	-	-	-	-	-	-	-	-	-	-	-	-	-	-	-	-	-	-	-	-	-	-	-	-	-	-	-	-	-	-	-	-	-	-	-	-	-	-	-	-	-	-
SAL_IA3+94AA_AS	-	-	-	+	+	+	-	-	-	-	-	-	-	-	-	-	-	-	-	-	-	-	-	-	+	+	-	-	+	-	-	-	-	-	-	-	-	-	-	-	-	-	-	-	-	-	-	-	-
SAL_KA+80+AA_AS	-	-	-	-	-	-	-	-	-	-	-	-	-	-	-	-	-	-	-	-	-	-	-	-	-	-	-	-	-	-	-	-	-	-	-	-	-	-	-	-	-	-	-	-	-	-	-	-	-
SAL_EA9886AA_AS	-	-	-	-	-	-	-	-	-	-	-	-	-	-	-	-	-	-	-	-	-	-	-	-	-	-	-	-	-	-	-	-	-	-	-	-	-	-	-	-	-	-	-	-	-	-	-	+	-
SAL_OA3075AA_AS	-	-	-	-	-	-	-	-	-	-	-	-	-	-	-	-	-	-	-	-	-	-	-	-	-	-	-	-	+	-	-	-	-	-	-	-	-	-	-	-	-	-	-	-	-	-	-	-	-
SAL_FA3055AA_AS	-	-	-	-	-	-	-	-	-	-	-	-	-	-	-	-	-	-	-	-	-	-	-	-	-	-	-	-	-	-	-	-	-	-	-	-	-	-	-	-	-	-	-	+	-	-	-	-	-
SAL_UA5458AA_AS	-	-	-	-	-	-	-	-	-	-	-	-	-	-	-	-	-	-	-	-	-	-	-	-	-	-	-	-	-	-	-	-	-	-	-	-	-	-	-	-	-	-	-	-	+	+	+	-	-
SAL_UA6856AA_AS	-	-	-	-	-	-	-	-	-	-	-	-	-	-	-	-	-	-	-	-	-	-	-	-	-	-	-	-	-	-	-	-	-	-	-	-	-	-	-	-	-	-	-	-	-	-	-	-	-
SAL_EA5009AA_AS	-	-	-	+	+	+	-	-	-	-	-	-	-	-	-	-	-	-	-	-	-	-	+	-	-	-	-	-	+	-	-	-	-	-	-	-	-	-	-	-	-	-	-	-	-	-	-	-	+
SAL_KA35+6AA_AS_genomic	-	-	-	-	-	-	-	-	-	-	-	-	-	-	-	-	-	-	-	-	-	-	-	-	-	-	-	-	-	-	-	-	-	-	-	-	-	-	-	-	-	-	-	-	-	-	-	-	-
SAL_OA2+25AA_AS	-	-	-	-	-	-	-	-	-	-	-	-	-	-	-	-	-	-	-	-	-	-	-	-	-	-	-	-	-	-	-	-	-	-	-	-	-	-	-	-	-	-	-	-	-	-	-	-	-
SAL_FA3++9AA_AS	-	-	-	-	-	-	-	-	-	-	-	-	-	-	-	-	-	-	-	-	-	-	-	-	-	-	-	-	-	-	-	-	-	-	-	-	-	-	-	-	-	-	-	-	-	-	-	-	-
SAL_KA0563AA_AS	-	-	-	-	-	-	-	-	+	-	-	-	-	-	-	-	-	-	-	-	-	-	-	-	-	-	-	-	+	-	-	-	-	-	-	-	-	-	-	-	-	-	-	-	-	-	-	-	-
SAL_BA5786AA_AS	-	-	-	-	-	-	-	-	-	-	-	-	-	-	-	-	-	-	-	-	-	-	-	-	-	-	-	-	-	-	-	-	-	-	-	-	+	+	+	+	-	+	+	-	-	-	-	-	-
SAL_WA3634AA_AS	-	-	-	-	-	-	-	-	-	-	-	-	-	-	-	-	-	-	-	-	-	-	-	-	-	-	-	-	-	-	-	-	-	-	-	-	+	+	+	+	-	+	-	-	-	-	-	-	-
SAL_FA3379AA_AS	+	+	+	+	+	+	-	-	-	-	-	-	-	-	-	-	-	-	-	-	-	-	+	-	-	-	-	+	+	-	-	-	-	-	-	-	+	-	-	-	-	-	-	+	-	-	-	-	-
NCTC7303	-	-	-	-	-	-	-	-	-	-	-	-	-	-	-	-	-	-	-	-	-	-	-	-	+	+	+	+	+	-	-	-	-	-	-	-	+	+	+	+	+	+	+	-	-	-	-	-	-
SAL_KA34+8AA_AS_genomic	-	-	-	-	-	-	-	-	+	-	-	-	-	-	-	-	-	-	-	-	-	-	-	-	-	-	-	-	-	-	-	-	-	-	-	-	-	-	-	-	-	-	-	-	-	-	-	-	-
SAL_KA5406AA_AS	-	-	-	-	-	-	-	-	-	-	-	-	-	-	-	-	-	-	-	-	-	-	-	-	-	-	-	-	+	-	-	-	-	-	-	-	-	-	-	-	-	-	-	-	-	-	-	-	-
SAL_KA57+9AA_AS	-	-	-	-	-	-	-	-	-	-	-	-	-	-	-	-	-	-	-	-	-	-	-	-	-	-	-	-	-	-	-	-	-	-	-	-	-	-	-	-	-	-	-	-	-	-	-	+	-
SAL_FA5258AA_AS	+	-	+	+	-	-	-	-	+	-	-	-	-	-	-	-	-	-	-	-	-	-	-	-	+	-	-	-	+	-	-	-	-	-	-	-	-	-	-	-	-	-	-	-	+	-	-	-	+
SAL_BA264+AA_AS	-	-	-	-	-	-	-	-	-	-	-	-	-	-	-	-	-	-	-	-	-	-	-	-	-	-	-	-	-	-	-	-	-	-	-	-	-	-	-	-	-	-	-	-	-	-	-	-	-
SAL_NA0+97AA_AS	-	-	-	-	-	-	-	-	-	-	-	-	-	-	-	-	-	-	-	-	-	-	-	-	+	+	+	+	+	-	-	-	-	-	-	-	+	+	+	+	-	+	+	-	-	-	-	-	-
SAL_SA9+72AA_AS	-	-	-	-	-	-	-	-	-	-	-	-	-	-	-	-	-	-	-	-	-	-	-	-	-	-	-	-	-	-	-	-	-	-	-	-	-	-	-	-	-	-	-	-	-	-	-	+	-
SAL_BA25+9AA_AS	-	-	-	-	+	+	-	-	-	-	+	-	-	-	-	-	-	-	-	-	-	-	+	-	-	-	-	-	-	-	-	-	-	-	-	-	+	+	+	+	-	+	+	+	-	-	-	-	-
NCTC4444	+	+	+	+	+	+	+	+	+	+	+	+	-	-	-	-	-	+	+	+	+	+	+	+	+	+	+	+	+	+	+	+	+	+	+	+	+	+	+	+	+	+	+	+	+	+	+	+	+
NCTC5743	-	-	-	-	-	-	-	-	+	-	-	-	-	-	-	-	-	-	-	-	-	-	-	-	-	-	-	-	-	-	-	-	-	-	-	-	-	-	-	-	-	-	-	-	-	-	-	-	-
SAL_RA9333AA_AS	-	-	-	-	-	-	-	-	-	-	-	-	-	-	-	-	-	-	-	-	-	-	-	-	-	-	-	-	-	-	-	-	-	-	-	-	-	-	-	-	-	-	-	+	-	-	-	-	-
SAL_PA9+47AA_AS	-	-	-	-	-	-	-	-	-	-	-	-	-	-	-	-	-	-	-	-	-	-	-	-	-	-	-	-	-	-	-	-	-	-	-	-	-	-	-	-	-	-	-	-	-	-	-	+	-
SAL_TA9344AA_AS	-	-	-	-	-	-	-	-	-	-	-	-	-	-	-	-	-	-	-	-	-	-	-	-	-	-	-	-	-	-	-	-	-	-	-	-	-	-	-	-	-	-	-	-	-	-	-	-	-
SAL_FA5926AA_AS	-	-	-	+	-	+	-	-	+	-	-	-	-	-	-	-	-	-	-	-	-	-	+	-	-	-	-	-	-	-	-	-	-	-	-	-	-	-	-	-	-	-	-	-	-	-	-	-	-
SAL_SA9+58AA_AS	-	-	-	-	-	-	-	-	-	-	-	-	-	-	-	-	-	-	-	-	-	-	-	-	-	-	-	-	-	-	-	-	-	-	-	-	-	-	-	-	-	-	-	-	-	-	-	-	-
SAL_EA4332AA_AS	-	-	-	-	-	-	-	-	+	-	-	-	-	-	-	-	-	-	-	-	-	-	-	-	-	-	-	-	-	-	-	-	-	-	-	-	-	-	-	-	-	-	-	-	-	-	-	-	-
SAL_MA9074AA_AS	-	-	-	-	-	-	-	-	-	-	-	-	-	-	-	-	-	-	-	-	-	-	-	-	-	-	-	-	+	-	-	-	-	-	-	-	+	-	-	-	-	-	-	-	-	-	-	-	-
SAL_BA8969AA_AS	-	-	-	-	-	-	-	-	-	-	-	-	-	-	-	-	-	-	-	-	-	-	-	-	-	-	-	-	-	-	-	-	-	-	-	-	-	-	-	-	-	-	-	-	-	-	-	-	-
SAL_EA7798AA_AS	-	-	-	-	-	+	-	-	-	-	-	-	-	-	-	-	-	-	-	-	-	-	+	-	+	-	-	-	+	-	-	-	-	-	-	-	-	-	-	-	-	-	-	-	-	-	-	-	-
SAL_EA7833AA_AS	-	-	-	-	+	+	-	-	-	-	-	-	-	-	-	-	-	-	-	-	-	-	+	-	+	+	-	+	+	-	-	-	-	-	-	-	-	-	-	-	-	-	-	-	-	-	-	-	-
SAL_PA2085AA_AS	-	-	-	-	-	-	-	-	-	-	-	-	-	-	-	-	-	-	-	-	-	-	-	-	-	-	-	-	-	-	-	-	-	-	-	-	-	-	-	-	-	-	-	+	-	-	-	-	-
SAL_KA8203AA_AS	-	-	-	-	-	-	-	-	-	-	-	-	-	-	-	-	-	-	-	-	-	-	-	-	-	-	-	-	-	-	-	-	-	-	-	-	-	+	+	+	+	+	-	-	-	-	-	-	-
SAL_LA6+23AA_AS	-	-	-	-	-	-	-	-	+	-	-	-	-	-	-	-	-	-	-	-	-	-	-	-	-	-	-	-	-	-	-	-	-	-	-	-	-	-	-	-	-	-	-	-	-	-	-	-	-
NCTC57+7	-	-	-	-	-	-	-	-	-	-	-	-	-	-	-	-	-	-	-	-	-	-	-	-	-	-	-	-	-	-	-	-	-	-	-	-	-	-	-	-	-	-	-	-	-	-	-	-	-
SAL_EA5888AA_AS	-	-	-	-	-	-	-	-	-	-	-	-	-	-	-	-	-	-	-	-	-	-	-	-	-	-	-	-	+	-	-	-	-	-	-	-	+	-	-	-	-	-	-	-	-	-	-	-	-
SAL_UA2609AA_AS	-	-	-	-	-	-	-	-	+	-	-	-	-	-	-	-	-	-	-	-	-	-	-	-	-	-	-	-	-	-	-	-	-	-	-	-	-	-	-	-	-	-	-	-	-	-	-	-	-
SAL_SA9+4+AA_AS	-	-	+	-	-	-	-	-	-	-	-	-	-	-	-	-	-	-	-	-	-	-	-	-	-	-	-	-	-	-	-	-	-	-	-	-	-	-	-	-	-	-	-	+	-	-	-	-	-
SAL_EA9330AA_AS	-	-	-	-	-	-	-	-	-	-	-	-	-	-	-	-	-	-	-	-	-	-	-	-	-	-	-	-	-	-	-	-	-	-	-	-	-	-	-	-	-	-	-	-	-	-	-	-	-
SAL_KA9720AA_AS	-	-	-	-	-	-	-	-	-	-	-	-	-	-	-	-	-	-	-	-	-	-	-	-	-	+	+	+	+	-	-	-	-	-	-	-	-	-	-	-	-	-	-	+	-	-	-	-	-
SAL_RA+474AA_AS	-	-	-	-	-	-	-	-	-	-	-	-	-	-	-	-	-	-	-	-	-	-	+	-	-	-	-	-	+	-	-	-	-	-	-	-	-	-	-	-	-	-	-	-	-	-	-	+	-
SAL_EA7330AA_AS	-	-	-	-	-	-	-	-	+	-	-	-	-	-	-	-	-	-	-	-	-	-	-	-	-	-	-	-	-	-	-	-	-	-	-	-	-	-	-	-	-	-	-	-	-	-	-	-	-
SAL_QA469+AA_AS	-	-	-	-	-	-	-	-	-	-	-	-	-	-	-	-	-	-	-	-	-	-	-	-	-	-	-	-	-	-	-	-	-	-	-	-	-	-	-	-	-	-	-	-	-	-	-	+	+
SAL_BA2704AA_AS	-	-	-	-	-	-	-	-	-	-	-	-	-	-	-	-	-	-	-	-	-	-	-	-	-	-	-	-	+	-	-	-	-	-	-	-	+	-	-	-	-	-	-	-	-	-	-	-	-
SAL_VA820+AA_AS	-	-	-	-	-	-	-	-	-	-	-	-	-	-	-	-	-	-	-	-	-	-	-	-	-	-	-	-	-	-	-	-	-	-	+	+	+	+	+	+	+	+	+	-	-	-	-	+	-
SAL_JA9452AA_AS	-	-	-	-	-	-	-	-	-	-	-	-	-	-	-	-	-	-	-	-	-	-	-	-	-	-	-	-	-	-	-	-	-	-	-	-	-	-	-	-	-	-	-	-	-	-	-	-	-
SAL_WA5350AA_AS	-	-	-	-	-	-	-	-	-	-	-	-	-	-	-	-	-	-	-	-	-	-	-	-	-	-	-	-	-	-	-	-	-	-	-	-	+	+	+	+	-	+	+	-	-	-	-	-	-
NCTC7832	-	-	-	-	-	-	-	-	-	-	-	-	-	-	-	-	-	-	-	-	-	-	-	-	-	-	-	-	-	-	-	-	-	-	-	-	-	-	-	-	-	-	-	-	-	-	-	-	-
SAL_FA+303AA_AS	-	-	-	-	-	-	-	-	-	-	-	-	-	-	-	-	-	-	-	-	-	-	-	-	-	-	-	-	-	-	-	-	-	-	-	-	-	-	-	-	-	-	-	+	-	-	-	-	-
SAL_FA32+5AA_AS	-	-	-	-	-	-	-	-	-	-	-	-	-	-	-	-	-	-	-	-	-	-	-	-	-	-	-	-	-	-	-	-	-	-	-	-	-	-	-	-	-	-	-	-	-	-	-	-	-
SAL_SA8980AA_AS	-	-	-	-	-	-	-	-	-	-	-	-	-	-	-	-	-	-	-	-	-	-	-	-	-	-	-	-	-	-	-	-	-	-	-	-	+	+	+	+	-	+	+	-	-	-	-	-	-
SAL_KA+567AA_AS	-	-	-	-	-	-	-	-	-	-	-	-	-	-	-	-	-	-	-	-	-	-	-	-	-	-	-	-	+	-	-	-	-	-	-	-	+	-	-	-	-	-	-	-	-	-	-	-	-
SAL_BA3330AA_AS	-	-	-	-	-	-	-	-	-	-	-	-	-	-	-	-	-	-	-	-	-	-	-	-	-	-	-	-	-	-	-	-	-	-	-	-	-	-	-	-	-	-	-	-	-	-	-	-	-
SAL_WA37+9AA_AS	+	+	+	+	+	+	-	-	+	-	+	+	-	-	-	-	-	-	-	-	-	-	-	-	+	+	-	-	+	-	-	-	-	-	-	-	-	-	-	-	-	-	-	+	-	-	-	-	-
SAL_FA4286AA_AS	-	-	-	-	-	-	-	-	-	-	-	-	-	-	-	-	-	-	-	-	-	-	-	-	-	-	-	-	-	-	-	-	-	-	-	-	-	-	-	-	-	-	-	-	-	-	-	-	-
SAL_FA4932AA_AS	-	-	-	-	-	-	-	-	-	-	-	-	-	-	-	-	-	-	-	-	-	-	-	-	-	-	-	-	-	-	-	-	-	-	-	-	-	-	-	-	-	-	-	-	-	-	-	-	-
SAL_FA529+AA_AS	-	-	-	-	-	-	-	-	-	-	-	-	-	-	-	-	-	-	-	-	-	-	-	-	-	-	-	-	-	-	-	-	-	-	-	-	-	-	-	-	-	-	-	+	-	-	-	-	-
SAL_RA9678AA_AS	-	-	-	-	-	-	-	-	+	-	-	-	-	-	-	-	-	-	-	-	-	-	-	-	-	-	-	-	-	-	-	-	-	-	-	-	-	-	-	-	-	-	-	-	-	-	-	-	-
SAL_PA0722AA_AS	-	-	-	-	-	-	-	-	-	-	-	-	-	-	-	-	-	-	-	-	-	-	-	-	-	-	-	-	-	-	-	-	-	-	-	-	-	-	-	-	-	-	-	+	-	-	-	-	-
SAL_TA5805AA_AS	-	-	-	-	-	-	-	-	-	-	-	-	-	-	-	-	-	-	-	-	-	-	-	-	-	-	-	-	+	-	-	-	-	-	-	-	-	-	-	-	-	-	-	+	-	-	-	-	-
SAL_MA9+82AA_AS	-	-	-	-	-	-	-	-	-	-	-	-	-	-	-	-	-	-	-	-	-	-	-	-	-	-	-	-	-	-	-	-	-	-	-	-	+	+	+	+	-	+	-	-	-	-	-	-	-
SAL_LA5723AA_AS	-	-	-	-	-	-	-	-	-	-	-	-	-	-	-	-	-	-	-	-	-	-	+	-	-	-	-	-	-	-	-	-	-	-	-	-	-	-	-	-	-	-	-	-	-	-	-	+	-
SAL_UA422+AA_AS	-	-	+	-	+	-	-	-	-	-	-	-	-	-	-	-	-	-	-	-	-	-	-	-	+	+	+	+	+	-	-	-	-	-	-	-	-	-	-	-	-	-	-	+	-	-	-	-	-
SAL_KA3428AA_AS_genomic	-	-	-	-	-	-	-	-	-	-	-	-	-	-	-	-	-	-	-	-	-	-	-	-	-	-	-	-	-	-	-	-	-	-	-	-	-	-	-	-	-	-	-	-	-	-	-	-	-
SAL_MA7822AA_AS	-	-	-	-	-	-	-	-	+	-	-	-	-	-	-	-	-	-	-	-	-	-	-	-	-	-	-	-	-	-	-	-	-	-	-	-	-	-	-	-	-	-	-	-	-	-	-	-	-
SAL_FA3009AA_AS	-	-	-	-	-	-	-	-	-	-	-	-	-	-	-	-	-	-	-	-	-	-	-	-	-	-	-	-	+	-	-	-	-	-	-	-	+	-	-	-	-	-	-	-	-	-	-	-	-
SAL_NA3344AA_AS	-	-	-	+	-	-	-	-	-	-	-	-	-	-	-	-	-	-	-	-	-	-	+	-	-	-	-	-	+	-	-	-	-	-	-	-	+	-	-	-	-	-	-	-	-	-	-	-	-
SAL_IA8859AA_AS	-	-	-	-	-	-	-	-	-	-	-	-	-	-	-	-	-	-	-	-	-	-	-	-	-	-	-	-	-	-	-	-	-	-	-	-	-	-	-	-	-	-	-	+	-	-	-	-	-
SAL_QA5609AA_AS	+	+	+	+	+	+	-	-	-	-	-	-	-	-	-	-	-	-	-	-	-	-	-	+	+	+	+	+	+	+	+	+	+	+	+	+	+	+	+	+	+	+	+	+	+	+	+	+	+
SAL_LA5+73AA_AS	-	-	-	-	-	-	-	-	-	-	-	-	-	-	-	-	-	-	-	-	-	-	-	-	-	-	-	-	-	-	-	-	-	-	-	-	-	-	-	-	-	-	-	+	-	-	-	-	-
SAL_LA58+3AA_AS	-	-	-	-	-	-	-	-	-	-	-	-	-	-	-	-	-	-	-	-	-	-	+	-	+	+	-	+	+	-	-	-	-	-	-	-	-	-	-	-	-	-	-	-	-	-	-	-	-
SAL_FA3366AA_AS	-	-	-	-	-	-	-	-	-	-	-	-	-	-	-	-	-	-	-	-	-	-	-	-	-	+	+	-	+	-	-	-	-	-	-	-	-	-	-	-	-	-	-	+	-	-	-	-	+
SAL_UA2245AA_AS	-	-	-	-	-	-	-	-	-	-	-	-	-	-	-	-	-	-	-	-	-	-	-	-	-	-	-	-	-	-	-	-	-	-	-	-	+	-	-	-	-	-	-	-	-	-	-	-	-
SAL_QA8665AA_AS	-	-	-	-	-	-	-	-	-	-	-	-	-	-	-	-	-	-	-	-	-	-	-	-	-	-	-	-	-	-	-	-	-	-	-	-	+	+	+	+	+	+	+	-	-	-	-	-	-
SAL_KA22+6AA_AS	-	-	+	-	+	-	-	-	-	-	-	-	-	-	-	-	-	-	-	-	-	-	-	-	-	-	-	-	+	-	-	-	-	-	-	-	-	-	-	-	-	-	-	+	-	-	-	-	-
SAL_WA4860AA_AS	-	-	-	-	-	-	-	-	-	-	-	-	-	-	-	-	-	-	-	-	-	-	-	-	-	-	-	-	-	-	-	-	-	-	-	-	-	-	-	-	-	-	-	+	-	-	-	-	-
SAL_KA5059AA_AS	-	-	-	-	-	-	-	-	-	-	-	-	-	-	-	-	-	-	-	-	-	-	-	-	-	-	-	-	-	-	-	-	-	-	-	-	-	-	-	-	-	-	-	-	-	-	-	-	-
SAL_KA8875AA_AS	-	-	-	-	-	-	-	-	+	-	-	-	-	-	-	-	-	-	-	-	-	-	-	-	-	-	-	-	-	-	-	-	-	-	-	-	-	-	-	-	-	-	-	-	-	-	-	-	-
SAL_LA5737AA_AS	-	-	-	+	-	-	-	-	-	-	-	-	-	-	-	-	-	-	-	-	-	-	+	-	-	-	-	-	+	-	-	-	-	-	-	-	-	-	-	-	-	-	-	+	-	-	-	+	-
SAL_RA0069AA_AS	-	-	-	-	-	-	-	-	-	-	-	-	-	-	-	-	-	-	-	-	-	-	-	-	+	+	+	+	+	-	-	-	-	-	-	-	-	-	-	-	-	-	-	-	-	-	-	-	-
SAL_JA9023AA_AS	-	-	-	-	-	-	-	-	-	-	-	-	-	-	-	-	-	-	-	-	-	-	-	-	-	-	-	-	-	-	-	-	-	-	-	-	-	-	-	-	-	-	-	+	-	-	-	-	-
SAL_IA2453AA_AS	-	-	-	-	-	-	-	-	-	-	-	-	-	-	-	-	-	-	-	-	-	-	-	-	-	-	-	-	-	-	-	-	-	-	-	-	+	-	-	-	-	-	-	-	-	-	-	-	-
SAL_SA87+9AA_AS	-	-	-	-	-	-	-	-	-	-	-	-	-	-	-	-	-	-	-	-	-	-	-	-	-	-	-	-	-	-	-	-	-	-	-	-	-	-	-	-	-	-	-	-	-	-	-	-	-
SAL_KA9658AA_AS	-	-	-	-	-	-	-	-	+	-	-	-	-	-	-	-	-	-	-	-	-	-	-	-	-	-	-	-	-	-	-	-	-	-	-	-	-	-	-	-	-	-	-	-	-	-	-	-	-
SAL_FA2407AA_AS	-	-	-	-	-	-	-	-	-	-	-	-	-	-	-	-	-	-	-	-	-	-	-	-	-	-	-	-	-	-	-	-	-	-	-	-	-	-	-	-	-	-	-	+	-	-	-	-	-
SAL_KA34+6AA_AS_genomic	-	-	-	-	-	-	-	-	+	-	-	-	-	-	-	-	-	-	-	-	-	-	-	-	-	-	-	-	-	-	-	-	-	-	-	-	-	-	-	-	-	-	-	-	-	-	-	-	-
SAL_SA90+2AA_AS	-	-	-	+	+	+	-	-	-	-	+	+	-	-	-	-	-	-	-	-	-	-	-	-	-	-	-	-	-	-	-	-	-	-	-	-	+	+	+	+	+	+	+	-	-	-	-	-	-
SAL_TA9227AA_AS	-	-	-	-	+	+	-	-	+	-	+	+	-	-	-	-	-	-	-	-	-	-	-	-	+	+	+	+	+	-	-	-	-	-	-	-	-	-	-	-	-	-	-	+	-	-	-	-	-
SAL_FA458+AA_AS	-	-	-	-	-	-	-	-	-	-	-	-	-	-	-	-	-	-	-	-	-	-	-	-	-	-	-	-	-	-	-	-	-	-	-	-	-	-	-	-	-	-	-	-	-	-	-	+	-
SAL_MA0478AA_AS	-	-	-	-	-	+	-	-	+	-	-	-	-	-	-	-	-	-	-	-	-	-	-	-	+	+	+	+	+	-	-	-	-	-	-	-	-	-	-	-	-	-	-	-	-	-	-	-	+
SAL_QA6227AA_AS	-	-	-	-	-	-	-	-	-	-	-	-	-	-	-	-	-	-	-	-	-	-	-	-	-	-	-	-	-	-	-	-	-	-	+	+	+	+	+	+	+	+	+	-	-	-	-	+	-
SAL_FA74+6AA_AS	-	-	-	-	-	-	-	-	+	-	-	-	-	-	-	-	-	-	-	-	-	-	-	-	-	-	-	-	-	-	-	-	-	-	-	-	-	-	-	-	-	-	-	-	-	-	-	-	-
SAL_LA6+63AA_AS	-	-	-	-	-	-	-	-	+	+	+	+	+	-	-	-	-	-	-	-	-	-	-	-	-	-	-	-	+	-	-	-	-	-	-	-	-	-	-	-	-	-	-	-	-	-	-	-	-
SAL_EA3620AA_AS	-	-	-	+	-	-	-	-	+	-	-	-	-	-	-	-	-	-	-	-	-	-	+	+	+	+	+	+	+	-	-	-	-	-	-	-	-	-	-	-	-	-	-	-	-	-	-	-	+
SAL_LA0025AA_AS	-	-	-	-	-	-	-	-	-	-	-	-	-	-	-	-	-	-	-	-	-	-	-	-	-	-	-	-	-	-	-	-	-	-	-	-	-	-	-	-	-	-	-	-	-	-	-	-	-
SAL_TA4572AA_AS	-	-	-	-	-	+	-	-	-	-	-	-	-	-	-	-	-	-	-	-	-	-	-	-	-	-	-	-	-	-	-	-	-	-	-	-	-	-	-	-	-	-	-	-	-	-	-	-	-
SAL_CA3+69AA_AS	-	-	-	-	-	-	-	-	-	-	-	-	-	-	-	-	-	-	-	-	-	-	+	+	-	-	+	+	+	-	-	-	-	-	-	-	-	-	-	-	-	-	-	-	-	-	-	-	-
NCTC6482	-	-	-	-	-	-	-	-	-	-	-	-	-	-	-	-	-	-	-	-	-	-	-	-	-	-	-	-	-	-	-	-	-	-	-	-	-	-	-	-	-	-	-	-	-	-	-	-	-
SAL_MA872+AA_AS	-	-	-	-	-	-	-	-	-	-	-	-	-	-	-	-	-	-	-	-	-	-	-	-	-	-	-	-	+	-	-	-	-	-	-	-	-	-	-	-	-	-	-	+	-	-	-	-	-
SAL_TA5546AA_AS	-	-	-	-	-	-	-	-	+	-	-	-	-	-	-	-	-	-	-	-	-	-	-	-	+	+	+	-	+	-	-	-	-	-	-	-	-	-	-	-	-	-	-	-	-	-	-	-	+
SAL_CA3037AA_AS	-	-	-	-	-	-	-	-	-	-	-	-	-	-	-	-	-	-	-	-	-	-	+	-	-	-	-	-	-	-	-	-	-	-	-	-	+	-	-	-	-	-	-	-	-	-	-	-	-
NCTC+2420	-	-	-	+	+	+	-	-	-	-	-	-	-	-	-	-	-	-	-	-	-	-	-	-	+	+	-	-	+	-	-	-	-	-	-	-	-	-	-	-	-	-	-	-	-	-	-	-	-
SAL_EA4995AA_AS	-	-	-	-	-	-	-	-	-	-	-	-	-	-	-	-	-	-	-	-	-	-	-	-	-	-	-	-	-	-	-	-	-	-	-	-	-	-	-	-	-	-	-	-	-	-	-	+	-
SAL_MA++8+AA_AS	-	-	-	-	-	-	-	-	-	-	-	-	-	-	-	-	-	-	-	-	-	-	-	-	-	-	-	-	-	-	-	-	-	-	-	-	-	-	-	-	-	-	-	+	-	-	-	-	-
SAL_WA3866AA_AS	-	-	-	-	-	-	-	-	-	-	-	-	-	-	-	-	-	-	-	-	-	-	-	-	-	-	-	-	-	-	-	-	-	-	-	-	-	-	-	-	-	-	-	+	-	-	-	-	-
SAL_KA3520AA_AS_genomic	-	-	-	-	-	-	-	-	+	-	-	-	-	-	-	-	-	-	-	-	-	-	-	-	-	-	-	-	-	-	-	-	-	-	-	-	-	-	-	-	-	-	-	-	-	-	-	-	-
SAL_EA9009AA_AS	+	+	+	+	+	+	-	-	-	-	+	-	-	-	-	-	-	-	-	-	-	-	-	-	-	-	-	-	+	-	-	-	-	-	-	-	-	-	-	-	-	-	-	+	-	-	-	-	-
SAL_SA9+75AA_AS	-	-	-	-	-	-	-	-	-	-	-	-	-	-	-	-	-	-	-	-	-	-	-	-	-	-	-	-	-	-	-	-	-	-	-	-	-	-	-	-	-	-	-	+	-	-	-	-	-
SAL_TA4827AA_AS	-	-	-	-	-	-	-	-	-	-	-	-	-	-	-	-	-	-	-	-	-	-	-	-	-	-	-	-	-	-	-	-	-	-	-	-	-	-	-	-	-	-	-	-	-	-	-	-	-
SAL_PA7446AA_AS_genomic	-	-	-	-	-	-	-	-	-	-	-	-	-	-	-	-	-	-	-	-	-	-	-	-	-	-	-	-	-	-	-	-	-	-	-	-	-	-	-	-	-	-	-	+	-	-	-	-	-
SAL_FA30+0AA_AS	+	-	+	-	-	-	-	-	-	-	-	-	-	-	-	-	-	-	-	-	-	-	+	-	-	-	-	-	+	-	-	-	-	-	+	+	+	+	+	+	+	+	+	-	-	-	-	+	-
SAL_FA5249AA_AS	-	-	-	+	-	+	-	-	-	-	-	-	-	-	-	-	-	-	-	-	-	-	+	-	+	+	+	+	+	-	-	-	-	-	-	-	-	-	-	-	-	-	-	-	+	+	+	+	-
SAL_FA+793AA_AS	-	-	-	-	-	-	-	-	-	-	-	-	-	-	-	-	-	-	-	-	-	-	-	-	-	-	-	-	-	-	-	-	-	-	-	-	-	-	-	-	-	-	-	-	-	-	-	-	-
SAL_LA675+AA_AS	-	-	-	-	-	-	-	-	-	-	-	-	-	-	-	-	-	-	-	-	-	-	-	-	-	-	-	-	-	-	-	-	-	-	-	-	-	-	-	-	-	-	-	-	-	-	-	+	-
SAL_FA0892AA_AS	+	-	-	-	-	-	-	-	-	-	-	-	-	-	-	-	-	-	-	-	-	-	+	-	-	-	-	-	+	-	-	-	-	-	-	-	-	-	-	-	-	-	-	-	-	-	-	+	-
SAL_OA0462AA_AS	-	-	-	+	+	+	-	-	-	-	+	+	-	-	-	-	-	-	-	-	-	-	-	-	-	-	-	-	-	-	-	-	-	-	-	-	+	+	+	+	-	+	+	-	-	-	-	-	-
SAL_EA7398AA_AS	-	-	-	-	-	-	-	-	-	-	-	-	-	-	-	-	-	-	-	-	-	-	-	-	-	-	-	-	+	-	-	-	-	-	-	-	-	-	-	-	-	-	-	-	-	-	-	-	-
SAL_IA9+30AA_AS	-	-	-	-	-	-	-	-	-	-	-	-	-	-	-	-	-	-	-	-	-	-	-	-	-	-	-	-	-	-	-	-	-	-	-	-	-	-	-	-	-	-	-	-	-	-	-	-	-
SAL_WA3825AA_AS	-	-	-	-	-	-	-	-	-	-	-	-	-	-	-	-	-	-	-	-	-	-	-	-	-	-	-	-	-	-	-	-	-	-	-	-	-	-	-	-	-	-	-	+	-	-	-	-	-
SAL_UA9533AA_AS	-	-	-	-	-	-	-	-	-	-	-	-	-	-	-	-	-	-	-	-	-	-	-	-	-	-	-	-	-	-	-	-	-	-	-	-	+	-	-	-	-	-	-	-	-	-	-	-	-
SAL_JA8336AA_AS	-	-	-	-	-	-	-	-	-	-	-	-	-	-	-	-	-	-	-	-	-	-	-	-	-	-	-	-	-	-	-	-	-	-	-	-	-	-	-	-	-	-	-	-	-	-	-	+	-
SAL_SA9+28AA_AS	-	-	-	-	-	-	-	-	-	-	-	-	-	-	-	-	-	-	-	-	-	-	-	-	-	-	-	-	-	-	-	-	-	-	-	-	-	-	-	-	-	-	-	+	-	-	-	-	-
SAL_WA3975AA_AS	-	-	-	-	-	+	-	-	-	-	-	-	-	-	-	-	-	-	-	-	-	-	-	-	-	-	+	-	-	-	-	-	-	-	-	-	-	-	-	-	-	-	-	-	-	-	-	+	-
SAL_SA9730AA_AS	-	-	-	-	-	-	-	-	-	-	-	-	-	-	-	-	-	-	-	-	-	-	-	-	-	-	-	-	-	-	-	-	-	-	-	-	-	-	-	-	-	-	-	+	-	-	-	-	-
SAL_TA7446AA_AS	+	+	+	+	+	+	-	-	+	-	+	+	-	-	-	-	-	-	-	-	-	-	-	-	+	+	+	+	+	-	-	-	-	-	-	-	-	-	-	-	-	-	-	+	-	-	-	-	-
SAL_FA5677AA_AS	-	-	-	-	-	-	-	-	-	-	-	-	-	-	-	-	-	-	-	-	-	-	-	-	-	-	-	-	-	-	-	-	-	-	-	-	-	-	-	-	-	-	-	+	-	-	-	-	-
SAL_VA9428AA_AS	-	-	-	-	-	-	-	-	+	-	-	-	-	-	-	-	-	-	-	-	-	-	-	-	-	-	-	-	+	-	-	-	-	-	-	-	-	-	-	-	-	-	-	-	+	-	-	-	-
SAL_QA940+AA_AS	-	-	-	-	-	-	-	-	-	-	-	-	-	-	-	-	-	-	-	-	-	-	-	-	-	-	-	-	-	-	-	-	-	-	-	-	-	-	-	-	-	-	-	+	-	-	-	-	-
SAL_MA3022AA_AS	-	-	-	-	-	-	-	-	-	-	-	-	-	-	-	-	-	-	-	-	-	-	-	-	-	-	-	-	-	-	-	-	-	-	-	-	-	-	-	-	-	-	-	+	-	-	-	-	-
SAL_KA35+0AA_AS_genomic	+	+	-	+	+	+	-	-	+	+	+	+	+	-	-	-	-	-	-	-	-	-	-	-	+	+	+	+	+	+	+	-	-	+	+	+	+	+	+	+	+	+	+	+	+	+	+	+	+
SAL_LA6755AA_AS	-	-	-	-	-	-	-	-	-	-	-	-	-	-	-	-	-	-	-	-	-	-	-	-	-	-	-	-	-	-	-	-	-	-	-	-	-	-	-	-	-	-	-	-	-	-	-	+	-
SAL_EA3950AA_AS	-	-	-	-	-	-	-	-	-	-	-	-	-	-	-	-	-	-	-	-	-	-	-	-	-	-	-	-	-	-	-	-	-	-	-	-	+	-	-	-	-	-	-	-	-	-	-	-	-
SAL_VA8880AA_AS	-	-	-	-	-	-	-	-	-	-	-	-	-	-	-	-	-	-	-	-	-	-	-	-	-	-	-	-	-	-	-	-	-	-	-	-	-	-	-	-	-	-	-	-	-	-	-	+	-
SAL_EA8+4+AA_AS	-	-	-	-	-	-	-	-	-	-	-	-	-	-	-	-	-	-	-	-	-	-	-	-	-	-	-	-	-	-	-	-	-	-	-	-	-	-	-	-	-	-	-	-	-	-	-	+	-
SAL_PA2477AA_AS	-	-	-	-	-	-	-	-	-	-	-	-	-	-	-	-	-	-	-	-	-	-	-	-	-	-	-	-	+	-	-	-	-	-	-	-	-	-	-	-	-	-	-	-	-	-	-	-	-
SAL_EA6856AA_AS	-	-	-	-	+	+	-	-	-	-	-	-	-	-	-	-	-	-	-	-	-	-	+	-	+	+	-	-	+	-	-	-	-	-	-	-	-	-	-	-	-	-	-	-	-	-	-	-	-
SAL_LA6827AA_AS	-	-	-	-	+	+	-	-	-	-	+	+	-	-	-	-	-	-	-	-	-	-	-	-	+	+	+	+	+	-	-	-	-	-	-	-	+	+	+	+	-	+	+	-	-	-	-	-	-
NCTC8272	-	-	-	-	-	-	-	-	+	-	-	-	-	-	-	-	-	-	-	-	-	-	-	-	-	-	-	-	-	-	-	-	-	-	-	-	-	-	-	-	-	-	-	-	-	-	-	-	-
SAL_SA9+23AA_AS	-	-	-	-	-	-	-	-	-	-	-	-	-	-	-	-	-	-	-	-	-	-	-	-	+	+	+	-	-	-	-	-	-	-	-	-	-	-	-	-	-	-	-	-	-	-	-	+	+
SAL_MA+25+AA_AS	-	-	-	-	-	-	-	-	-	-	-	-	-	-	-	-	-	-	-	-	-	-	-	-	-	-	-	-	-	-	-	-	-	-	-	-	-	-	-	-	-	-	-	+	-	-	-	-	-
SAL_LA469+AA_AS	+	+	+	+	+	+	-	-	-	-	-	-	-	-	-	-	-	-	-	-	-	-	-	+	-	-	-	-	+	-	-	-	-	-	-	-	+	-	-	-	-	-	-	-	+	-	-	-	+
SAL_RA9347AA_AS	+	+	+	+	+	+	-	-	-	-	-	-	-	-	-	-	-	-	-	-	-	-	-	-	-	-	-	-	+	-	-	-	-	-	-	-	-	-	-	-	-	-	-	-	-	-	-	-	+
SAL_UA3076AA_AS	-	-	-	-	-	-	-	-	-	-	-	-	-	-	-	-	-	-	-	-	-	-	-	-	-	-	-	-	-	-	-	-	-	-	-	-	-	-	-	-	-	-	-	+	-	-	-	-	-
SAL_VA8266AA_AS	-	-	-	-	+	+	-	-	-	-	+	-	-	-	-	-	-	-	-	-	-	-	+	-	-	-	-	-	-	-	-	-	-	-	-	-	+	+	+	+	-	+	+	+	-	-	-	-	-
SAL_KA3377AA_AS_genomic	-	-	-	-	-	-	-	-	-	-	-	-	-	-	-	-	-	-	-	-	-	-	-	-	-	-	-	-	-	-	-	-	-	-	-	-	-	-	-	-	-	-	-	-	-	-	-	-	-
SAL_UA7785AA_AS	-	-	-	-	-	-	-	-	+	-	-	-	-	-	-	-	-	-	-	-	-	-	-	-	-	-	-	-	-	-	-	-	-	-	-	-	-	-	-	-	-	-	-	-	-	-	-	-	-
SAL_OA3+29AA_AS	-	-	-	-	-	-	-	-	-	-	-	-	-	-	-	-	-	-	-	-	-	-	-	-	+	+	+	+	+	-	-	-	-	-	+	+	+	+	+	+	+	+	+	-	-	-	-	+	-
SAL_SA2775AA_AS	-	-	-	-	-	-	-	-	+	-	-	-	-	-	-	-	-	-	-	-	-	-	-	-	-	-	-	-	-	-	-	-	-	-	-	-	-	-	-	-	-	-	-	-	-	-	-	-	-
SAL_SA900+AA_AS	-	-	-	-	-	-	-	-	-	-	-	-	-	-	-	-	-	-	-	-	-	-	-	-	-	-	-	-	-	-	-	-	-	-	-	-	-	-	-	-	-	-	-	-	-	-	-	-	-
SAL_EA5874AA_AS	-	-	-	-	-	-	-	-	-	-	-	-	-	-	-	-	-	-	-	-	-	-	-	-	-	-	-	-	-	-	-	-	-	-	-	-	-	-	-	-	-	-	-	+	-	-	-	-	-
SAL_BA3822AA_AS	-	-	-	-	-	-	-	-	-	-	-	-	-	-	-	-	-	-	-	-	-	-	-	-	+	+	+	-	-	-	-	-	-	-	-	-	-	-	-	-	-	-	-	+	-	-	-	-	+
SAL_EA6477AA_AS	-	-	-	-	-	-	-	-	-	-	-	-	-	-	-	-	-	-	-	-	-	-	-	-	-	-	-	-	-	-	-	-	-	-	-	-	-	-	-	-	-	-	-	+	-	-	-	-	-
SAL_OA53+3AA_AS	-	-	-	-	-	-	-	-	-	-	-	-	-	-	-	-	-	-	-	-	-	-	-	-	-	-	-	-	-	-	-	-	-	-	-	-	-	-	-	-	-	-	-	-	-	-	-	-	-
SAL_SA2+05AA_AS	-	-	-	-	-	-	-	-	-	-	-	-	-	-	-	-	-	-	-	-	-	-	-	-	-	-	-	-	-	-	-	-	-	-	+	+	+	+	+	+	+	+	+	-	-	-	-	+	-
SAL_FA3977AA_AS	-	-	-	-	-	-	-	-	+	-	-	-	-	-	-	-	-	-	-	-	-	-	-	-	-	-	-	-	-	-	-	-	-	-	-	-	-	-	-	-	-	-	-	-	-	-	-	-	-
SAL_MA9+42AA_AS	-	-	-	-	-	-	-	-	-	-	-	-	-	-	-	-	-	-	-	-	-	-	-	-	-	-	-	-	+	-	-	-	-	-	-	-	+	-	-	-	-	-	-	-	-	-	-	-	-
SAL_FA5903AA_AS	-	-	-	-	-	-	-	-	-	-	-	-	-	-	-	-	-	-	-	-	-	-	-	-	-	-	-	-	-	-	-	-	-	-	-	-	+	+	+	+	+	+	-	-	-	-	-	-	-
SAL_IA7353AA_AS	-	-	-	-	-	-	-	-	-	-	-	-	-	-	-	-	-	-	-	-	-	-	-	-	-	-	-	-	-	-	-	-	-	-	-	-	-	-	-	-	-	-	-	-	-	-	-	-	-
SAL_FA+230AA_AS	+	+	+	+	+	+	-	-	-	-	-	-	-	-	-	-	-	-	-	-	-	-	+	-	+	+	+	+	+	-	-	-	-	-	-	-	+	-	-	-	-	-	-	-	-	-	-	-	-
SAL_MA765+AA_AS	-	-	-	-	-	-	-	-	-	-	-	-	-	-	-	-	-	-	-	-	-	-	-	-	-	-	-	-	+	-	-	-	-	-	-	-	+	-	-	-	-	-	-	-	-	-	-	-	+
SAL_WA43+8AA_AS	-	-	-	-	-	-	-	-	-	-	-	-	-	-	-	-	-	-	-	-	-	-	-	-	-	-	-	-	-	-	-	-	-	-	-	-	-	-	-	-	-	-	-	+	-	-	-	-	-
SAL_QA6370AA_AS	-	-	-	-	-	-	-	-	-	-	-	-	-	-	-	-	-	-	-	-	-	-	-	-	-	-	-	-	-	-	-	-	-	-	-	-	+	+	+	+	-	+	+	-	-	-	-	-	-
SAL_SA9866AA_AS	-	-	-	-	-	-	-	-	-	-	-	-	-	-	-	-	-	-	-	-	-	-	-	-	-	-	-	-	-	-	-	-	-	-	-	-	+	+	+	+	-	+	+	-	-	-	-	-	-
SAL_QA7545AA_AS	-	-	-	-	-	-	-	-	-	-	-	-	-	-	-	-	-	-	-	-	-	-	-	-	-	-	-	-	-	-	-	-	-	-	-	-	+	+	+	+	+	+	+	-	-	-	-	-	-
SAL_FA337+AA_AS	-	-	-	-	-	-	-	-	+	-	-	-	-	-	-	-	-	-	-	-	-	-	-	-	-	-	+	-	-	-	-	-	-	-	-	-	+	-	-	-	-	-	-	-	-	-	-	-	-
SAL_FA3804AA_AS	-	-	-	+	-	+	-	-	+	-	-	-	-	-	-	-	-	-	-	-	-	-	-	-	+	+	+	+	+	-	-	-	-	-	-	-	+	-	-	-	-	-	-	-	-	-	-	-	-
SAL_FA3920AA_AS	-	-	-	+	+	+	-	-	-	-	-	-	-	-	-	-	-	-	-	-	-	-	-	-	+	+	-	-	+	-	-	-	-	-	-	-	-	-	-	-	-	-	-	-	+	-	-	-	-
SAL_FA+025AA_AS	-	-	-	-	-	+	-	-	-	-	-	-	-	-	-	-	-	-	-	-	-	-	-	-	-	-	-	-	+	-	-	-	-	-	-	-	-	-	-	-	-	-	-	-	-	-	-	-	-
SAL_BA3+74AA_AS	+	-	+	-	-	-	-	-	+	+	+	+	+	-	-	-	-	-	-	-	-	-	-	-	-	-	+	+	+	-	-	-	-	-	-	-	-	-	-	-	-	-	-	-	-	-	-	-	-
SAL_TA507+AA_AS	-	-	-	-	-	-	-	-	-	-	-	-	-	-	-	-	-	-	-	-	-	-	-	-	-	-	-	-	-	-	-	-	-	-	-	-	-	-	-	-	-	-	-	+	-	-	-	-	-
SAL_TA8487AA_AS	-	-	-	-	-	-	-	-	-	-	-	-	-	-	-	-	-	-	-	-	-	-	-	-	-	-	-	-	-	-	-	-	-	-	-	-	-	-	-	-	-	-	-	-	-	-	-	-	-
SAL_PA7325AA_AS	-	-	-	-	-	-	-	-	-	-	-	-	-	-	-	-	-	-	-	-	-	-	-	-	-	-	-	-	-	-	-	-	-	-	-	-	+	-	-	-	-	-	-	-	-	-	-	-	+
SAL_BA5302AA_AS	-	-	-	-	-	-	-	-	-	-	-	-	-	-	-	-	-	-	-	-	-	-	-	-	-	-	-	-	-	-	-	-	-	-	-	-	-	-	-	-	-	-	-	-	-	-	-	-	-
SAL_RA04+4AA_AS	-	-	-	-	-	-	-	-	-	-	-	-	-	-	-	-	-	-	-	-	-	-	-	-	-	-	-	-	-	-	-	-	-	-	-	-	-	-	-	-	-	-	-	-	-	-	-	+	-
SAL_KA2+59AA_AS	+	+	+	+	+	+	-	-	-	-	-	-	-	-	-	-	-	-	-	-	-	-	-	-	-	-	-	-	+	-	-	-	-	-	-	-	-	-	-	-	-	-	-	-	-	-	-	-	+
SAL_FA098+AA_AS	-	-	-	-	-	-	-	-	-	-	-	-	-	-	-	-	-	-	-	-	-	-	-	-	-	-	-	-	-	-	-	-	-	-	-	-	-	-	-	-	-	-	-	-	-	-	-	-	-
SAL_KA2826AA_AS	-	-	-	-	-	-	-	-	-	-	-	-	-	-	-	-	-	-	-	-	-	-	-	-	-	-	-	-	-	-	-	-	-	-	-	-	-	-	-	-	-	-	-	-	-	-	-	-	-
SAL_WA4370AA_AS	-	-	-	-	-	-	-	-	-	-	-	-	-	-	-	-	-	-	-	-	-	-	-	-	-	-	-	-	-	-	-	-	-	-	-	-	-	-	-	-	-	-	-	+	-	-	-	-	-
SAL_TA+846AA_AS	-	-	-	-	-	-	-	-	-	-	-	-	-	-	-	-	-	-	-	-	-	-	-	-	-	-	-	-	-	-	-	-	-	-	-	-	-	-	-	-	-	-	-	+	-	-	-	-	-
SAL_FA3365AA_AS	-	-	-	-	+	+	-	-	-	-	+	-	-	-	-	-	-	-	-	-	-	-	+	-	-	-	-	-	-	-	-	-	-	-	-	-	+	+	+	+	-	+	+	+	-	-	-	-	-
SAL_LA5726AA_AS	-	-	-	-	-	+	-	-	-	-	-	-	-	-	-	-	-	-	-	-	-	-	-	-	-	-	-	-	-	-	-	-	-	-	-	-	-	-	-	-	-	-	-	-	-	-	-	+	+
SAL_TA0785AA_AS	-	-	-	-	-	-	-	-	-	-	-	-	-	-	-	-	-	-	-	-	-	-	-	-	-	-	-	-	-	-	-	-	-	-	-	-	-	-	-	-	-	-	-	-	-	-	-	-	-
SAL_WA0646AA_AS	-	-	-	+	+	+	-	-	-	-	-	-	-	-	-	-	-	-	-	-	-	-	-	-	+	+	-	-	+	-	-	-	-	-	-	-	-	-	-	-	-	-	-	-	-	-	-	-	-
SAL_FA3370AA_AS	-	-	-	-	-	+	-	-	-	-	-	-	-	-	-	-	-	-	-	-	-	-	-	-	-	-	-	-	-	-	-	-	-	-	+	+	+	+	+	+	+	+	+	-	-	-	-	+	+
SAL_TA6248AA_AS	-	-	-	-	-	-	-	-	-	-	-	-	-	-	-	-	-	-	-	-	-	-	-	-	-	-	-	-	-	-	-	-	-	-	-	-	-	-	-	-	-	-	-	+	-	-	-	-	-
SAL_KA3388AA_AS_genomic	-	-	-	-	-	-	-	-	-	-	-	-	-	-	-	-	-	-	-	-	-	-	-	-	-	-	-	-	+	-	-	-	-	-	-	-	-	-	-	-	-	-	-	-	-	-	-	-	-
SAL_SA9000AA_AS	-	-	-	-	-	-	-	-	-	-	-	-	-	-	-	-	-	-	-	-	-	-	-	-	-	-	-	-	-	-	-	-	-	-	+	+	+	+	+	+	+	+	+	-	-	-	-	+	-
SAL_EA9098AA_AS	-	-	-	-	-	-	-	-	-	-	-	-	-	-	-	-	-	-	-	-	-	-	+	-	-	-	-	-	+	-	-	-	-	-	-	+	+	+	+	+	+	+	+	-	-	-	-	+	-
SAL_LA9+36AA_AS	-	-	-	-	-	-	-	-	-	-	-	-	-	-	-	-	-	-	-	-	-	-	-	-	-	-	-	-	-	-	-	-	-	-	-	-	-	-	-	-	-	-	-	-	-	-	-	-	-
SAL_FA295+AA_AS	-	-	-	-	-	-	-	-	-	-	-	-	-	-	-	-	-	-	-	-	-	-	-	-	-	-	-	-	-	-	-	-	-	-	-	-	+	+	+	+	-	+	+	-	-	-	-	-	-
SAL_FA3378AA_AS	-	-	-	-	-	-	-	-	+	-	-	-	-	-	-	-	-	-	-	-	-	-	-	-	-	-	-	-	-	-	-	-	-	-	-	-	+	-	-	-	-	-	-	-	-	-	-	-	-
SAL_WA3526AA_AS	-	-	-	-	-	-	-	-	-	-	-	-	-	-	-	-	-	-	-	-	-	-	-	-	-	-	-	-	-	-	-	-	-	-	-	-	-	-	-	-	-	-	-	+	-	-	-	-	-
SAL_FA6+40AA_AS	-	-	-	-	-	-	-	-	-	-	-	-	-	-	-	-	-	-	-	-	-	-	-	-	+	-	-	-	+	-	-	-	-	-	-	-	+	-	-	-	-	-	-	-	-	-	-	-	-
SAL_QA8248AA_AS	-	-	-	-	-	-	-	-	-	-	-	-	-	-	-	-	-	-	-	-	-	-	-	-	-	-	-	-	-	-	-	-	-	-	-	-	+	-	-	-	-	-	-	-	-	-	-	-	-
SAL_JA9577AA_AS	-	-	-	-	-	-	-	-	+	-	-	-	-	-	-	-	-	-	-	-	-	-	-	-	-	-	-	-	-	-	-	-	-	-	-	-	-	-	-	-	-	-	-	-	-	-	-	-	-
SAL_PA2806AA_AS	-	-	-	-	-	-	-	-	-	-	-	-	-	-	-	-	-	-	-	-	-	-	-	-	-	-	-	-	-	-	-	-	-	-	-	-	-	-	-	-	-	-	-	-	-	-	-	+	-
SAL_FA+325AA_AS	-	-	-	-	-	-	-	-	+	-	-	-	-	-	-	-	-	-	-	-	-	-	-	-	-	-	-	-	-	-	-	-	-	-	-	-	+	-	-	-	-	-	-	-	-	-	-	-	-
SAL_OA+338AA_AS	-	-	-	-	-	-	-	-	-	-	-	-	-	-	-	-	-	-	-	-	-	-	-	-	-	-	-	-	-	-	-	-	-	-	-	-	-	-	-	-	-	-	-	-	-	-	-	-	-
SAL_FA3255AA_AS	-	-	-	+	+	+	-	-	-	-	-	-	-	-	-	-	-	-	-	-	-	-	-	-	+	+	-	-	+	-	-	-	-	-	-	-	-	-	-	-	-	-	-	-	-	-	-	-	-
SAL_RA9572AA_AS	-	-	-	-	-	-	-	-	-	-	-	-	-	-	-	-	-	-	-	-	-	-	-	-	-	-	-	-	-	-	-	-	-	-	-	-	-	-	-	-	-	-	-	-	-	-	-	-	-
SAL_MA2+82AA_AS	-	-	-	-	-	-	-	-	+	-	-	-	-	-	-	-	-	-	-	-	-	-	-	-	-	-	-	-	-	-	-	-	-	-	-	-	-	-	-	-	-	-	-	-	-	-	-	-	-
SAL_KA3455AA_AS_genomic	-	-	-	-	-	-	-	-	-	-	-	-	-	-	-	-	-	-	-	-	-	-	-	-	-	-	-	-	-	-	-	-	-	-	-	-	-	-	-	-	-	-	-	-	-	-	-	-	-
[truncated: 66 more columns]

## Sheet: b_operon
Operon	IdGene	Recent Recombination	Ancestral Recombination	IDGene in the PanGenome?
2	thrA	18	3	yes
2	thrB	1	0	yes
2	thrC	16	0	yes
3	yaaA	0	0	no
3	yaaJ	0	0	no
4	talB	1	0	yes
4	mog	9	5	yes
6	htgA	0	0	no
6	yaaI	0	0	no
7	dnaK	0	0	no
7	dnaJ	3	0	yes
10	1251534	0	0	no
10	1251535	0	0	no
14	bcfA	0	0	no
14	bcfB	0	0	no
14	bcfC	0	0	no
14	bcfD	0	0	no
14	bcfE	0	0	no
14	bcfF	0	0	no
14	bcfG	0	0	no
14	bcfH	0	0	no
21	1251553	0	0	no
21	1251554	0	0	no
21	1251555	0	0	no
23	nhaA	10	2	yes
23	nhaR	1	5	yes
24	1251559	0	0	no
24	1251560	0	0	no
26	yaaY	0	0	no
26	ribF	3	0	yes
26	ileS	60	5	yes
26	lspA	31	0	yes
26	slpA	0	0	no
26	lytB	0	0	no
27	1251568	0	0	no
27	rihC	0	6	yes
28	1251570	0	0	no
28	1251571	0	0	no
29	1251572	0	0	no
29	1251573	0	0	no
29	1251574	0	0	no
31	citC2	0	0	no
31	citD2	0	0	no
31	citE2	0	0	no
31	citF2	0	0	no
31	citX2	0	0	no
31	citG2	0	0	no
34	carA	20	2	yes
34	carB	107	19	yes
36	caiE	2	0	yes
36	caiD	2	2	yes
36	caiC	5	2	yes
36	caiB	2	0	yes
36	caiA	5	0	yes
36	caiT	3	1	yes
37	fixA	0	0	no
37	fixB	0	0	no
37	fixC	0	0	no
37	fixX	14	0	yes
44	yabF	0	0	no
44	kefC	0	0	no
46	apaH	2	1	yes
46	apaG	1	1	yes
46	ksgA	0	0	no
46	pdxA	0	0	no
46	surA	1	2	yes
46	imp	0	0	no
48	rluA	14	1	yes
48	hepA	0	0	no
48	polB	8	1	yes
48	1251616	0	0	no
51	araD	14	1	yes
51	araA	10	1	yes
51	araB	17	12	yes
54	yabJ	4	0	yes
54	yabK	0	0	no
54	tbpA	0	0	no
54	yabN	0	0	no
55	leuD	1	0	yes
55	leuC	1	0	yes
55	leuB	10	0	yes
55	leuA	9	1	yes
58	ilvI	18	10	yes
58	ilvH	2	0	yes
60	yabB	0	0	no
60	yabC	0	0	no
60	ftsL	5	0	yes
60	ftsI	0	0	no
60	murE	18	2	yes
60	murF	20	0	yes
60	mraY	1	2	yes
60	murD	7	2	yes
60	ftsW	3	0	yes
60	murG	29	3	yes
60	murC	19	1	yes
60	ddlB	4	0	yes
60	ftsQ	4	0	yes
60	ftsA	0	0	no
60	ftsZ	13	0	yes
60	lpxC	5	0	yes
61	yacA	0	0	no
61	secA	31	12	yes
61	mutT	6	1	yes
62	yacG	4	0	yes
62	yacF	0	0	no
62	yacE	0	0	no
64	hofC	0	0	no
64	hofB	0	0	no
64	ppdD	0	0	no
66	ampD	5	1	yes
66	ampE	0	0	no
67	1251666	0	0	no
67	1251667	0	0	no
69	pdhR	0	0	no
69	aceE	72	0	yes
69	aceF	63	19	yes
69	lpdA	17	2	yes
71	1251674	0	0	no
71	yacH	0	0	no
75	kdgT	0	0	no
75	1251680	0	0	no
75	1251681	0	0	no
75	1251682	0	0	no
76	speD	6	1	yes
76	speE	7	4	yes
82	yadG	0	0	no
82	yadH	16	0	yes
83	stiH	0	0	no
83	stiC	0	0	no
83	stiB	0	0	no
83	stiA	0	0	no
86	panD	10	1	yes
86	panC	0	0	no
86	panB	89	17	yes
86	folK	0	0	no
86	pcnB	10	8	yes
86	yadB	0	0	no
86	dksA	4	0	yes
87	sfsA	13	3	yes
87	ligT	0	0	no
90	fhuA	4	7	yes
90	fhuC	20	1	yes
90	fhuD	16	6	yes
90	fhuB	27	11	yes
91	stfA	0	0	no
91	stfC	0	0	no
91	stfD	0	0	no
91	stfE	0	0	no
91	stfF	0	0	no
91	stfG	0	0	no
91	1251719	0	0	no
93	yadQ	0	0	no
93	yadR	0	0	no
94	yadS	0	0	no
94	btuF	0	0	no
94	pfs	0	0	no
100	dapD	4	0	yes
100	glnD	2	2	yes
102	rpsB	1	0	yes
102	tsf	20	0	yes
102	pyrH	1	2	yes
102	frr	1	0	yes
102	dxr	2	3	yes
102	uppS	1	0	yes
102	cdsA	1	0	yes
102	yaeL	0	0	no
102	yaeT	0	0	no
102	hlpA	0	0	no
102	lpxD	0	0	no
102	fabZ	2	0	yes
102	lpxA	7	0	yes
102	lpxB	2	10	yes
102	rnhB	0	0	no
102	dnaE	15	6	yes
102	accA	33	2	yes
103	1251751	0	0	no
103	ldcC	6	6	yes
103	yaeR	0	0	no
105	rof	0	0	no
105	yaeP	0	0	no
106	yaeQ	0	0	no
106	yaeJ	0	0	no
107	proS	0	0	no
107	yaeB	0	0	no
107	rcsF	2	0	yes
108	yaeC	0	0	no
108	yaeE	0	0	no
108	abc	0	0	no
110	rrsH	0	0	no
110	ileV	0	0	no
110	alaV	0	0	no
110	rrlH	0	0	no
110	rrfH	0	0	no
110	aspU	0	0	no
122	1251784	0	0	no
122	1251785	0	0	no
122	1251786	0	0	no
122	1251787	0	0	no
122	1251788	0	0	no
122	1251789	0	0	no
123	1251790	0	0	no
123	1251791	0	0	no
123	1251792	0	0	no
127	1251796	0	0	no
127	1251797	0	0	no
128	1251798	0	0	no
128	1251799	0	0	no
128	1251800	0	0	no
128	1251801	0	0	no
128	1251802	0	0	no
129	1251803	0	0	no
129	1251804	0	0	no
129	1251805	0	0	no
129	1251806	0	0	no
129	1251807	0	0	no
130	1251808	0	0	no
130	1251809	0	0	no
130	1251810	0	0	no
130	1251811	0	0	no
130	1251812	0	0	no
135	safB	0	0	no
135	safC	0	0	no
135	safD	0	0	no
141	yafV	0	0	no
141	yafH	0	0	no
149	yafA	0	0	no
149	crl	7	0	yes
151	proB	2	0	yes
151	proA	21	0	yes
157	1251848	0	0	no
157	1251849	0	0	no
157	1251850	0	0	no
157	1251851	0	0	no
157	1251852	0	0	no
160	stbE	0	0	no
160	stbD	0	0	no
160	stbC	0	0	no
160	stbB	0	0	no
160	stbA	0	0	no
161	1251860	0	0	no
161	1251861	0	0	no
163	1251863	0	0	no
163	1251864	0	0	no
165	1251866	0	0	no
165	1251867	0	0	no
165	1251868	0	0	no
166	1251869	0	0	no
166	1251870	0	0	no
166	1251871	0	0	no
167	1251872	0	0	no
167	1251873	0	0	no
170	mod	0	0	no
170	res	0	0	no
172	1251879	0	0	no
172	1251880	0	0	no
172	1251881	0	0	no
173	1251882	0	0	no
173	foxA	0	0	no
177	prpB	17	2	yes
177	prpC	17	2	yes
177	prpD	17	0	yes
177	prpE	0	0	no
182	sbmA	3	2	yes
182	yaiW	0	0	no
193	aroL	1	1	yes
193	yaiA	0	0	no
199	sbcC	24	23	yes
199	sbcD	4	8	yes
200	phoB	5	1	yes
200	phoR	3	5	yes
201	brnQ	0	3	yes
201	proY	7	2	yes
205	queA	0	0	no
205	tgt	6	0	yes
205	yajC	0	0	no
205	secD	0	0	no
205	secF	0	0	no
206	1251928	0	0	no
206	1251929	0	0	no
208	2673775	0	0	no
208	tsx	29	3	yes
210	ybaD	0	0	no
210	ribD	5	0	yes
210	ribH	5	0	yes
210	nusB	3	0	yes
210	thiL	16	3	yes
210	pgpA	7	0	yes
212	dxs	0	0	no
212	ispA	2	1	yes
212	xseB	0	0	no
214	phnV	1	0	yes
214	phnU	1	0	yes
214	phnT	2	0	yes
214	phnS	0	0	no
216	phnW	0	0	no
216	phnX	1	0	yes
217	thiJ	0	0	no
217	apbA	0	0	no
221	1251957	0	0	no
221	1251958	0	0	no
222	cyoE	6	0	yes
222	cyoD	0	0	no
222	cyoC	1	0	yes
222	cyoB	8	1	yes
222	cyoA	0	0	no
223	ampG	0	0	no
223	yajG	0	0	no
225	tig	18	2	yes
225	clpP	2	0	yes
225	clpX	8	2	yes
225	lon	0	0	no
234	ybaO	0	0	no
234	mdlA	0	0	no
234	mdlB	5	3	yes
235	glnK	2	0	yes
235	amtB	12	3	yes
240	rpmE2	0	0	no
240	rpmJ2	0	0	no
243	hha	3	0	yes
243	ybaJ	0	0	no
244	acrB	0	0	no
244	acrA	4	0	yes
248	ybaM	0	0	no
248	priC	1	1	yes
250	apt	2	1	yes
250	dnaX	6	7	yes
250	ybaB	3	0	yes
250	recR	5	0	yes
250	htpG	20	0	yes
263	ybbJ	4	0	yes
263	ybbK	0	0	no
264	ybbL	0	0	no
264	ybbM	0	0	no
265	ybbN	0	0	no
265	ybbO	0	0	no
267	ybbA	0	0	no
267	ybbP	0	0	no
269	sfbA	0	0	no
269	sfbB	0	0	no
269	sfbC	0	0	no
273	allR	2	0	yes
273	gcl	2	1	yes
273	gip	0	0	no
273	glxR	2	1	yes
273	1252040	0	0	no
274	ybbV	0	0	no
274	allP	0	0	no
274	allB	1	0	yes
274	ybbY	0	2	yes
274	glxK	0	0	no
275	ylbA	0	0	no
275	allC	0	1	yes
275	allD	0	1	yes
276	fdrA	0	0	no
276	ylbE	0	0	no
276	ylbF	0	0	no
276	arcC	0	0	no
277	purK	13	1	yes
277	purE	18	1	yes
278	lpxH	19	0	yes
278	ppiB	13	0	yes
280	1252058	0	0	no
280	1252059	0	0	no
280	ybcI	10	1	yes
281	ybcJ	0	0	no
281	folD	16	0	yes
282	fimA	0	0	no
282	fimI	0	0	no
282	fimC	2	0	yes
282	fimD	2	0	yes
282	fimH	0	0	no
282	fimF	0	0	no
284	fimY	0	0	no
284	1252071	0	0	no
284	fimW	0	0	no
287	1252077	0	0	no
287	yfdH	39	7	yes
287	rfbI	0	0	no
292	1252085	0	0	no
292	1252086	0	0	no
298	1252092	0	0	no
298	1252093	0	0	no
298	1252094	0	0	no
298	1252095	0	0	no
298	1252096	0	0	no
298	1252097	0	0	no
300	ybdF	0	0	no
300	1252100	0	0	no
303	ybdK	20	4	yes
303	entD	2	0	yes
303	fepA	12	3	yes
304	fes	0	0	no
304	ybdZ	2	0	yes
304	entF	5	7	yes
306	fepC	2	0	yes
306	fepG	1	2	yes
306	fepD	6	1	yes
309	entC	12	0	yes
309	entE	10	1	yes
309	entB	9	0	yes
309	entA	8	1	yes
309	ybdB	0	0	no
310	cstA	21	9	yes
310	ybdD	0	0	no
313	ybdM	0	0	no
313	ybdN	0	0	no
316	ahpC	1	0	yes
316	ahpF	13	4	yes
317	1252130	0	0	no
317	1252131	0	0	no
317	1252132	0	0	no
317	1252133	0	0	no
322	citT	8	1	yes
322	citG	0	0	no
322	citX	1	1	yes
322	citF	30	9	yes
322	citE	3	0	yes
322	citD	2	0	yes
322	citC	2	0	yes
323	dpiB	6	5	yes
323	dpiA	0	0	no
332	lipB	0	0	no
332	ybeD	0	0	no
332	dacA	14	0	yes
332	rlpA	3	5	yes
332	mrdB	19	1	yes
332	mrdA	0	0	no
332	ybeA	0	0	no
332	ybeB	0	0	no
335	nadD	2	0	yes
335	holA	3	1	yes
335	rlpB	0	0	no
335	leuS	15	7	yes
336	1252169	0	0	no
336	1252170	0	0	no
336	1252171	0	0	no
340	ybeR	0	0	no
340	ybeS	0	0	no
340	ybeU	0	0	no
340	ybeV	0	0	no
342	1252180	0	0	no
342	ybeK	0	0	no
343	gltL	0	0	no
343	gltK	11	3	yes
343	gltJ	0	0	no
343	gltI	19	2	yes
344	lnt	26	3	yes
344	ybeX	0	0	no
344	ybeY	2	0	yes
344	phoL	0	0	no
344	miaB	3	2	yes
347	glnX	0	0	no
347	glnV	0	0	no
347	metU	0	0	no
347	glnW	0	0	no
347	glnU	0	0	no
347	leuW	0	0	no
347	metT	0	0	no
349	nagD	6	4	yes
349	nagC	0	0	no
349	nagA	12	1	yes
349	nagB	9	0	yes
352	ybfM	0	0	no
352	ybfN	0	0	no
353	citA	6	2	yes
353	citB	0	0	no
353	1252211	0	0	no
354	1252212	0	0	no
354	fur	1	0	yes
358	seqA	2	1	yes
358	pgm	33	4	yes
359	1252219	0	0	no
359	potE	2	2	yes
359	speF	14	4	yes
360	kdpE	9	0	yes
360	kdpD	51	2	yes
360	kdpC	9	0	yes
360	kdpB	7	11	yes
360	kdpA	5	7	yes
360	1252227	0	0	no
364	ybgI	1	0	yes
364	ybgJ	0	0	no
364	ybgK	0	0	no
364	ybgL	0	0	no
365	1252235	0	0	no
365	1252236	0	0	no
366	1252237	0	0	no
366	1252238	0	0	no
367	1252239	0	0	no
367	1252240	0	0	no
367	1252241	0	0	no
367	1252242	0	0	no
367	1252243	0	0	no
369	1252245	0	0	no
369	1252246	0	0	no
370	1252247	0	0	no
370	nei	16	6	yes
374	sdhC	1	0	yes
374	sdhD	6	0	yes
374	sdhA	39	4	yes
374	sdhB	5	0	yes
375	sucA	11	6	yes
375	sucB	21	9	yes
375	sucC	10	1	yes
375	sucD	23	2	yes
376	cydA	3	2	yes
376	cydB	0	0	no
376	ybgT	0	0	no
378	ybgC	0	0	no
378	tolQ	0	0	no
378	tolR	0	0	no
378	tolA	0	0	no
378	tolB	0	0	no
378	pal	5	0	yes
378	ybgF	0	0	no
379	lysT	0	0	no
379	valT	0	0	no
379	lysW	0	0	no
379	lysY	0	0	no
379	lysZ	0	0	no
380	nadA	28	0	yes
380	pnuC	0	0	no
384	1252281	0	0	no
384	1252282	0	0	no
387	1252285	0	0	no
387	dcoC	0	0	no
388	dcoB	0	0	no
388	1252289	0	0	no
389	1252290	0	0	no
389	1252291	0	0	no
390	gpmA	3	0	yes
390	galM	2	1	yes
390	galK	1	0	yes
390	galT	0	0	no
390	galE	10	0	yes
392	modF	0	0	no
392	modE	7	0	yes
394	modA	2	0	yes
394	modB	3	0	yes
394	modC	0	0	no
398	hutI	22	4	yes
398	hutG	7	1	yes
398	hutC	0	0	no
400	ybhB	0	0	no
400	bioA	18	2	yes
401	bioB	5	0	yes
401	bioF	15	4	yes
401	bioC	3	1	yes
401	bioD	0	0	no
403	1252319	0	0	no
403	slrP	19	4	yes
405	moaA	5	1	yes
405	moaB	1	0	yes
405	moaC	0	0	no
405	moaD	2	1	yes
405	moaE	0	0	no
405	ybhL	1	2	yes
405	ybhM	0	0	no
405	1252329	0	0	no
405	1252330	0	0	no
406	ybhN	9	0	yes
406	ybhO	0	0	no
406	ybhP	0	0	no
408	ybhR	2	0	yes
408	ybhS	4	3	yes
408	ybhF	17	1	yes
408	1252338	0	0	no
408	ybiH	8	1	yes
409	rhlE	32	6	yes
409	dinG	0	0	no
409	ybiB	0	0	no
414	glnQ	0	0	no
414	glnP	1	0	yes
414	glnH	2	2	yes
419	1252354	0	0	no
419	ybiR	19	26	yes
426	pflF	0	0	no
426	pflE	0	0	no
427	moeB	10	0	yes
427	moeA	4	2	yes
428	ybiK	0	0	no
428	yliA	0	0	no
428	yliB	0	0	no
428	yliC	0	0	no
428	yliD	0	0	no
431	1252373	0	0	no
431	1252374	0	0	no
431	1252375	0	0	no
431	1252376	0	0	no
441	1252386	0	0	no
441	1252387	0	0	no
446	ybjC	0	0	no
446	mdaA	0	0	no
446	rimK	5	5	yes
448	potF	3	1	yes
448	potG	0	0	no
448	potH	4	9	yes
448	potI	0	0	no
449	ybjO	4	0	yes
449	ybjF	0	0	no
450	1252402	0	0	no
450	1252403	0	0	no
450	1252404	0	0	no
451	artJ	0	0	no
451	artM	0	0	no
451	artQ	0	2	yes
451	artI	5	1	yes
451	artP	1	2	yes
453	1252411	0	0	no
453	1252412	0	0	no
460	1252419	0	0	no
460	1252420	0	0	no
460	1252421	0	0	no
460	1252422	0	0	no
463	1252425	0	0	no
463	1252426	0	0	no
463	1252427	0	0	no
464	1252428	0	0	no
464	1252429	0	0	no
464	1252430	0	0	no
464	1252431	0	0	no
466	1252433	0	0	no
466	1252434	0	0	no
466	1252435	0	0	no
467	1252436	0	0	no
467	1252437	0	0	no
467	1252438	0	0	no
469	1252440	0	0	no
469	1252441	0	0	no
469	1252442	0	0	no
471	1252444	0	0	no
471	1252445	0	0	no
471	1252446	0	0	no
474	1252449	0	0	no
474	ybjR	0	0	no
475	1252451	0	0	no
475	ybjT	0	0	no
475	ltaA	0	0	no
475	poxB	3	3	yes
476	hcr	21	1	yes
476	hcp	37	3	yes
480	ybjY	0	0	no
480	ybjZ	0	0	no
482	yljA	0	0	no
482	clpA	25	2	yes
485	1252469	0	0	no
485	1252470	0	0	no
487	infA	1	0	yes
487	1252473	0	0	no
487	aat	2	1	yes
487	cydC	0	0	no
487	cydD	3	6	yes
490	ftsK	11	10	yes
490	lolA	6	0	yes
490	ycaJ	0	0	no
492	dmsA	0	0	no
492	dmsB	0	0	no
492	dmsC	0	0	no
498	pflB	22	1	yes
498	focA	3	1	yes
501	serC	43	0	yes
501	aroA	29	3	yes
503	cmk	3	0	yes
503	rpsA	0	0	no
503	himD	0	0	no
504	ycaI	0	0	no
504	msbA	5	1	yes
504	lpxK	0	5	yes
504	ycaQ	0	0	no
505	ycaR	0	0	no
505	kdsB	10	0	yes
508	smtA	0	0	no
508	mukF	12	2	yes
508	mukE	5	0	yes
508	mukB	24	22	yes
510	ycbK	0	0	no
510	ycbL	0	0	no
518	1252523	0	0	no
518	1252524	0	0	no
518	1252525	0	0	no
518	1252526	0	0	no
518	1252527	0	0	no
520	1252529	0	0	no
520	1252530	0	0	no
522	1252532	0	0	no
522	1252533	0	0	no
522	1252534	0	0	no
522	1252535	0	0	no
532	1252545	0	0	no
532	1252546	0	0	no
532	1252547	0	0	no
533	1252548	0	0	no
533	1252549	0	0	no
534	1252550	0	0	no
534	1252551	0	0	no
535	1252552	0	0	no
535	1252553	0	0	no
535	1252554	0	0	no
535	1252555	0	0	no
535	1252556	0	0	no
535	1252557	0	0	no
535	1252558	0	0	no
536	1252559	0	0	no
536	1252560	0	0	no
536	1252561	0	0	no
538	1252563	0	0	no
538	1252564	0	0	no
538	1252565	0	0	no
538	1252566	0	0	no
539	1252567	0	0	no
539	1252568	0	0	no
542	1252572	0	0	no
542	1252573	0	0	no
548	ycbY	0	0	no
548	uup	9	2	yes
548	pqiA	22	0	yes
548	pqiB	0	0	no
548	ymbA	0	0	no
550	fabA	3	0	yes
550	lonH	0	0	no
555	yccS	0	0	no
555	yccF	3	0	yes
557	mgsA	1	0	yes
557	yccT	0	0	no
559	yccV	0	0	no
559	yccW	0	0	no
560	1252599	0	0	no
560	1252600	0	0	no
560	yccX	1	0	yes
561	yccK	0	0	no
561	yccA	3	2	yes
566	pipC	0	0	no
566	sopB	0	1	yes
570	copS	0	0	no
570	copR	0	0	no
572	hpaC	2	3	yes
572	hpaB	15	8	yes
574	hpaG	0	0	no
574	hpaE	0	0	no
574	hpaD	0	0	no
574	hpaF	0	0	no
574	hpaH	0	0	no
574	hpaI	0	0	no
575	hpaX	0	0	no
575	hpaA	0	0	no
575	1252627	0	0	no
577	yccD	0	0	no
577	cbpA	3	0	yes
578	scsA	0	0	no
578	scsB	0	0	no
578	scsC	0	0	no
578	scsD	0	0	no
580	yccJ	0	0	no
580	wraB	0	0	no
583	1252641	0	0	no
583	putA	33	9	yes
589	1252648	0	0	no
589	1252649	0	0	no
590	1252650	0	0	no
590	1252651	0	0	no
593	ycdX	1	1	yes
593	ycdY	0	4	yes
593	ycdZ	1	1	yes
594	csgG	4	1	yes
594	csgF	0	0	no
594	csgE	7	1	yes
594	csgD	3	4	yes
595	csgB	0	0	no
595	csgA	3	0	yes
595	csgC	6	0	yes
597	1252665	0	0	no
597	ymdC	0	0	no
599	mdoG	2	1	yes
599	mdoH	15	1	yes
599	yceK	0	0	no
604	yceI	0	0	no
604	1252676	0	0	no
605	yceO	0	0	no
605	solA	5	2	yes
612	rimJ	0	0	no
612	yceH	0	0	no
612	mviM	0	0	no
614	flgN	0	0	no
614	flgM	2	0	yes
614	flgA	8	0	yes
615	flgB	3	0	yes
615	flgC	0	0	no
615	flgD	2	0	yes
615	flgE	55	10	yes
615	flgF	5	1	yes
615	flgG	5	0	yes
615	flgH	6	2	yes
615	flgI	9	3	yes
615	flgJ	6	2	yes
615	flgK	6	3	yes
615	flgL	10	1	yes
620	yceD	0	0	no
620	rpmF	0	0	no
620	plsX	9	1	yes
620	fabH	4	0	yes
620	fabD	3	0	yes
620	fabG	0	0	no
620	acpP	0	0	no
620	fabF	6	10	yes
620	pabC	3	0	yes
620	yceG	0	0	no
620	tmk	17	0	yes
620	holB	15	1	yes
620	ycfH	28	0	yes
623	ycfF	0	0	no
623	ycfL	0	0	no
623	ycfM	0	0	no
623	ycfN	0	0	no
623	nagZ	23	1	yes
623	ycfP	0	0	no
630	ycfU	0	0	no
630	ycfV	0	0	no
630	ycfW	0	0	no
630	ycfX	0	0	no
630	cobB	3	2	yes
631	potD	7	0	yes
631	potC	0	0	no
633	potB	4	1	yes
633	potA	0	0	no
634	pepT	3	4	yes
634	1252746	0	0	no
636	phoQ	6	0	yes
636	phoP	2	0	yes
637	purB	16	0	yes
637	ycfC	0	0	no
637	trmU	0	0	no
637	ymfB	0	0	no
637	1252754	0	0	no
637	ymfC	0	0	no
652	1252773	0	0	no
652	1252774	0	0	no
652	1252775	0	0	no
652	1252776	0	0	no
652	1252777	0	0	no
663	yeaR	0	0	no
663	yoaG	0	0	no
673	yeaK	0	0	no
673	yeaJ	16	14	yes
674	yeaH	0	0	no
674	yeaG	0	0	no
680	yeaA	0	0	no
680	yeaC	0	0	no
681	pncA	2	1	yes
681	ansA	3	1	yes
681	sppA	18	3	yes
683	selD	7	2	yes
683	topB	7	0	yes
688	astC	30	1	yes
688	astA	10	5	yes
688	astD	32	7	yes
688	astB	6	3	yes
688	astE	3	0	yes
693	celA	0	0	no
693	celB	0	0	no
693	celC	0	0	no
693	celD	0	0	no
694	celF	0	0	no
694	celG	0	0	no
706	1252847	0	0	no
706	1252848	0	0	no
709	thrS	1	1	yes
709	infC	1	0	yes
709	rpmI	0	0	no
709	rplT	1	0	yes
709	pheS	1	1	yes
709	pheT	28	5	yes
709	himA	0	0	no
710	btuC	6	6	yes
710	btuE	5	1	yes
710	btuD	2	0	yes
712	ydiV	0	0	no
712	ydiU	0	0	no
718	ydiT	0	0	no
718	ydiS	0	0	no
718	ydiR	0	0	no
718	ydiQ	0	0	no
720	ydiO	0	0	no
720	ydiF	1	0	yes
721	aroD	2	0	yes
721	ydiB	1	0	yes
721	ydiN	7	1	yes
721	ydiM	1	0	yes
724	ydiJ	0	0	no
724	1252884	0	0	no
724	ydiH	0	0	no
726	sufA	0	0	no
726	sufB	22	2	yes
726	sufC	8	1	yes
726	sufD	22	3	yes
726	sufS	9	3	yes
726	ynhA	0	0	no
728	lppB	0	0	no
728	lpp	3	0	yes
730	orf48	0	0	no
730	orf32	0	0	no
730	orf245	0	0	no
730	orf408	0	0	no
731	ttrA	7	6	yes
731	ttrC	36	4	yes
731	ttrB	3	2	yes
732	ttrS	15	6	yes
732	ttrR	6	0	yes
735	orf242	0	0	no
735	ssrB	0	0	no
735	ssrA	0	0	no
736	ssaB	0	0	no
736	ssaC	0	0	no
736	ssaD	0	0	no
736	ssaE	0	0	no
737	sseA	0	0	no
737	sseB	12	0	yes
737	sscA	0	0	no
737	sseC	17	0	yes
737	sseD	10	2	yes
737	sseE	0	0	no
737	sscB	0	0	no
737	sseF	0	0	no
737	sseG	0	0	no
738	ssaG	0	0	no
738	ssaH	0	0	no
738	ssaI	0	0	no
738	ssaJ	0	0	no
738	1252928	0	0	no
738	ssaK	0	0	no
738	ssaL	0	0	no
738	ssaM	0	0	no
738	ssaV	4	16	yes
738	ssaN	1	2	yes
738	ssaO	0	0	no
738	ssaP	0	0	no
738	ssaQ	0	0	no
738	ssaR	0	0	no
738	ssaS	0	0	no
738	ssaT	0	0	no
738	ssaU	0	0	no
739	valW	0	0	no
739	valV	0	0	no
750	gloA	3	0	yes
750	nemA	3	7	yes
750	ydhM	0	0	no
751	ydhL	0	0	no
751	ydhF	0	0	no
753	1252959	0	0	no
753	ydhJ	0	0	no
753	ydhI	0	0	no
757	ydhA	0	0	no
757	pdxH	1	0	yes
757	tyrS	5	2	yes
757	pdxY	3	4	yes
758	gst	0	0	no
758	ydgR	0	0	no
759	nth	3	0	yes
759	ydgQ	0	0	no
759	ydgP	0	0	no
759	ydgO	0	0	no
759	1252975	0	0	no
759	ydgM	0	0	no
759	1252977	0	0	no
766	fumA	3	0	yes
766	fumC	5	0	yes
775	pntA	16	4	yes
775	pntB	37	6	yes
777	ydgF	0	0	no
777	ydgE	0	0	no
784	1253008	0	0	no
784	1253009	0	0	no
784	1253010	0	0	no
784	1253011	0	0	no
784	1253012	0	0	no
785	ynfI	0	0	no
785	1253014	0	0	no
785	1253015	0	0	no
785	1253016	0	0	no
785	1253017	0	0	no
788	speG	3	0	yes
788	ynfB	0	0	no
790	rspA	4	1	yes
790	rspB	4	3	yes
790	ydfJ	0	0	no
801	marB	0	0	no
801	marA	0	0	no
801	marR	3	0	yes
805	yneI	0	0	no
805	yneH	0	0	no
805	yneG	0	0	no
810	1253049	0	0	no
810	1253050	0	0	no
810	1253051	0	0	no
810	1253052	0	0	no
810	1253053	0	0	no
810	1253054	0	0	no
810	1253055	0	0	no
810	1253056	0	0	no
810	1253057	0	0	no
811	1253058	0	0	no
811	1253059	0	0	no
812	1253060	0	0	no
812	1253061	0	0	no
814	1253063	0	0	no
814	1253064	0	0	no
818	1253068	0	0	no
818	1253069	0	0	no
822	1253074	0	0	no
822	1253075	0	0	no
823	1253076	0	0	no
823	1253077	0	0	no
823	1253078	0	0	no
831	fdnI	6	0	yes
831	fdnH	0	0	no
831	fdnG	0	0	no
837	narU	3	2	yes
837	narZ	5	3	yes
837	narY	1	1	yes
837	narW	3	2	yes
837	narV	5	1	yes
847	yncA	1	1	yes
847	ydcZ	0	1	yes
849	srfA	0	0	no
849	srfB	0	0	no
849	srfC	0	0	no
851	ydcW	0	0	no
851	ydcR	0	0	no
853	1253118	0	0	no
853	ugtL	0	0	no
856	ydcP	0	0	no
856	ydcN	0	0	no
859	tehB	0	0	no
859	tehA	12	10	yes
862	1253130	0	0	no
862	1253131	0	0	no
862	1253132	0	0	no
862	1253133	0	0	no
863	1253134	0	0	no
863	1253135	0	0	no
863	1253136	0	0	no
863	1253137	0	0	no
864	1253138	0	0	no
864	1253139	0	0	no
866	1253141	0	0	no
866	1253142	0	0	no
869	1253145	0	0	no
869	1253146	0	0	no
874	1253151	0	0	no
874	1253152	0	0	no
874	1253153	0	0	no
874	1253154	0	0	no
882	ydbL	0	0	no
882	ynbE	0	0	no
882	ydbH	0	0	no
886	1253168	0	0	no
886	nifJ	73	12	yes
895	fnr	2	1	yes
895	ydaA	0	0	no
901	1253186	0	0	no
901	1253187	0	0	no
915	tyrR	17	5	yes
915	ycjF	0	0	no
915	ycjX	0	0	no
917	pspD	5	0	yes
917	pspC	3	0	yes
917	pspB	1	0	yes
917	pspA	0	2	yes
919	sapA	26	0	yes
919	sapB	0	0	no
919	sapC	5	0	yes
919	sapD	1	3	yes
919	sapF	2	0	yes
922	1253217	0	0	no
922	ycjE	0	0	no
929	yciH	0	0	no
929	pyrF	8	1	yes
930	yciM	0	0	no
930	yciS	0	0	no
938	yciK	3	0	yes
938	btuR	21	2	yes
939	yciL	0	0	no
939	yciO	0	0	no
939	trpH	0	0	no
941	trpE	0	1	yes
941	trpD	15	1	yes
941	trpC	40	1	yes
941	trpB	5	0	yes
941	trpA	12	1	yes
942	yciG	0	0	no
942	yciF	0	0	no
942	yciE	0	0	no
942	1253250	0	0	no
944	1253252	0	0	no
944	yciC	0	0	no
944	yciB	3	0	yes
948	cls	0	0	no
948	yciU	0	0	no
949	1253260	0	0	no
949	oppF	0	0	no
949	oppD	0	0	no
949	oppC	8	1	yes
949	oppB	4	2	yes
949	oppA	11	17	yes
958	ychJ	0	0	no
958	purU	4	2	yes
959	tyrT	0	0	no
959	tyrV	0	0	no
961	narI	26	0	yes
961	narJ	7	2	yes
961	narH	72	8	yes
961	narG	50	2	yes
961	narK	2	1	yes
962	narX	0	0	no
962	narL	0	0	no
967	kdsA	23	0	yes
967	ychA	0	0	no
967	sirC	0	0	no
967	hemK	0	0	no
967	prfA	12	0	yes
967	hemA	11	1	yes
968	lolB	5	0	yes
968	ipk	0	0	no
968	prsA	0	0	no
971	pth	0	0	no
971	ychF	30	3	yes
973	1253305	0	0	no
973	1253306	0	0	no
973	1253307	0	0	no
973	1253308	0	0	no
973	1253309	0	0	no
973	1253310	0	0	no
974	1253311	0	0	no
974	1253312	0	0	no
974	1253313	0	0	no
975	1253314	0	0	no
975	treA	11	7	yes
981	dadX	19	4	yes
981	dadA	0	2	yes
984	nhaB	12	7	yes
984	dsbB	1	0	yes
988	ycgN	0	0	no
988	ycgM	0	0	no
988	ycgL	0	2	yes
989	minC	1	0	yes
989	minD	0	2	yes
989	minE	1	0	yes
990	rnd	4	5	yes
990	fadD	15	2	yes
991	slp	15	2	yes
991	yeaZ	0	0	no
991	yoaA	0	0	no
994	pabB	30	0	yes
994	yeaB	0	0	no
995	sdaA	13	0	yes
995	1253346	0	0	no
996	yoaE	0	0	no
996	1253348	0	0	no
997	manX	0	0	no
997	manY	6	0	yes
997	manZ	0	0	no
997	1253352	0	0	no
999	rrmA	0	0	no
999	1253355	0	0	no
1000	cspC	0	0	no
1000	yobF	0	0	no
1007	prc	4	8	yes
1007	proQ	0	1	yes
1007	yebR	0	0	no
1008	yebS	1	1	yes
1008	1253368	0	0	no
1022	1253382	0	0	no
1022	1253383	0	0	no
1027	1253389	0	0	no
1027	1253390	0	0	no
1028	1253391	0	0	no
1028	1253392	0	0	no
1029	1253393	0	0	no
1029	1253394	0	0	no
1029	1253395	0	0	no
1029	yobA	0	0	no
1031	1253398	0	0	no
1031	exoX	0	2	yes
1037	eda	2	1	yes
1037	edd	23	4	yes
1037	zwf	9	0	yes
1041	yebA	0	0	no
1041	znuA	1	3	yes
1042	znuC	0	0	no
1042	znuB	12	0	yes
1043	ruvB	8	2	yes
1043	ruvA	11	2	yes
1046	ruvC	8	2	yes
1046	yebC	11	1	yes
1046	ntpA	0	0	no
1048	yecD	1	0	yes
1048	yecE	0	0	no
1048	yecN	1	0	yes
1048	yecO	0	0	no
1048	yecP	0	0	no
1049	cutC	0	0	no
1049	yecM	0	0	no
1053	flhE	1	0	yes
1053	flhA	6	4	yes
1053	flhB	8	2	yes
1053	cheZ	0	0	no
1053	cheY	5	0	yes
1053	cheB	4	2	yes
1053	cheR	2	2	yes
1053	cheM	0	0	no
1053	cheW	3	0	yes
1053	cheA	17	4	yes
1053	motB	1	2	yes
1053	motA	0	1	yes
1054	flhC	2	0	yes
1054	flhD	3	0	yes
1055	1253447	0	0	no
1055	yecG	0	0	no
1056	otsA	4	0	yes
1056	otsB	17	0	yes
1068	leuZ	0	0	no
1068	cysT	5	4	yes
1068	glyW	0	0	no
1069	pgsA	1	0	yes
1069	uvrC	20	3	yes
1069	uvrY	0	1	yes
1070	1253469	0	0	no
1070	yecF	0	0	no
1072	yecC	0	0	no
1072	yecS	0	0	no
1072	yedO	0	0	no
1074	fliZ	8	0	yes
1074	fliA	1	1	yes
1078	fliD	30	1	yes
1078	fliS	0	0	no
1078	fliT	2	0	yes
1081	yedE	0	0	no
1081	yedF	0	0	no
1084	fliF	10	2	yes
1084	fliG	8	0	yes
1084	fliH	4	0	yes
1084	fliI	11	1	yes
1084	fliJ	1	0	yes
1084	fliK	16	1	yes
1084	fliL	0	0	no
1084	fliM	8	1	yes
1084	fliN	3	0	yes
1084	fliO	9	0	yes
1084	fliP	0	0	no
1084	fliQ	0	0	no
1084	fliR	0	0	no
1089	1253509	0	0	no
1089	yedI	0	2	yes
1091	vsr	2	0	yes
1091	dcm	21	2	yes
1096	umuC	0	0	no
1096	umuD	0	0	no
1104	1253528	0	0	no
1104	1253529	0	0	no
1112	cobT	15	7	yes
1112	cobS	19	2	yes
1112	cobU	9	1	yes
1112	cbiP	0	0	no
1112	cbiO	9	0	yes
1112	cboQ	0	0	no
1112	cbiN	3	0	yes
1112	cbiM	18	1	yes
1112	cbiL	8	1	yes
1112	cbiK	3	0	yes
1112	cbiJ	13	0	yes
1112	cbiH	98	0	yes
1112	cbiG	4	0	yes
1112	cbiF	3	0	yes
1112	cbiT	4	0	yes
1112	cbiE	8	4	yes
1112	cbiD	4	0	yes
1112	cbiC	2	1	yes
1112	cibB	0	0	no
1112	cbiA	31	2	yes
1115	pduA	0	0	no
1115	pudB	0	0	no
1115	pduC	22	3	yes
1115	pduD	3	0	yes
1115	pduE	8	1	yes
1115	pduG	0	0	no
1115	pduH	0	0	no
1115	pduJ	0	0	no
1115	pduK	0	0	no
1115	pduL	2	0	yes
1115	pduM	0	0	no
1115	pduN	0	0	no
1115	pduO	0	0	no
1115	pduP	0	0	no
1115	pduQ	0	0	no
1115	pduS	0	0	no
1115	pduT	0	0	no
1115	pduU	2	0	yes
1115	pduV	0	0	no
1115	pduW	12	1	yes
1115	pduX	3	1	yes
1120	phsC	0	0	no
1120	phsB	0	0	no
1120	phsA	0	0	no
1124	yeeY	0	0	no
1124	yeeZ	0	0	no
1125	hisG	18	2	yes
1125	hisD	32	10	yes
1125	hisC	3	0	yes
1125	hisB	25	1	yes
1125	hisH	15	0	yes
1125	hisA	16	1	yes
1125	hisF	3	0	yes
1125	hisI	9	0	yes
1129	rfbP	0	0	no
1129	rfbK	0	0	no
1129	rfbM	0	0	no
1129	rfbN	0	0	no
1129	rfbU	0	0	no
1129	rfbV	1	0	yes
1129	rfbX	0	0	no
1129	rfbJ	0	0	no
1129	rfbH	0	0	no
1129	rfbG	0	0	no
1129	rfbF	0	0	no
1129	rfbI_2	0	0	no
1129	rfbC	0	0	no
1129	rfbA	0	0	no
1129	rfbD	5	7	yes
1129	rfbB	14	1	yes
1129	galF	67	7	yes
1130	wcaM	0	0	no
1130	wcaL	0	0	no
1130	wcaK	0	0	no
1130	wzxC	3	3	yes
1130	wcaJ	2	2	yes
1130	cpsG	0	0	no
1130	manC	0	0	no
1130	wcaI	0	0	no
1130	wcaH	0	0	no
1130	wcaG	0	0	no
1130	gmd	6	1	yes
1130	wcaF	0	0	no
1130	wcaE	0	0	no
1130	wcaD	0	0	no
1130	wcaC	0	0	no
1130	wcaB	0	0	no
1130	wcaA	0	0	no
1130	wzc	24	5	yes
1130	wzb	6	0	yes
1130	wza	0	0	no
1132	asmA	0	0	no
1132	dcd	6	0	yes
1132	udk	3	0	yes
1136	1253647	0	0	no
1136	yegN	0	0	no
1136	yegO	0	0	no
1136	yegB	0	0	no
1136	baeS	5	8	yes
1136	baeR	0	0	no
1137	1253654	0	0	no
1137	1253655	0	0	no
1137	1253656	0	0	no
1144	yegT	6	3	yes
1144	yegU	0	0	no
1144	yegV	0	0	no
1145	yegW	0	0	no
1145	thiD	22	0	yes
1145	thiM	8	0	yes
1147	stcD	0	0	no
1147	stcC	0	0	no
1147	stcB	0	0	no
1147	stcA	0	0	no
1147	yehE	0	0	no
1150	yehR	2	0	yes
1150	1253678	0	0	no
1151	yehS	0	0	no
1151	yehT	0	0	no
1151	yehU	8	6	yes
1152	yehV	0	0	no
1152	1253683	0	0	no
1153	yehW	0	0	no
1153	yehX	0	0	no
1153	yehY	46	3	yes
1153	yehZ	5	1	yes
1159	yohF	0	0	no
1159	yohG	0	0	no
1162	1253697	0	0	no
1162	1253698	0	0	no
1162	1253699	0	0	no
1162	1253700	0	0	no
1162	1253701	0	0	no
1164	yohJ	0	0	no
1164	yohK	0	0	no
1166	sanA	0	0	no
1166	b2145	0	0	no
1167	1253708	0	0	no
1167	yeiA	0	0	no
1168	mglC	7	1	yes
1168	mglA	17	1	yes
1168	mglB	2	1	yes
1170	yeiB	0	0	no
1170	folE	6	0	yes
1172	1253717	0	0	no
1172	1253718	0	0	no
1173	1253719	0	0	no
1173	1253720	0	0	no
1179	fruA	17	4	yes
1179	fruK	0	0	no
1179	fruF	0	0	no
1181	1253730	0	0	no
1181	1253731	0	0	no
1183	yeiR	2	2	yes
1183	yeiU	0	0	no
1186	yejA	0	0	no
1186	yejB	2	0	yes
1186	yejE	6	0	yes
1186	yejF	0	0	no
1188	bcr	6	0	yes
1188	rsuA	2	2	yes
1191	1253747	0	0	no
1191	yejK	13	1	yes
1192	yejL	0	0	no
1192	yejM	8	4	yes
1197	1253756	0	0	no
1197	1253757	0	0	no
1197	1253758	0	0	no
1197	1253759	0	0	no
1199	1253761	0	0	no
1199	1253762	0	0	no
1206	ccmH	0	0	no
1206	ccmG	0	0	no
1206	ccmF	3	1	yes
1206	ccmE	0	0	no
1206	ccmD	2	0	yes
1206	ccmC	0	0	no
1206	ccmB	3	0	yes
1206	ccmA	2	4	yes
1206	napC	3	0	yes
1206	napB	0	0	no
1206	napH	0	0	no
1206	napG	0	0	no
1206	napA	8	4	yes
1206	napD	0	0	no
1206	napF	0	0	no
1208	yojI	27	4	yes
1208	alkB	18	1	yes
1208	ada	6	1	yes
1211	yojN	0	0	no
1211	rcsB	2	0	yes
1212	rcsC	21	11	yes
1212	gyrA	51	2	yes
1213	1253795	0	0	no
1213	1253796	0	0	no
1216	nrdA	34	2	yes
1216	nrdB	10	1	yes
1216	yfaE	0	0	no
1219	glpQ	7	5	yes
1219	glpT	7	5	yes
1220	glpA	7	1	yes
1220	glpB	6	1	yes
1220	glpC	9	0	yes
1222	1253810	0	0	no
1222	1253811	0	0	no
1222	yfaV	0	0	no
1222	yfaW	0	0	no
1222	yfaX	0	0	no
1227	yfbE	0	0	no
1227	pmrF	0	0	no
1227	yfbG	0	0	no
1227	1253822	0	0	no
1227	pqaB	0	0	no
1227	1253824	0	0	no
1227	1253825	0	0	no
1229	menE	30	3	yes
1229	menC	29	0	yes
1229	menB	20	0	yes
1229	yfbB	0	0	no
1229	menD	4	2	yes
1229	menF	5	1	yes
1230	elaB	0	0	no
1230	elaA	0	0	no
1231	elaC	0	0	no
1231	1253836	0	0	no
1233	nuoN	16	6	yes
1233	nuoM	30	0	yes
1233	nuoL	55	5	yes
1233	nuoK	1	0	yes
1233	nuoJ	3	1	yes
1233	nuoI	0	0	no
1233	nuoH	4	0	yes
1233	nuoG	55	12	yes
1233	nuoF	58	1	yes
1233	nuoE	1	0	yes
1233	nuoC	21	1	yes
1233	nuoB	2	0	yes
1233	nuoA	0	0	no
1236	yfbQ	0	0	no
1236	1253854	0	0	no
1238	yfbT	1	6	yes
1238	yfbU	0	0	no
1238	1253858	0	0	no
1239	ackA	30	3	yes
1239	pta	9	2	yes
1241	1253862	0	0	no
1241	1253863	0	0	no
1241	1253864	0	0	no
1241	1253865	0	0	no
1241	1253866	0	0	no
1243	1253868	0	0	no
1243	yfcE	1	1	yes
1247	hisP	3	3	yes
1247	hisM	0	0	no
1247	hisQ	1	1	yes
1247	hisJ	12	6	yes
1247	argT	4	2	yes
1248	ubiX	1	0	yes
1248	1253879	0	0	no
1248	1253880	0	0	no
1248	1253881	0	0	no
1248	1253882	0	0	no
1250	purF	6	0	yes
1250	cvpA	6	0	yes
1251	dedD	2	0	yes
1251	folC	4	1	yes
1251	accD	0	1	yes
1252	dedA	0	0	no
1252	truA	2	0	yes
1252	usg	6	0	yes
1252	pdxB	10	2	yes
1257	1253897	0	0	no
1257	1253898	0	0	no
1261	yfcL	0	0	no
1261	yfcM	0	0	no
1261	yfcA	0	0	no
1261	mepA	15	2	yes
1261	aroC	1	1	yes
1261	yfcB	0	0	no
1264	yfcX	0	0	no
1264	yfcY	0	0	no
1271	pgtA	0	0	no
1271	pgtB	2	3	yes
1271	pgtC	0	1	yes
1284	alaX	0	0	no
1284	alaW	0	0	no
1285	yfeC	0	0	no
1285	yfeD	0	0	no
1287	valU	0	0	no
1287	valX	0	0	no
1287	valY	0	0	no
1287	lysV	0	0	no
1289	xapB	6	0	yes
1289	xapA	0	0	no
1293	1253948	0	0	no
1293	lig	0	0	no
1293	zipA	7	5	yes
1296	ptsH	2	0	yes
1296	ptsI	0	0	no
1296	crr	0	0	no
1297	1253956	0	0	no
1297	pdxK	1	3	yes
1298	ptsJ	0	0	no
1298	yfeJ	0	0	no
1298	yfeK	0	0	no
1298	yfeL	0	0	no
1299	cysM	61	9	yes
1299	cysA	0	0	no
1299	cysW	0	0	no
1299	cysU	0	0	no
1299	cysP	18	1	yes
1302	1253969	0	0	no
1302	yfeZ	5	0	yes
1302	1253971	0	0	no
1303	amiA	2	1	yes
1303	hemF	66	4	yes
1303	1253974	0	0	no
1305	eutR	0	0	no
1305	eutK	0	0	no
1305	eutL	15	1	yes
1305	eutC	22	3	yes
1305	eutB	32	1	yes
1305	eutA	0	0	no
1305	eutH	0	0	no
1305	eutG	0	0	no
1305	eutJ	0	0	no
1305	eutE	0	0	no
1305	eutN	0	0	no
1305	eutM	28	0	yes
1305	eutD	20	0	yes
1305	eutT	0	0	no
1305	eutQ	14	0	yes
1305	eutP	0	0	no
1305	eutS	6	0	yes
1308	talA	0	0	no
1308	tktB	7	3	yes
1316	yffB	0	0	no
1316	dapE	6	0	yes
1316	1254006	0	0	no
1317	ypfI	0	0	no
1317	1254008	0	0	no
1319	nlpB	0	0	no
1319	dapA	0	1	yes
1320	gcvR	13	1	yes
1320	bcp	1	0	yes
1323	1254016	0	0	no
1323	yfgD	0	0	no
1325	uraA	5	5	yes
1325	upp	4	4	yes
1326	purM	12	1	yes
1326	purN	2	1	yes
1327	ppk	2	1	yes
1327	ppx	4	1	yes
1335	guaA	45	6	yes
1335	guaB	53	12	yes
1340	sinI	0	0	no
1340	sinH	0	0	no
1342	engA	0	0	no
1342	yfgL	0	0	no
1342	yfgM	0	0	no
1342	hisS	4	1	yes
1342	gcpE	0	0	no
1342	yfgA	0	0	no
1345	1254049	0	0	no
1345	1254050	0	0	no
1345	1254051	0	0	no
1345	1254052	0	0	no
1346	pbpC	9	14	yes
1346	1254054	0	0	no
1351	yfhJ	0	0	no
1351	fdx	5	0	yes
1351	hscA	29	6	yes
1351	hscB	3	0	yes
1351	yfhF	0	0	no
1351	nifU	0	0	no
1351	nifS	0	0	no
1351	yfhP	0	0	no
1351	1254067	0	0	no
1354	asrA	12	0	yes
1354	asrB	19	2	yes
1354	asrC	10	5	yes
1355	1254073	0	0	no
1355	1254074	0	0	no
1361	cadB	11	1	yes
1361	cadA	10	0	yes
1363	glnB	2	0	yes
1363	yfhA	0	0	no
1363	yfhG	0	0	no
1363	yfhK	0	0	no
1365	1254088	0	0	no
1365	yfhD	0	0	no
1366	yfhC	0	0	no
1366	yfhB	0	0	no
1366	1254092	0	0	no
1366	1254093	0	0	no
1368	1254095	0	0	no
1368	1254096	0	0	no
1369	1254097	0	0	no
1369	yfhL	4	2	yes
1370	acpS	1	0	yes
1370	pdxJ	3	2	yes
1370	recO	6	1	yes
1370	era	7	0	yes
1370	rnc	3	1	yes
1371	lepB	10	4	yes
1371	lepA	17	1	yes
1375	1254109	0	0	no
1375	1254110	0	0	no
1375	1254111	0	0	no
1376	1254112	0	0	no
1376	1254113	0	0	no
1376	1254114	0	0	no
1376	1254115	0	0	no
1376	1254116	0	0	no
1376	1254117	0	0	no
1376	1254118	0	0	no
1376	1254119	0	0	no
1376	1254120	0	0	no
1376	1254121	0	0	no
1378	1254123	0	0	no
1378	1254124	0	0	no
1378	1254125	0	0	no
1378	1254126	0	0	no
1378	1254127	0	0	no
1378	1254128	0	0	no
1378	1254129	0	0	no
1378	1254130	0	0	no
1378	1254131	0	0	no
1378	1254132	0	0	no
1380	1254134	0	0	no
1380	1254135	0	0	no
1380	1254136	0	0	no
1383	1254140	0	0	no
1383	1254141	0	0	no
1383	1254142	0	0	no
1387	1254146	0	0	no
1387	1254147	0	0	no
1387	1254148	0	0	no
1387	1254149	0	0	no
1389	1254151	0	0	no
1389	1254152	0	0	no
1389	1254153	0	0	no
1389	1254154	0	0	no
1390	1254155	0	0	no
1390	1254156	0	0	no
1390	1254157	0	0	no
1390	1254158	0	0	no
1392	rseC	0	0	no
1392	rseB	4	0	yes
1392	rseA	2	0	yes
1392	rpoE	6	0	yes
1401	trxC	1	3	yes
1401	yfiP	0	0	no
1401	yfiQ	0	0	no
1402	pssA	0	1	yes
1402	yfiM	0	0	no
1405	rrfG	0	0	no
1405	rrlG	0	0	no
1405	gltW	0	0	no
1405	rrsG	0	0	no
1407	yfiH	6	0	yes
1407	rluD	10	2	yes
1413	tyrA	1	1	yes
1413	aroF	8	0	yes
1414	yfiR	0	0	no
1414	yfiN	0	2	yes
1415	rplS	1	0	yes
1415	trmD	6	0	yes
1415	rimM	3	0	yes
1415	rpsP	0	0	no
1415	ffh	34	1	yes
1416	corE	0	0	no
1416	yfjD	0	0	no
1418	grpE	10	0	yes
1418	2673728	0	0	no
1419	yfjB	0	0	no
1419	recN	4	2	yes
1419	smpA	0	0	no
1420	yfjF	0	0	no
1420	yfjG	0	0	no
1422	1254213	0	0	no
1422	1254214	0	0	no
1422	1254215	0	0	no
1424	1254218	0	0	no
1424	1254219	0	0	no
1424	1254220	0	0	no
1424	1254221	0	0	no
1424	1254222	0	0	no
1424	1254223	0	0	no
1424	1254224	0	0	no
1426	1254226	0	0	no
1426	1254227	0	0	no
1427	1254228	0	0	no
1427	1254229	0	0	no
1427	1254230	0	0	no
1427	1254231	0	0	no
1427	1254232	0	0	no
1427	1254233	0	0	no
1428	1254234	0	0	no
1428	1254235	0	0	no
1428	1254236	0	0	no
1428	1254237	0	0	no
1429	1254238	0	0	no
1429	1254239	0	0	no
1429	1254240	0	0	no
1429	1254241	0	0	no
1430	1254242	0	0	no
1430	1254243	0	0	no
1430	1254244	0	0	no
1431	1254245	0	0	no
1431	1254246	0	0	no
1433	1254249	0	0	no
1433	1254250	0	0	no
1433	1254251	0	0	no
1434	1254252	0	0	no
1434	1254253	0	0	no
1434	1254254	0	0	no
1434	1254255	0	0	no
1437	1254258	0	0	no
1437	1254259	0	0	no
1437	1254260	0	0	no
1438	1254261	0	0	no
1438	1254262	0	0	no
1438	1254263	0	0	no
1442	1254267	0	0	no
1442	1254268	0	0	no
1443	1254269	0	0	no
1443	1254270	0	0	no
1446	1254273	0	0	no
1446	1254274	0	0	no
1446	1254275	0	0	no
1446	1254276	0	0	no
1448	1254278	0	0	no
1448	1254279	0	0	no
1448	1254280	0	0	no
1448	1254281	0	0	no
1456	1254289	0	0	no
1456	1254290	0	0	no
1460	iroB	0	0	no
1460	iroC	0	0	no
1460	iroD	0	0	no
1460	iroE	0	0	no
1467	tctE	0	0	no
1467	tctD	6	2	yes
1468	1254309	0	0	no
1468	1254310	0	0	no
1468	1254311	0	0	no
1469	1254312	0	0	no
1469	ygaF	0	0	no
1469	gabD	0	0	no
1469	gabT	3	2	yes
1469	gabP	7	2	yes
1469	ygaE	0	0	no
1470	ygaU	0	0	no
1470	yqaE	0	0	no
1471	1254320	0	0	no
1471	ygaP	2	0	yes
1478	nrdH	2	0	yes
1478	nrdI	2	0	yes
1478	nrdE	2	1	yes
1478	nrdF	7	6	yes
1479	proV	2	0	yes
1479	proW	2	1	yes
1479	proX	4	0	yes
1481	emrR	0	0	no
1481	emrA	7	0	yes
1481	emrB	0	0	no
1483	luxS	4	0	yes
1483	gshA	20	3	yes
1483	yqaA	0	0	no
1483	yqaB	2	2	yes
1486	oraA	0	0	no
1486	recA	2	1	yes
1486	ygaD	0	0	no
1488	srlA	1	0	yes
1488	srlE	2	2	yes
1488	slrB	0	0	no
1488	srlD	2	0	yes
1488	gutM	0	0	no
1489	srlR	0	0	no
1489	gutQ	5	4	yes
1491	1254363	0	0	no
1491	ygbD	0	0	no
1492	hypF	30	1	yes
1492	hydN	0	0	no
1493	1254367	0	0	no
1493	hycI	31	2	yes
1493	hycH	0	0	no
1493	hycG	5	3	yes
1493	hycF	0	0	no
1493	hycE	52	6	yes
1493	hycD	29	1	yes
1493	hycC	0	0	no
1493	hycB	0	0	no
1495	hypA	0	0	no
1495	hypB	5	1	yes
1495	hypC	1	0	yes
1495	hypD	2	0	yes
1495	hypE	7	1	yes
1495	fhlA	4	0	yes
1497	sitA	0	0	no
1497	sitB	0	0	no
1497	sitC	0	0	no
1497	sitD	0	0	no
1501	1254391	0	0	no
1501	orgA	6	1	yes
1501	1254393	0	0	no
1501	prgK	0	0	no
1501	prgJ	0	0	no
1501	prgI	0	0	no
1501	prgH	0	0	no
1503	hilA	39	5	yes
1503	iagB	0	0	no
1504	sptP	7	4	yes
1504	sicP	0	0	no
1504	1254403	0	0	no
1504	iacP	0	0	no
1504	sipA	27	0	yes
1504	sipD	0	0	no
1505	sipC	38	6	yes
1505	sipB	39	38	yes
1505	sicA	1	0	yes
1505	spaS	0	1	yes
1505	spaR	0	0	no
1505	spaQ	0	0	no
1505	spaP	0	0	no
1505	spaO	5	0	yes
1505	invJ	0	0	no
1505	invI	0	0	no
1505	invC	0	0	no
1505	invB	0	0	no
1505	invA	1	3	yes
1505	invE	0	0	no
1505	invG	0	0	no
1505	invF	3	1	yes
1507	1254424	0	0	no
1507	1254425	0	0	no
1509	1254427	0	0	no
1509	1254428	0	0	no
1514	1254433	0	0	no
1514	1254434	0	0	no
1516	1254436	0	0	no
1516	1254437	0	0	no
1516	ygbM	0	0	no
1516	ygbL	0	0	no
1516	ygbK	0	0	no
1516	ygbJ	0	0	no
1519	1254444	0	0	no
1519	1254445	0	0	no
1519	1254446	0	0	no
1520	rpoS	0	0	no
1520	nlpD	0	0	no
1520	pcm	4	0	yes
1520	surE	0	0	no
1520	ygbO	0	0	no
1520	ispF	1	0	yes
1520	ispD	2	0	yes
1520	ygbQ	0	0	no
1521	ygbE	2	0	yes
1521	cysC	10	0	yes
1521	cysN	5	2	yes
1521	cysD	11	1	yes
1523	ygbF	7	2	yes
1523	1254461	0	0	no
1523	ygcH	0	0	no
1523	1254463	0	0	no
1523	yghJ	0	0	no
1523	1254465	0	0	no
1523	1254466	0	0	no
1523	ygcB	0	2	yes
1525	cysH	0	0	no
1525	cysI	48	9	yes
1525	cysJ	0	0	no
1528	ygcF	0	0	no
1528	eno	0	0	no
1528	pyrG	3	4	yes
1531	relA	50	9	yes
1531	ygcA	0	0	no
1533	1254482	0	0	no
1533	gudD	5	1	yes
1533	ygcY	0	0	no
1533	gudT	0	0	no
1534	1254486	0	0	no
1534	yqcB	0	0	no
1534	yqcC	0	0	no
1538	sdaC	3	0	yes
1538	sdaB	10	5	yes
1540	fucO	33	3	yes
1540	fucA	0	0	no
1541	fucI	14	6	yes
1541	fucK	21	5	yes
1541	fucU	3	0	yes
1541	fucR	0	0	no
1542	ygdE	0	0	no
1542	ygdD	0	0	no
1542	gcvA	2	1	yes
1544	csdA	7	0	yes
1544	ygdK	0	0	no
1548	metZ	0	0	no
1548	metW	0	0	no
1551	recD	14	6	yes
1551	recB	30	0	yes
1551	ptr	0	0	no
1552	recC	12	7	yes
1552	ppdC	0	0	no
1552	ygdB	0	0	no
1552	ppdB	0	0	no
1552	ppdA	0	0	no
1553	thyA	7	0	yes
1553	lgt	3	2	yes
1554	ptsP	6	0	yes
1554	ygdP	0	0	no
1559	ygeD	0	0	no
1559	aas	7	8	yes
1560	galR	1	3	yes
1560	1254535	0	0	no
1565	kduD	18	5	yes
1565	kduI	3	1	yes
1566	yqeF	0	0	no
1566	1254543	0	0	no
1572	1254549	0	0	no
1572	stdC	0	0	no
1572	stdB	0	0	no
1572	stdA	0	0	no
1573	1254553	0	0	no
1573	1254554	0	0	no
1575	1254556	0	0	no
1575	1254557	0	0	no
1581	lysS	11	0	yes
1581	prfB	11	2	yes
1582	recJ	11	2	yes
1582	dsbC	2	0	yes
1582	xerD	0	0	no
1584	ygfX	3	1	yes
1584	ygfY	0	0	no
1590	gcvP	111	1	yes
1590	gcvH	12	1	yes
1590	gcvT	23	1	yes
1591	visC	0	0	no
1591	ubiH	9	0	yes
1591	pepP	2	0	yes
1591	ygfB	0	0	no
[truncated: 1,037 more rows]
